# Supplementary material for: Pairwise library screen systematically interrogates Staphylococcus aureus Cas9 specificity in human cells
Source: Nat Commun. 2018 Jul 27;9:2962. doi: 10.1038/s41467-018-05391-2 (PMC6063963; doi:10.1038/s41467-018-05391-2)
Supplement: Supplementary file 4 — Supplementary Data 1 [file 41467_2018_5391_MOESM4_ESM.xlsx]

## Sheet: Sheet1
Name	Sequence (5’ – 3’)
tracrRNA insert with rBC	actgtcgagcgtgactCGTCTCagtttTAGTACTCTGGAAACAGAATCTACTAAAACAAGGCAAAATGCCGTGTTTATCTCGTCAACTTGTTGGCGAGATTTTTTNNNNNNNNctccagagacgAGTCactgcttgagccg
tracrRNA insert fwd primer	actgtcgagcgtgactCGTCTC
tracrRNA insert rev primer	cggctcaagcagtGACTcgtc
Library Cassette sequencing fwd primer 1	AATGATACGGCGACCACCGAGATCTACACTCTTTCCCTACACGACGCTCTTCCGATCTttcagAAGTAGAGGCTTTATATATCTTGTGGAAAGGACG
Library Cassette sequencing fwd primer 2	AATGATACGGCGACCACCGAGATCTACACTCTTTCCCTACACGACGCTCTTCCGATCTattcagCATGCTTAGCTTTATATATCTTGTGGAAAGGACG
Library Cassette sequencing fwd primer 3	AATGATACGGCGACCACCGAGATCTACACTCTTTCCCTACACGACGCTCTTCCGATCTgattcagGCACATCTGCTTTATATATCTTGTGGAAAGGACG
Library Cassette sequencing fwd primer 4	AATGATACGGCGACCACCGAGATCTACACTCTTTCCCTACACGACGCTCTTCCGATCTcgattcagTGCTCGACGCTTTATATATCTTGTGGAAAGGACG
Library Cassette sequencing fwd primer 5	AATGATACGGCGACCACCGAGATCTACACTCTTTCCCTACACGACGCTCTTCCGATCTtcgattcagAGCAATTCGCTTTATATATCTTGTGGAAAGGACG
Library Cassette sequencing fwd primer 6	AATGATACGGCGACCACCGAGATCTACACTCTTTCCCTACACGACGCTCTTCCGATCTatcgattcagAGTTGCTTGCTTTATATATCTTGTGGAAAGGACG
Library Cassette sequencing fwd primer 7	AATGATACGGCGACCACCGAGATCTACACTCTTTCCCTACACGACGCTCTTCCGATCTgatcgattcagCCAGTTAGGCTTTATATATCTTGTGGAAAGGACG
Library Cassette sequencing fwd primer 8	AATGATACGGCGACCACCGAGATCTACACTCTTTCCCTACACGACGCTCTTCCGATCTcgatcgattcagTTGAGCCTGCTTTATATATCTTGTGGAAAGGACG
Library Cassette sequencing fwd primer 9	AATGATACGGCGACCACCGAGATCTACACTCTTTCCCTACACGACGCTCTTCCGATCTacgatcgattcagACACGATCGCTTTATATATCTTGTGGAAAGGACG
Library Cassette sequencing fwd primer 10	AATGATACGGCGACCACCGAGATCTACACTCTTTCCCTACACGACGCTCTTCCGATCTttcagGGTCCAGAGCTTTATATATCTTGTGGAAAGGACG
Library Cassette sequencing fwd primer 11	AATGATACGGCGACCACCGAGATCTACACTCTTTCCCTACACGACGCTCTTCCGATCTattcagGTATAACAGCTTTATATATCTTGTGGAAAGGACG
Library Cassette sequencing fwd primer 12	AATGATACGGCGACCACCGAGATCTACACTCTTTCCCTACACGACGCTCTTCCGATCTgattcagTTCGCTGAGCTTTATATATCTTGTGGAAAGGACG
Library Cassette sequencing fwd primer 13	AATGATACGGCGACCACCGAGATCTACACTCTTTCCCTACACGACGCTCTTCCGATCTttcagAAGTAGAGGCTTTATATATCTTGTGGAAAGGACG
Library Cassette sequencing fwd primer 14	AATGATACGGCGACCACCGAGATCTACACTCTTTCCCTACACGACGCTCTTCCGATCTattcagCATGCTTAGCTTTATATATCTTGTGGAAAGGACG
Library Cassette sequencing fwd primer 15	AATGATACGGCGACCACCGAGATCTACACTCTTTCCCTACACGACGCTCTTCCGATCTgattcagGCACATCTGCTTTATATATCTTGTGGAAAGGACG
Library Cassette sequencing fwd primer 16	AATGATACGGCGACCACCGAGATCTACACTCTTTCCCTACACGACGCTCTTCCGATCTcgattcagTGCTCGACGCTTTATATATCTTGTGGAAAGGACG
Library Cassette sequencing fwd primer 17	AATGATACGGCGACCACCGAGATCTACACTCTTTCCCTACACGACGCTCTTCCGATCTtcgattcagAGCAATTCGCTTTATATATCTTGTGGAAAGGACG
Library Cassette sequencing fwd primer 18	AATGATACGGCGACCACCGAGATCTACACTCTTTCCCTACACGACGCTCTTCCGATCTatcgattcagAGTTGCTTGCTTTATATATCTTGTGGAAAGGACG
Library Cassette sequencing fwd primer 19	AATGATACGGCGACCACCGAGATCTACACTCTTTCCCTACACGACGCTCTTCCGATCTgatcgattcagCCAGTTAGGCTTTATATATCTTGTGGAAAGGACG
Library Cassette sequencing fwd primer 20	AATGATACGGCGACCACCGAGATCTACACTCTTTCCCTACACGACGCTCTTCCGATCTcgatcgattcagTTGAGCCTGCTTTATATATCTTGTGGAAAGGACG
Library Cassette sequencing fwd primer 21	AATGATACGGCGACCACCGAGATCTACACTCTTTCCCTACACGACGCTCTTCCGATCTacgatcgattcagACACGATCGCTTTATATATCTTGTGGAAAGGACG
Library Cassette sequencing fwd primer 22	AATGATACGGCGACCACCGAGATCTACACTCTTTCCCTACACGACGCTCTTCCGATCTttcagGGTCCAGAGCTTTATATATCTTGTGGAAAGGACG
Library Cassette sequencing fwd primer 23	AATGATACGGCGACCACCGAGATCTACACTCTTTCCCTACACGACGCTCTTCCGATCTattcagGTATAACAGCTTTATATATCTTGTGGAAAGGACG
Library Cassette sequencing fwd primer 24	AATGATACGGCGACCACCGAGATCTACACTCTTTCCCTACACGACGCTCTTCCGATCTgattcagTTCGCTGAGCTTTATATATCTTGTGGAAAGGACG
Library Cassette sequencing rev primer 1	CAAGCAGAAGACGGCATACGAGATAAGTAGAGGTGACTGGAGTTCAGACGTGTGCTCTTCCGATCTcgatCTCAAGATCTAGTTACGCCAAGCTT
Library Cassette sequencing rev primer 2	CAAGCAGAAGACGGCATACGAGATCATGCTTAGTGACTGGAGTTCAGACGTGTGCTCTTCCGATCTgatCTCAAGATCTAGTTACGCCAAGCTT
Library Cassette sequencing rev primer 3	CAAGCAGAAGACGGCATACGAGATGCACATCTGTGACTGGAGTTCAGACGTGTGCTCTTCCGATCTatCTCAAGATCTAGTTACGCCAAGCTT
Library Cassette sequencing rev primer 4	CAAGCAGAAGACGGCATACGAGATTGCTCGACGTGACTGGAGTTCAGACGTGTGCTCTTCCGATCTtCTCAAGATCTAGTTACGCCAAGCTT
Library Cassette sequencing rev primer 5	CAAGCAGAAGACGGCATACGAGATAGCAATTCGTGACTGGAGTTCAGACGTGTGCTCTTCCGATCTatcgatCTCAAGATCTAGTTACGCCAAGCTT
Library Cassette sequencing rev primer 6	CAAGCAGAAGACGGCATACGAGATAGTTGCTTGTGACTGGAGTTCAGACGTGTGCTCTTCCGATCTtcgatCTCAAGATCTAGTTACGCCAAGCTT
Library Cassette sequencing rev primer 7	CAAGCAGAAGACGGCATACGAGATCCAGTTAGGTGACTGGAGTTCAGACGTGTGCTCTTCCGATCTcgatCTCAAGATCTAGTTACGCCAAGCTT
Library Cassette sequencing rev primer 8	CAAGCAGAAGACGGCATACGAGATTTGAGCCTGTGACTGGAGTTCAGACGTGTGCTCTTCCGATCTgatCTCAAGATCTAGTTACGCCAAGCTT
Library Cassette sequencing rev primer 9	CAAGCAGAAGACGGCATACGAGATACACGATCGTGACTGGAGTTCAGACGTGTGCTCTTCCGATCTatCTCAAGATCTAGTTACGCCAAGCTT
Library Cassette sequencing rev primer 10	CAAGCAGAAGACGGCATACGAGATGGTCCAGAGTGACTGGAGTTCAGACGTGTGCTCTTCCGATCTtCTCAAGATCTAGTTACGCCAAGCTT
Library Cassette sequencing rev primer 11	CAAGCAGAAGACGGCATACGAGATGTATAACAGTGACTGGAGTTCAGACGTGTGCTCTTCCGATCTatcgatCTCAAGATCTAGTTACGCCAAGCTT
Library Cassette sequencing rev primer 12	CAAGCAGAAGACGGCATACGAGATTTCGCTGAGTGACTGGAGTTCAGACGTGTGCTCTTCCGATCTtcgatCTCAAGATCTAGTTACGCCAAGCTT
Library Cassette sequencing rev primer 13	CAAGCAGAAGACGGCATACGAGATAAGTAGAGGTGACTGGAGTTCAGACGTGTGCTCTTCCGATCTcgatCTCAAGATCTAGTTACGCCAAGCTT
Library Cassette sequencing rev primer 14	CAAGCAGAAGACGGCATACGAGATCATGCTTAGTGACTGGAGTTCAGACGTGTGCTCTTCCGATCTgatCTCAAGATCTAGTTACGCCAAGCTT
Library Cassette sequencing rev primer 15	CAAGCAGAAGACGGCATACGAGATGCACATCTGTGACTGGAGTTCAGACGTGTGCTCTTCCGATCTatCTCAAGATCTAGTTACGCCAAGCTT
Library Cassette sequencing rev primer 16	CAAGCAGAAGACGGCATACGAGATTGCTCGACGTGACTGGAGTTCAGACGTGTGCTCTTCCGATCTtCTCAAGATCTAGTTACGCCAAGCTT
Library Cassette sequencing rev primer 17	CAAGCAGAAGACGGCATACGAGATAGCAATTCGTGACTGGAGTTCAGACGTGTGCTCTTCCGATCTatcgatCTCAAGATCTAGTTACGCCAAGCTT
Library Cassette sequencing rev primer 18	CAAGCAGAAGACGGCATACGAGATAGTTGCTTGTGACTGGAGTTCAGACGTGTGCTCTTCCGATCTtcgatCTCAAGATCTAGTTACGCCAAGCTT
Library Cassette sequencing rev primer 19	CAAGCAGAAGACGGCATACGAGATCCAGTTAGGTGACTGGAGTTCAGACGTGTGCTCTTCCGATCTcgatCTCAAGATCTAGTTACGCCAAGCTT
Library Cassette sequencing rev primer 20	CAAGCAGAAGACGGCATACGAGATTTGAGCCTGTGACTGGAGTTCAGACGTGTGCTCTTCCGATCTgatCTCAAGATCTAGTTACGCCAAGCTT
Library Cassette sequencing rev primer 21	CAAGCAGAAGACGGCATACGAGATACACGATCGTGACTGGAGTTCAGACGTGTGCTCTTCCGATCTatCTCAAGATCTAGTTACGCCAAGCTT
Library Cassette sequencing rev primer 22	CAAGCAGAAGACGGCATACGAGATGGTCCAGAGTGACTGGAGTTCAGACGTGTGCTCTTCCGATCTtCTCAAGATCTAGTTACGCCAAGCTT
Library Cassette sequencing rev primer 23	CAAGCAGAAGACGGCATACGAGATGTATAACAGTGACTGGAGTTCAGACGTGTGCTCTTCCGATCTCTCAAGATCTAGTTACGCCAAGCTT
Library Cassette sequencing rev primer 24	CAAGCAGAAGACGGCATACGAGATTTCGCTGAGTGACTGGAGTTCAGACGTGTGCTCTTCCGATCTCTCAAGATCTAGTTACGCCAAGCTT
Primer for cloning Northern Blot sgRNA 1	GGAAAGGACGAAACACCACCATAGTGAGCCCAGAAGTTTTAGTACTCTGGAAACAG
Primer for cloning Northern Blot sgRNA 2	GGAAAGGACGAAACACCCTACCATAGTGAGCCCAGAAGTTTTAGTACTCTGGAAACAG
Primer for cloning Northern Blot sgRNA 3	GGAAAGGACGAAACACCTCCTACCATAGTGAGCCCAGAAGTTTTAGTACTCTGGAAACAG
Primer for cloning Northern Blot sgRNA 4	GAAAGGACGAAACACCCATCCTACCATAGTGAGCCCAGAAGTTTTAGTACTCTGGAAACA
Primer for cloning Northern Blot sgRNA 5	GGAAAGGACGAAACACCGCCATAGTGAGCCCAGAAGTTTTAGTACTCTGGAAACAG
Primer for cloning Northern Blot sgRNA 6	GGAAAGGACGAAACACCGTGCCATAGTGAGCCCAGAAGTTTTAGTACTCTGGAAACAG
Primer for cloning Northern Blot sgRNA 7	GGAAAGGACGAAACACCGCGTGCCATAGTGAGCCCAGAAGTTTTAGTACTCTGGAAACAG
Primer for cloning Northern Blot sgRNA 8	GAAAGGACGAAACACCGAGCGTGCCATAGTGAGCCCAGAAGTTTTAGTACTCTGGAAACA
Primer for cloning AF215-GFP-2 (21) WT	GAAAGGACGAAACACCGCCGGTGGTGCAGATGAACTTGTTTTAGTACTCTGGAAACA
Primer for cloning AF230-GFP-2 (21) M20	GAAAGGACGAAACACCGGCGGTGGTGCAGATGAACTTGTTTTAGTACTCTGGAAACA
Primer for cloning AF231-GFP-2 (21) M19	GAAAGGACGAAACACCGCGGGTGGTGCAGATGAACTTGTTTTAGTACTCTGGAAACA
Primer for cloning AF232-GFP-2 (21) M18	GAAAGGACGAAACACCGCCCGTGGTGCAGATGAACTTGTTTTAGTACTCTGGAAACA
Primer for cloning AF233-GFP-2 (21) M17	GAAAGGACGAAACACCGCCGCTGGTGCAGATGAACTTGTTTTAGTACTCTGGAAACA
Primer for cloning AF234-GFP-2 (21) M16	GAAAGGACGAAACACCGCCGGAGGTGCAGATGAACTTGTTTTAGTACTCTGGAAACA
Primer for cloning AF235-GFP-2 (21) M15	GAAAGGACGAAACACCGCCGGTCGTGCAGATGAACTTGTTTTAGTACTCTGGAAACA
Primer for cloning AF236-GFP-2 (21) M14	GAAAGGACGAAACACCGCCGGTGCTGCAGATGAACTTGTTTTAGTACTCTGGAAACA
Primer for cloning AF237-GFP-2 (21) M13	GAAAGGACGAAACACCGCCGGTGGAGCAGATGAACTTGTTTTAGTACTCTGGAAACA
Primer for cloning AF238-GFP-2 (21) M12	GAAAGGACGAAACACCGCCGGTGGTCCAGATGAACTTGTTTTAGTACTCTGGAAACA
Primer for cloning AF239-GFP-2 (21) M11	GAAAGGACGAAACACCGCCGGTGGTGGAGATGAACTTGTTTTAGTACTCTGGAAACA
Primer for cloning AF240-GFP-2 (21) M10	GAAAGGACGAAACACCGCCGGTGGTGCTGATGAACTTGTTTTAGTACTCTGGAAACA
Primer for cloning AF241-GFP-2 (21) M9	GAAAGGACGAAACACCGCCGGTGGTGCACATGAACTTGTTTTAGTACTCTGGAAACA
Primer for cloning AF242-GFP-2 (21) M8	GAAAGGACGAAACACCGCCGGTGGTGCAGTTGAACTTGTTTTAGTACTCTGGAAACA
Primer for cloning AF243-GFP-2 (21) M7	GAAAGGACGAAACACCGCCGGTGGTGCAGAAGAACTTGTTTTAGTACTCTGGAAACA
Primer for cloning AF244-GFP-2 (21) M6	GAAAGGACGAAACACCGCCGGTGGTGCAGATCAACTTGTTTTAGTACTCTGGAAACA
Primer for cloning AF245-GFP-2 (21) M5	GAAAGGACGAAACACCGCCGGTGGTGCAGATGTACTTGTTTTAGTACTCTGGAAACA
Primer for cloning AF246-GFP-2 (21) M4	GAAAGGACGAAACACCGCCGGTGGTGCAGATGATCTTGTTTTAGTACTCTGGAAACA
Primer for cloning AF247-GFP-2 (21) M3	GAAAGGACGAAACACCGCCGGTGGTGCAGATGAAGTTGTTTTAGTACTCTGGAAACA
Primer for cloning AF248-GFP-2 (21) M2	GAAAGGACGAAACACCGCCGGTGGTGCAGATGAACATGTTTTAGTACTCTGGAAACA
Primer for cloning AF249-GFP-2 (21) M1	GAAAGGACGAAACACCGCCGGTGGTGCAGATGAACTAGTTTTAGTACTCTGGAAACA
Primer for cloning AF267-GFP-7 (24) WT	GAAAGGACGAAACACCGTTGGGGTCTTTGCTCAGGGCGGAGTTTTAGTACTCTGGAAACA
Primer for cloning AF268-GFP-7 (24) M23	GAAAGGACGAAACACCGATGGGGTCTTTGCTCAGGGCGGAGTTTTAGTACTCTGGAAACA
Primer for cloning AF269-GFP-7 (24) M22	GAAAGGACGAAACACCGTAGGGGTCTTTGCTCAGGGCGGAGTTTTAGTACTCTGGAAACA
Primer for cloning AF270-GFP-7 (24) M21	GAAAGGACGAAACACCGTTCGGGTCTTTGCTCAGGGCGGAGTTTTAGTACTCTGGAAACA
Primer for cloning AF271-GFP-7 (24) M20	GAAAGGACGAAACACCGTTGCGGTCTTTGCTCAGGGCGGAGTTTTAGTACTCTGGAAACA
Primer for cloning AF272-GFP-7 (24) M19	GAAAGGACGAAACACCGTTGGCGTCTTTGCTCAGGGCGGAGTTTTAGTACTCTGGAAACA
Primer for cloning AF273-GFP-7 (24) M18	GAAAGGACGAAACACCGTTGGGCTCTTTGCTCAGGGCGGAGTTTTAGTACTCTGGAAACA
Primer for cloning AF274-GFP-7 (24) M17	GAAAGGACGAAACACCGTTGGGGACTTTGCTCAGGGCGGAGTTTTAGTACTCTGGAAACA
Primer for cloning AF275-GFP-7 (24) M16	GAAAGGACGAAACACCGTTGGGGTGTTTGCTCAGGGCGGAGTTTTAGTACTCTGGAAACA
Primer for cloning AF276-GFP-7 (24) M15	GAAAGGACGAAACACCGTTGGGGTCATTGCTCAGGGCGGAGTTTTAGTACTCTGGAAACA
Primer for cloning AF277-GFP-7 (24) M14	GAAAGGACGAAACACCGTTGGGGTCTATGCTCAGGGCGGAGTTTTAGTACTCTGGAAACA
Primer for cloning AF278-GFP-7 (24) M13	GAAAGGACGAAACACCGTTGGGGTCTTAGCTCAGGGCGGAGTTTTAGTACTCTGGAAACA
Primer for cloning AF279-GFP-7 (24) M12	GAAAGGACGAAACACCGTTGGGGTCTTTCCTCAGGGCGGAGTTTTAGTACTCTGGAAACA
Primer for cloning AF280-GFP-7 (24) M11	GAAAGGACGAAACACCGTTGGGGTCTTTGGTCAGGGCGGAGTTTTAGTACTCTGGAAACA
Primer for cloning AF281-GFP-7 (24) M10	GAAAGGACGAAACACCGTTGGGGTCTTTGCACAGGGCGGAGTTTTAGTACTCTGGAAACA
Primer for cloning AF282-GFP-7 (24) M9	GAAAGGACGAAACACCGTTGGGGTCTTTGCTGAGGGCGGAGTTTTAGTACTCTGGAAACA
Primer for cloning AF283-GFP-7 (24) M8	GAAAGGACGAAACACCGTTGGGGTCTTTGCTCTGGGCGGAGTTTTAGTACTCTGGAAACA
Primer for cloning AF284-GFP-7 (24) M7	GAAAGGACGAAACACCGTTGGGGTCTTTGCTCACGGCGGAGTTTTAGTACTCTGGAAACA
Primer for cloning AF285-GFP-7 (24) M6	GAAAGGACGAAACACCGTTGGGGTCTTTGCTCAGCGCGGAGTTTTAGTACTCTGGAAACA
Primer for cloning AF286-GFP-7 (24) M5	GAAAGGACGAAACACCGTTGGGGTCTTTGCTCAGGCCGGAGTTTTAGTACTCTGGAAACA
Primer for cloning AF287-GFP-7 (24) M4	GAAAGGACGAAACACCGTTGGGGTCTTTGCTCAGGGAGGAGTTTTAGTACTCTGGAAACA
Primer for cloning AF288-GFP-7 (24) M3	GAAAGGACGAAACACCGTTGGGGTCTTTGCTCAGGGCCGAGTTTTAGTACTCTGGAAACA
Primer for cloning AF289-GFP-7 (24) M2	GAAAGGACGAAACACCGTTGGGGTCTTTGCTCAGGGCGCAGTTTTAGTACTCTGGAAACA
Primer for cloning AF290-GFP-7 (24) M1	GAAAGGACGAAACACCGTTGGGGTCTTTGCTCAGGGCGGTGTTTTAGTACTCTGGAAACA
Primer for cloning AF233-GFP-7 (21) WT	GAAAGGACGAAACACCGGGGTCTTTGCTCAGGGCGGAGTTTTAGTACTCTGGAAACA
Primer for cloning AF291-GFP-7 (21) M20	GAAAGGACGAAACACCGCGGTCTTTGCTCAGGGCGGAGTTTTAGTACTCTGGAAACA
Primer for cloning AF292-GFP-7 (21) M19	GAAAGGACGAAACACCGGCGTCTTTGCTCAGGGCGGAGTTTTAGTACTCTGGAAACA
Primer for cloning AF293-GFP-7 (21) M18	GAAAGGACGAAACACCGGGCTCTTTGCTCAGGGCGGAGTTTTAGTACTCTGGAAACA
Primer for cloning AF294-GFP-7 (21) M17	GAAAGGACGAAACACCGGGGACTTTGCTCAGGGCGGAGTTTTAGTACTCTGGAAACA
Primer for cloning AF295-GFP-7 (21) M16	GAAAGGACGAAACACCGGGGTGTTTGCTCAGGGCGGAGTTTTAGTACTCTGGAAACA
Primer for cloning AF296-GFP-7 (21) M15	GAAAGGACGAAACACCGGGGTCATTGCTCAGGGCGGAGTTTTAGTACTCTGGAAACA
Primer for cloning AF297-GFP-7 (21) M14	GAAAGGACGAAACACCGGGGTCTATGCTCAGGGCGGAGTTTTAGTACTCTGGAAACA
Primer for cloning AF298-GFP-7 (21) M13	GAAAGGACGAAACACCGGGGTCTTAGCTCAGGGCGGAGTTTTAGTACTCTGGAAACA
Primer for cloning AF299-GFP-7 (21) M12	GAAAGGACGAAACACCGGGGTCTTTCCTCAGGGCGGAGTTTTAGTACTCTGGAAACA
Primer for cloning AF300-GFP-7 (21) M11	GAAAGGACGAAACACCGGGGTCTTTGGTCAGGGCGGAGTTTTAGTACTCTGGAAACA
Primer for cloning AF301-GFP-7 (21) M10	GAAAGGACGAAACACCGGGGTCTTTGCACAGGGCGGAGTTTTAGTACTCTGGAAACA
Primer for cloning AF302-GFP-7 (21) M9	GAAAGGACGAAACACCGGGGTCTTTGCTGAGGGCGGAGTTTTAGTACTCTGGAAACA
Primer for cloning AF303-GFP-7 (21) M8	GAAAGGACGAAACACCGGGGTCTTTGCTCTGGGCGGAGTTTTAGTACTCTGGAAACA
Primer for cloning AF304-GFP-7 (21) M7	GAAAGGACGAAACACCGGGGTCTTTGCTCACGGCGGAGTTTTAGTACTCTGGAAACA
Primer for cloning AF305-GFP-7 (21) M6	GAAAGGACGAAACACCGGGGTCTTTGCTCAGCGCGGAGTTTTAGTACTCTGGAAACA
Primer for cloning AF306-GFP-7 (21) M5	GAAAGGACGAAACACCGGGGTCTTTGCTCAGGCCGGAGTTTTAGTACTCTGGAAACA
Primer for cloning AF307-GFP-7 (21) M4	GAAAGGACGAAACACCGGGGTCTTTGCTCAGGGAGGAGTTTTAGTACTCTGGAAACA
Primer for cloning AF308-GFP-7 (21) M3	GAAAGGACGAAACACCGGGGTCTTTGCTCAGGGCCGAGTTTTAGTACTCTGGAAACA
Primer for cloning AF309-GFP-7 (21) M2	GAAAGGACGAAACACCGGGGTCTTTGCTCAGGGCGCAGTTTTAGTACTCTGGAAACA
Primer for cloning AF310-GFP-7 (21) M1	GAAAGGACGAAACACCGGGGTCTTTGCTCAGGGCGGTGTTTTAGTACTCTGGAAACA
Primer for cloning AF224-GFP-7 (20) WT	GAAAGGACGAAACACCGGGTCTTTGCTCAGGGCGGAGTTTTAGTACTCTGGAAACA
Primer for cloning AF311-GFP-7 (20) M19	GAAAGGACGAAACACCGCGTCTTTGCTCAGGGCGGAGTTTTAGTACTCTGGAAACA
Primer for cloning AF312-GFP-7 (20) M18	GAAAGGACGAAACACCGGCTCTTTGCTCAGGGCGGAGTTTTAGTACTCTGGAAACA
Primer for cloning AF313-GFP-7 (20) M17	GAAAGGACGAAACACCGGGACTTTGCTCAGGGCGGAGTTTTAGTACTCTGGAAACA
Primer for cloning AF314-GFP-7 (20) M16	GAAAGGACGAAACACCGGGTGTTTGCTCAGGGCGGAGTTTTAGTACTCTGGAAACA
Primer for cloning AF315-GFP-7 (20) M15	GAAAGGACGAAACACCGGGTCATTGCTCAGGGCGGAGTTTTAGTACTCTGGAAACA
Primer for cloning AF316-GFP-7 (20) M14	GAAAGGACGAAACACCGGGTCTATGCTCAGGGCGGAGTTTTAGTACTCTGGAAACA
Primer for cloning AF317-GFP-7 (20) M13	GAAAGGACGAAACACCGGGTCTTAGCTCAGGGCGGAGTTTTAGTACTCTGGAAACA
Primer for cloning AF318-GFP-7 (20) M12	GAAAGGACGAAACACCGGGTCTTTCCTCAGGGCGGAGTTTTAGTACTCTGGAAACA
Primer for cloning AF319-GFP-7 (20) M11	GAAAGGACGAAACACCGGGTCTTTGGTCAGGGCGGAGTTTTAGTACTCTGGAAACA
Primer for cloning AF320-GFP-7 (20) M10	GAAAGGACGAAACACCGGGTCTTTGCACAGGGCGGAGTTTTAGTACTCTGGAAACA
Primer for cloning AF321-GFP-7 (20) M9	GAAAGGACGAAACACCGGGTCTTTGCTGAGGGCGGAGTTTTAGTACTCTGGAAACA
Primer for cloning AF322-GFP-7 (20) M8	GAAAGGACGAAACACCGGGTCTTTGCTCTGGGCGGAGTTTTAGTACTCTGGAAACA
Primer for cloning AF323-GFP-7 (20) M7	GAAAGGACGAAACACCGGGTCTTTGCTCACGGCGGAGTTTTAGTACTCTGGAAACA
Primer for cloning AF324-GFP-7 (20) M6	GAAAGGACGAAACACCGGGTCTTTGCTCAGCGCGGAGTTTTAGTACTCTGGAAACA
Primer for cloning AF325-GFP-7 (20) M5	GAAAGGACGAAACACCGGGTCTTTGCTCAGGCCGGAGTTTTAGTACTCTGGAAACA
Primer for cloning AF326-GFP-7 (20) M4	GAAAGGACGAAACACCGGGTCTTTGCTCAGGGAGGAGTTTTAGTACTCTGGAAACA
Primer for cloning AF327-GFP-7 (20) M3	GAAAGGACGAAACACCGGGTCTTTGCTCAGGGCCGAGTTTTAGTACTCTGGAAACA
Primer for cloning AF328-GFP-7 (20) M2	GAAAGGACGAAACACCGGGTCTTTGCTCAGGGCGCAGTTTTAGTACTCTGGAAACA
Primer for cloning AF329-GFP-7 (20) M1	GAAAGGACGAAACACCGGGTCTTTGCTCAGGGCGGTGTTTTAGTACTCTGGAAACA
