# Supplementary material for: Pairwise library screen systematically interrogates Staphylococcus aureus Cas9 specificity in human cells
Source: Nat Commun. 2018 Jul 27;9:2962. doi: 10.1038/s41467-018-05391-2 (PMC6063963; doi:10.1038/s41467-018-05391-2)
Supplement: Supplementary file 6 — Supplementary Data 3 [file 41467_2018_5391_MOESM6_ESM.xlsx]

## Sheet: Sheet1
LibMemberNumber	GuideGroupID	GuideID	libraryseq	Hammingbarcode	Spacer	Target	comment	Spacer Length	Negative Control Target	On Target	Bulge Target	MM1 Position	MM1 RNA	MM1 DNA	MM2 Position	MM2 RNA	MM2 DNA	RNA Bulge Position	RNA Bulge	DNA Bulge Position	DNA Bulge
0	0	148	TGTGGAAAGGACGAAACACCGGTCTAACGCTCTCGACGGGTTTTGAGACGGACGTCTCGCTCCACAAGGCAGGCTTACAGTTGATACAATCAAACAGGGTGTAACATCACATACGCACTACGAAGCTTGGCGTAACTAGATC	CACATACGCACTACG	GGTCTAACGCTCTCGACGG	ACAAGGCAGGCTTACAGTTGATACAATCAAA	1MM intron 25 guides	19	1	0	0
1	0	148	TGTGGAAAGGACGAAACACCGGTCTAACGCTCTCGACGGGTTTTGAGACGGACGTCTCGCTCCACAAGGCGGATCCAATCTGCAGCGTTGACGGCAGGGTGTAACATCCTATACCCGAATCTAAGCTTGGCGTAACTAGATC	CCTATACCCGAATCT	GGTCTAACGCTCTCGACGG	ACAAGGCGGATCCAATCTGCAGCGTTGACGG	1MM intron 25 guides	19	1	0	0
2	0	148	TGTGGAAAGGACGAAACACCGGTCTAACGCTCTCGACGGGTTTTGAGACGGACGTCTCGCTCCACAAGGGGTCTAACGCTCTCGACGGCAGGGTGTAACATTATACAATTCGCAGCAAGCTTGGCGTAACTAGATC	TATACAATTCGCAGC	GGTCTAACGCTCTCGACGG	ACAAGGGGTCTAACGCTCTCGACGG	1MM intron 25 guides	19	0	1	0
3	0	148	TGTGGAAAGGACGAAACACCGGTCTAACGCTCTCGACGGGTTTTGAGACGGACGTCTCGCTCCACAAGGAGTCTAACGCTCTCGACGGCAGGGTGTAACATCCGGAGTAGGTCCTCAAGCTTGGCGTAACTAGATC	CCGGAGTAGGTCCTC	GGTCTAACGCTCTCGACGG	ACAAGGAGTCTAACGCTCTCGACGG	1MM intron 25 guides	19	0	0	0	19	G	T
4	0	148	TGTGGAAAGGACGAAACACCGGTCTAACGCTCTCGACGGGTTTTGAGACGGACGTCTCGCTCCACAAGGCGTCTAACGCTCTCGACGGCAGGGTGTAACATATTGCAAGGGCCCTTAAGCTTGGCGTAACTAGATC	ATTGCAAGGGCCCTT	GGTCTAACGCTCTCGACGG	ACAAGGCGTCTAACGCTCTCGACGG	1MM intron 25 guides	19	0	0	0	19	G	G
5	0	148	TGTGGAAAGGACGAAACACCGGTCTAACGCTCTCGACGGGTTTTGAGACGGACGTCTCGCTCCACAAGGTGTCTAACGCTCTCGACGGCAGGGTGTAACATTCCCGTCGTCCACAAAAGCTTGGCGTAACTAGATC	TCCCGTCGTCCACAA	GGTCTAACGCTCTCGACGG	ACAAGGTGTCTAACGCTCTCGACGG	1MM intron 25 guides	19	0	0	0	19	G	A
6	0	148	TGTGGAAAGGACGAAACACCGGTCTAACGCTCTCGACGGGTTTTGAGACGGACGTCTCGCTCCACAAGGGATCTAACGCTCTCGACGGCAGGGTGTAACATTGCGTGACAAGCTCTAAGCTTGGCGTAACTAGATC	TGCGTGACAAGCTCT	GGTCTAACGCTCTCGACGG	ACAAGGGATCTAACGCTCTCGACGG	1MM intron 25 guides	19	0	0	0	18	G	T
7	0	148	TGTGGAAAGGACGAAACACCGGTCTAACGCTCTCGACGGGTTTTGAGACGGACGTCTCGCTCCACAAGGGCTCTAACGCTCTCGACGGCAGGGTGTAACATGCGCAGTCTTTCTGCAAGCTTGGCGTAACTAGATC	GCGCAGTCTTTCTGC	GGTCTAACGCTCTCGACGG	ACAAGGGCTCTAACGCTCTCGACGG	1MM intron 25 guides	19	0	0	0	18	G	G
8	0	148	TGTGGAAAGGACGAAACACCGGTCTAACGCTCTCGACGGGTTTTGAGACGGACGTCTCGCTCCACAAGGGTTCTAACGCTCTCGACGGCAGGGTGTAACATGCTTTGAATACTACGAAGCTTGGCGTAACTAGATC	GCTTTGAATACTACG	GGTCTAACGCTCTCGACGG	ACAAGGGTTCTAACGCTCTCGACGG	1MM intron 25 guides	19	0	0	0	18	G	A
9	0	148	TGTGGAAAGGACGAAACACCGGTCTAACGCTCTCGACGGGTTTTGAGACGGACGTCTCGCTCCACAAGGGGACTAACGCTCTCGACGGCAGGGTGTAACATCCCACTCGTAAACGAAAGCTTGGCGTAACTAGATC	CCCACTCGTAAACGA	GGTCTAACGCTCTCGACGG	ACAAGGGGACTAACGCTCTCGACGG	1MM intron 25 guides	19	0	0	0	17	U	T
10	0	148	TGTGGAAAGGACGAAACACCGGTCTAACGCTCTCGACGGGTTTTGAGACGGACGTCTCGCTCCACAAGGGGCCTAACGCTCTCGACGGCAGGGTGTAACATCTTTGGAAGTGAGTGAAGCTTGGCGTAACTAGATC	CTTTGGAAGTGAGTG	GGTCTAACGCTCTCGACGG	ACAAGGGGCCTAACGCTCTCGACGG	1MM intron 25 guides	19	0	0	0	17	U	G
11	0	148	TGTGGAAAGGACGAAACACCGGTCTAACGCTCTCGACGGGTTTTGAGACGGACGTCTCGCTCCACAAGGGGGCTAACGCTCTCGACGGCAGGGTGTAACATCAGTGACACTGTTATAAGCTTGGCGTAACTAGATC	CAGTGACACTGTTAT	GGTCTAACGCTCTCGACGG	ACAAGGGGGCTAACGCTCTCGACGG	1MM intron 25 guides	19	0	0	0	17	U	C
12	0	148	TGTGGAAAGGACGAAACACCGGTCTAACGCTCTCGACGGGTTTTGAGACGGACGTCTCGCTCCACAAGGGGTATAACGCTCTCGACGGCAGGGTGTAACATTCGACGTACGTATTAAAGCTTGGCGTAACTAGATC	TCGACGTACGTATTA	GGTCTAACGCTCTCGACGG	ACAAGGGGTATAACGCTCTCGACGG	1MM intron 25 guides	19	0	0	0	16	C	T
13	0	148	TGTGGAAAGGACGAAACACCGGTCTAACGCTCTCGACGGGTTTTGAGACGGACGTCTCGCTCCACAAGGGGTTTAACGCTCTCGACGGCAGGGTGTAACATTGGTAGTTGATCTACAAGCTTGGCGTAACTAGATC	TGGTAGTTGATCTAC	GGTCTAACGCTCTCGACGG	ACAAGGGGTTTAACGCTCTCGACGG	1MM intron 25 guides	19	0	0	0	16	C	A
14	0	148	TGTGGAAAGGACGAAACACCGGTCTAACGCTCTCGACGGGTTTTGAGACGGACGTCTCGCTCCACAAGGGGTGTAACGCTCTCGACGGCAGGGTGTAACATATGGCGCCGTATGCCAAGCTTGGCGTAACTAGATC	ATGGCGCCGTATGCC	GGTCTAACGCTCTCGACGG	ACAAGGGGTGTAACGCTCTCGACGG	1MM intron 25 guides	19	0	0	0	16	C	C
15	0	148	TGTGGAAAGGACGAAACACCGGTCTAACGCTCTCGACGGGTTTTGAGACGGACGTCTCGCTCCACAAGGGGTCAAACGCTCTCGACGGCAGGGTGTAACATATTGCGGGACAGGCTAAGCTTGGCGTAACTAGATC	ATTGCGGGACAGGCT	GGTCTAACGCTCTCGACGG	ACAAGGGGTCAAACGCTCTCGACGG	1MM intron 25 guides	19	0	0	0	15	U	T
16	0	148	TGTGGAAAGGACGAAACACCGGTCTAACGCTCTCGACGGGTTTTGAGACGGACGTCTCGCTCCACAAGGGGTCCAACGCTCTCGACGGCAGGGTGTAACATATCGATGCAGATCCCAAGCTTGGCGTAACTAGATC	ATCGATGCAGATCCC	GGTCTAACGCTCTCGACGG	ACAAGGGGTCCAACGCTCTCGACGG	1MM intron 25 guides	19	0	0	0	15	U	G
17	0	148	TGTGGAAAGGACGAAACACCGGTCTAACGCTCTCGACGGGTTTTGAGACGGACGTCTCGCTCCACAAGGGGTCGAACGCTCTCGACGGCAGGGTGTAACATGACTCCCGGCCTATTAAGCTTGGCGTAACTAGATC	GACTCCCGGCCTATT	GGTCTAACGCTCTCGACGG	ACAAGGGGTCGAACGCTCTCGACGG	1MM intron 25 guides	19	0	0	0	15	U	C
18	0	148	TGTGGAAAGGACGAAACACCGGTCTAACGCTCTCGACGGGTTTTGAGACGGACGTCTCGCTCCACAAGGGGTCTCACGCTCTCGACGGCAGGGTGTAACATGGTCGGATCACATAAAAGCTTGGCGTAACTAGATC	GGTCGGATCACATAA	GGTCTAACGCTCTCGACGG	ACAAGGGGTCTCACGCTCTCGACGG	1MM intron 25 guides	19	0	0	0	14	A	G
19	0	148	TGTGGAAAGGACGAAACACCGGTCTAACGCTCTCGACGGGTTTTGAGACGGACGTCTCGCTCCACAAGGGGTCTTACGCTCTCGACGGCAGGGTGTAACATTGAAGCGGGTGACGGAAGCTTGGCGTAACTAGATC	TGAAGCGGGTGACGG	GGTCTAACGCTCTCGACGG	ACAAGGGGTCTTACGCTCTCGACGG	1MM intron 25 guides	19	0	0	0	14	A	A
20	0	148	TGTGGAAAGGACGAAACACCGGTCTAACGCTCTCGACGGGTTTTGAGACGGACGTCTCGCTCCACAAGGGGTCTGACGCTCTCGACGGCAGGGTGTAACATAAGACATACGCAAAGAAGCTTGGCGTAACTAGATC	AAGACATACGCAAAG	GGTCTAACGCTCTCGACGG	ACAAGGGGTCTGACGCTCTCGACGG	1MM intron 25 guides	19	0	0	0	14	A	C
21	0	148	TGTGGAAAGGACGAAACACCGGTCTAACGCTCTCGACGGGTTTTGAGACGGACGTCTCGCTCCACAAGGGGTCTACCGCTCTCGACGGCAGGGTGTAACATTCATCGTTCACTTCTAAGCTTGGCGTAACTAGATC	TCATCGTTCACTTCT	GGTCTAACGCTCTCGACGG	ACAAGGGGTCTACCGCTCTCGACGG	1MM intron 25 guides	19	0	0	0	13	A	G
22	0	148	TGTGGAAAGGACGAAACACCGGTCTAACGCTCTCGACGGGTTTTGAGACGGACGTCTCGCTCCACAAGGGGTCTATCGCTCTCGACGGCAGGGTGTAACATACCCATAATACTTGGAAGCTTGGCGTAACTAGATC	ACCCATAATACTTGG	GGTCTAACGCTCTCGACGG	ACAAGGGGTCTATCGCTCTCGACGG	1MM intron 25 guides	19	0	0	0	13	A	A
23	0	148	TGTGGAAAGGACGAAACACCGGTCTAACGCTCTCGACGGGTTTTGAGACGGACGTCTCGCTCCACAAGGGGTCTAGCGCTCTCGACGGCAGGGTGTAACATTGTAAGCTGCCCGGCAAGCTTGGCGTAACTAGATC	TGTAAGCTGCCCGGC	GGTCTAACGCTCTCGACGG	ACAAGGGGTCTAGCGCTCTCGACGG	1MM intron 25 guides	19	0	0	0	13	A	C
24	0	148	TGTGGAAAGGACGAAACACCGGTCTAACGCTCTCGACGGGTTTTGAGACGGACGTCTCGCTCCACAAGGGGTCTAAAGCTCTCGACGGCAGGGTGTAACATAGCCGGTAGAGAGGCAAGCTTGGCGTAACTAGATC	AGCCGGTAGAGAGGC	GGTCTAACGCTCTCGACGG	ACAAGGGGTCTAAAGCTCTCGACGG	1MM intron 25 guides	19	0	0	0	12	C	T
25	0	148	TGTGGAAAGGACGAAACACCGGTCTAACGCTCTCGACGGGTTTTGAGACGGACGTCTCGCTCCACAAGGGGTCTAATGCTCTCGACGGCAGGGTGTAACATAGAATTTCTCACTTCAAGCTTGGCGTAACTAGATC	AGAATTTCTCACTTC	GGTCTAACGCTCTCGACGG	ACAAGGGGTCTAATGCTCTCGACGG	1MM intron 25 guides	19	0	0	0	12	C	A
26	0	148	TGTGGAAAGGACGAAACACCGGTCTAACGCTCTCGACGGGTTTTGAGACGGACGTCTCGCTCCACAAGGGGTCTAAGGCTCTCGACGGCAGGGTGTAACATTGTTTATCGAGCAGTAAGCTTGGCGTAACTAGATC	TGTTTATCGAGCAGT	GGTCTAACGCTCTCGACGG	ACAAGGGGTCTAAGGCTCTCGACGG	1MM intron 25 guides	19	0	0	0	12	C	C
27	0	148	TGTGGAAAGGACGAAACACCGGTCTAACGCTCTCGACGGGTTTTGAGACGGACGTCTCGCTCCACAAGGGGTCTAACACTCTCGACGGCAGGGTGTAACATCATGGCAACCTCGATAAGCTTGGCGTAACTAGATC	CATGGCAACCTCGAT	GGTCTAACGCTCTCGACGG	ACAAGGGGTCTAACACTCTCGACGG	1MM intron 25 guides	19	0	0	0	11	G	T
28	0	148	TGTGGAAAGGACGAAACACCGGTCTAACGCTCTCGACGGGTTTTGAGACGGACGTCTCGCTCCACAAGGGGTCTAACCCTCTCGACGGCAGGGTGTAACATCGGTAGGTTGTCCTAAAGCTTGGCGTAACTAGATC	CGGTAGGTTGTCCTA	GGTCTAACGCTCTCGACGG	ACAAGGGGTCTAACCCTCTCGACGG	1MM intron 25 guides	19	0	0	0	11	G	G
29	0	148	TGTGGAAAGGACGAAACACCGGTCTAACGCTCTCGACGGGTTTTGAGACGGACGTCTCGCTCCACAAGGGGTCTAACTCTCTCGACGGCAGGGTGTAACATCCTTAACGAGAATCTAAGCTTGGCGTAACTAGATC	CCTTAACGAGAATCT	GGTCTAACGCTCTCGACGG	ACAAGGGGTCTAACTCTCTCGACGG	1MM intron 25 guides	19	0	0	0	11	G	A
30	0	148	TGTGGAAAGGACGAAACACCGGTCTAACGCTCTCGACGGGTTTTGAGACGGACGTCTCGCTCCACAAGGGGTCTAACGATCTCGACGGCAGGGTGTAACATCCAAGATGGGTTCTCAAGCTTGGCGTAACTAGATC	CCAAGATGGGTTCTC	GGTCTAACGCTCTCGACGG	ACAAGGGGTCTAACGATCTCGACGG	1MM intron 25 guides	19	0	0	0	10	C	T
31	0	148	TGTGGAAAGGACGAAACACCGGTCTAACGCTCTCGACGGGTTTTGAGACGGACGTCTCGCTCCACAAGGGGTCTAACGTTCTCGACGGCAGGGTGTAACATCCCTGATAAGGGTTCAAGCTTGGCGTAACTAGATC	CCCTGATAAGGGTTC	GGTCTAACGCTCTCGACGG	ACAAGGGGTCTAACGTTCTCGACGG	1MM intron 25 guides	19	0	0	0	10	C	A
32	0	148	TGTGGAAAGGACGAAACACCGGTCTAACGCTCTCGACGGGTTTTGAGACGGACGTCTCGCTCCACAAGGGGTCTAACGGTCTCGACGGCAGGGTGTAACATTTCGTGATTTGAACGAAGCTTGGCGTAACTAGATC	TTCGTGATTTGAACG	GGTCTAACGCTCTCGACGG	ACAAGGGGTCTAACGGTCTCGACGG	1MM intron 25 guides	19	0	0	0	10	C	C
33	0	148	TGTGGAAAGGACGAAACACCGGTCTAACGCTCTCGACGGGTTTTGAGACGGACGTCTCGCTCCACAAGGGGTCTAACGCACTCGACGGCAGGGTGTAACATGGAGGTGACCTAGCTAAGCTTGGCGTAACTAGATC	GGAGGTGACCTAGCT	GGTCTAACGCTCTCGACGG	ACAAGGGGTCTAACGCACTCGACGG	1MM intron 25 guides	19	0	0	0	9	U	T
34	0	148	TGTGGAAAGGACGAAACACCGGTCTAACGCTCTCGACGGGTTTTGAGACGGACGTCTCGCTCCACAAGGGGTCTAACGCCCTCGACGGCAGGGTGTAACATAAGCACCAACGCTCTAAGCTTGGCGTAACTAGATC	AAGCACCAACGCTCT	GGTCTAACGCTCTCGACGG	ACAAGGGGTCTAACGCCCTCGACGG	1MM intron 25 guides	19	0	0	0	9	U	G
35	0	148	TGTGGAAAGGACGAAACACCGGTCTAACGCTCTCGACGGGTTTTGAGACGGACGTCTCGCTCCACAAGGGGTCTAACGCGCTCGACGGCAGGGTGTAACATGGTGCTCAACGGTAGAAGCTTGGCGTAACTAGATC	GGTGCTCAACGGTAG	GGTCTAACGCTCTCGACGG	ACAAGGGGTCTAACGCGCTCGACGG	1MM intron 25 guides	19	0	0	0	9	U	C
36	0	148	TGTGGAAAGGACGAAACACCGGTCTAACGCTCTCGACGGGTTTTGAGACGGACGTCTCGCTCCACAAGGGGTCTAACGCTATCGACGGCAGGGTGTAACATCAAACTATGCGAGGTAAGCTTGGCGTAACTAGATC	CAAACTATGCGAGGT	GGTCTAACGCTCTCGACGG	ACAAGGGGTCTAACGCTATCGACGG	1MM intron 25 guides	19	0	0	0	8	C	T
37	0	148	TGTGGAAAGGACGAAACACCGGTCTAACGCTCTCGACGGGTTTTGAGACGGACGTCTCGCTCCACAAGGGGTCTAACGCTTTCGACGGCAGGGTGTAACATAAAGCAAAGCACCTCAAGCTTGGCGTAACTAGATC	AAAGCAAAGCACCTC	GGTCTAACGCTCTCGACGG	ACAAGGGGTCTAACGCTTTCGACGG	1MM intron 25 guides	19	0	0	0	8	C	A
38	0	148	TGTGGAAAGGACGAAACACCGGTCTAACGCTCTCGACGGGTTTTGAGACGGACGTCTCGCTCCACAAGGGGTCTAACGCTGTCGACGGCAGGGTGTAACATTAAGTGCGAAGGTTCAAGCTTGGCGTAACTAGATC	TAAGTGCGAAGGTTC	GGTCTAACGCTCTCGACGG	ACAAGGGGTCTAACGCTGTCGACGG	1MM intron 25 guides	19	0	0	0	8	C	C
39	0	148	TGTGGAAAGGACGAAACACCGGTCTAACGCTCTCGACGGGTTTTGAGACGGACGTCTCGCTCCACAAGGGGTCTAACGCTCACGACGGCAGGGTGTAACATGGAGGGTATAGAATTAAGCTTGGCGTAACTAGATC	GGAGGGTATAGAATT	GGTCTAACGCTCTCGACGG	ACAAGGGGTCTAACGCTCACGACGG	1MM intron 25 guides	19	0	0	0	7	U	T
40	0	148	TGTGGAAAGGACGAAACACCGGTCTAACGCTCTCGACGGGTTTTGAGACGGACGTCTCGCTCCACAAGGGGTCTAACGCTCCCGACGGCAGGGTGTAACATCCTTCGTAGTACGAGAAGCTTGGCGTAACTAGATC	CCTTCGTAGTACGAG	GGTCTAACGCTCTCGACGG	ACAAGGGGTCTAACGCTCCCGACGG	1MM intron 25 guides	19	0	0	0	7	U	G
41	0	148	TGTGGAAAGGACGAAACACCGGTCTAACGCTCTCGACGGGTTTTGAGACGGACGTCTCGCTCCACAAGGGGTCTAACGCTCGCGACGGCAGGGTGTAACATGAAGTCGAAGGATCGAAGCTTGGCGTAACTAGATC	GAAGTCGAAGGATCG	GGTCTAACGCTCTCGACGG	ACAAGGGGTCTAACGCTCGCGACGG	1MM intron 25 guides	19	0	0	0	7	U	C
42	0	148	TGTGGAAAGGACGAAACACCGGTCTAACGCTCTCGACGGGTTTTGAGACGGACGTCTCGCTCCACAAGGGGTCTAACGCTCTAGACGGCAGGGTGTAACATTGACGTGTGATGAGTAAGCTTGGCGTAACTAGATC	TGACGTGTGATGAGT	GGTCTAACGCTCTCGACGG	ACAAGGGGTCTAACGCTCTAGACGG	1MM intron 25 guides	19	0	0	0	6	C	T
43	0	148	TGTGGAAAGGACGAAACACCGGTCTAACGCTCTCGACGGGTTTTGAGACGGACGTCTCGCTCCACAAGGGGTCTAACGCTCTTGACGGCAGGGTGTAACATGGAGCAATATCTAGCAAGCTTGGCGTAACTAGATC	GGAGCAATATCTAGC	GGTCTAACGCTCTCGACGG	ACAAGGGGTCTAACGCTCTTGACGG	1MM intron 25 guides	19	0	0	0	6	C	A
44	0	148	TGTGGAAAGGACGAAACACCGGTCTAACGCTCTCGACGGGTTTTGAGACGGACGTCTCGCTCCACAAGGGGTCTAACGCTCTGGACGGCAGGGTGTAACATTGAGATCCGTACGTCAAGCTTGGCGTAACTAGATC	TGAGATCCGTACGTC	GGTCTAACGCTCTCGACGG	ACAAGGGGTCTAACGCTCTGGACGG	1MM intron 25 guides	19	0	0	0	6	C	C
45	0	148	TGTGGAAAGGACGAAACACCGGTCTAACGCTCTCGACGGGTTTTGAGACGGACGTCTCGCTCCACAAGGGGTCTAACGCTCTCAACGGCAGGGTGTAACATAAAGTCCTCCGCCTCAAGCTTGGCGTAACTAGATC	AAAGTCCTCCGCCTC	GGTCTAACGCTCTCGACGG	ACAAGGGGTCTAACGCTCTCAACGG	1MM intron 25 guides	19	0	0	0	5	G	T
46	0	148	TGTGGAAAGGACGAAACACCGGTCTAACGCTCTCGACGGGTTTTGAGACGGACGTCTCGCTCCACAAGGGGTCTAACGCTCTCCACGGCAGGGTGTAACATGTCGTGTATTAGAAAAAGCTTGGCGTAACTAGATC	GTCGTGTATTAGAAA	GGTCTAACGCTCTCGACGG	ACAAGGGGTCTAACGCTCTCCACGG	1MM intron 25 guides	19	0	0	0	5	G	G
47	0	148	TGTGGAAAGGACGAAACACCGGTCTAACGCTCTCGACGGGTTTTGAGACGGACGTCTCGCTCCACAAGGGGTCTAACGCTCTCTACGGCAGGGTGTAACATTGTTGAGTAAAGGCCAAGCTTGGCGTAACTAGATC	TGTTGAGTAAAGGCC	GGTCTAACGCTCTCGACGG	ACAAGGGGTCTAACGCTCTCTACGG	1MM intron 25 guides	19	0	0	0	5	G	A
48	0	148	TGTGGAAAGGACGAAACACCGGTCTAACGCTCTCGACGGGTTTTGAGACGGACGTCTCGCTCCACAAGGGGTCTAACGCTCTCGCCGGCAGGGTGTAACATCCCACTAGTCGAAACAAGCTTGGCGTAACTAGATC	CCCACTAGTCGAAAC	GGTCTAACGCTCTCGACGG	ACAAGGGGTCTAACGCTCTCGCCGG	1MM intron 25 guides	19	0	0	0	4	A	G
49	0	148	TGTGGAAAGGACGAAACACCGGTCTAACGCTCTCGACGGGTTTTGAGACGGACGTCTCGCTCCACAAGGGGTCTAACGCTCTCGTCGGCAGGGTGTAACATTGTCCTTGAGATGTAAAGCTTGGCGTAACTAGATC	TGTCCTTGAGATGTA	GGTCTAACGCTCTCGACGG	ACAAGGGGTCTAACGCTCTCGTCGG	1MM intron 25 guides	19	0	0	0	4	A	A
50	0	148	TGTGGAAAGGACGAAACACCGGTCTAACGCTCTCGACGGGTTTTGAGACGGACGTCTCGCTCCACAAGGGGTCTAACGCTCTCGGCGGCAGGGTGTAACATTCCGAGGATCGGCTCAAGCTTGGCGTAACTAGATC	TCCGAGGATCGGCTC	GGTCTAACGCTCTCGACGG	ACAAGGGGTCTAACGCTCTCGGCGG	1MM intron 25 guides	19	0	0	0	4	A	C
51	0	148	TGTGGAAAGGACGAAACACCGGTCTAACGCTCTCGACGGGTTTTGAGACGGACGTCTCGCTCCACAAGGGGTCTAACGCTCTCGAAGGCAGGGTGTAACATAGGATGCGACTGTCGAAGCTTGGCGTAACTAGATC	AGGATGCGACTGTCG	GGTCTAACGCTCTCGACGG	ACAAGGGGTCTAACGCTCTCGAAGG	1MM intron 25 guides	19	0	0	0	3	C	T
52	0	148	TGTGGAAAGGACGAAACACCGGTCTAACGCTCTCGACGGGTTTTGAGACGGACGTCTCGCTCCACAAGGGGTCTAACGCTCTCGATGGCAGGGTGTAACATCTGGGAACGGTAGGGAAGCTTGGCGTAACTAGATC	CTGGGAACGGTAGGG	GGTCTAACGCTCTCGACGG	ACAAGGGGTCTAACGCTCTCGATGG	1MM intron 25 guides	19	0	0	0	3	C	A
53	0	148	TGTGGAAAGGACGAAACACCGGTCTAACGCTCTCGACGGGTTTTGAGACGGACGTCTCGCTCCACAAGGGGTCTAACGCTCTCGAGGGCAGGGTGTAACATGCCGGGACCCTTTAGAAGCTTGGCGTAACTAGATC	GCCGGGACCCTTTAG	GGTCTAACGCTCTCGACGG	ACAAGGGGTCTAACGCTCTCGAGGG	1MM intron 25 guides	19	0	0	0	3	C	C
54	0	148	TGTGGAAAGGACGAAACACCGGTCTAACGCTCTCGACGGGTTTTGAGACGGACGTCTCGCTCCACAAGGGGTCTAACGCTCTCGACAGCAGGGTGTAACATGCACCCTAAGATGCTAAGCTTGGCGTAACTAGATC	GCACCCTAAGATGCT	GGTCTAACGCTCTCGACGG	ACAAGGGGTCTAACGCTCTCGACAG	1MM intron 25 guides	19	0	0	0	2	G	T
55	0	148	TGTGGAAAGGACGAAACACCGGTCTAACGCTCTCGACGGGTTTTGAGACGGACGTCTCGCTCCACAAGGGGTCTAACGCTCTCGACCGCAGGGTGTAACATCCCTAGAGGTGGGTAAAGCTTGGCGTAACTAGATC	CCCTAGAGGTGGGTA	GGTCTAACGCTCTCGACGG	ACAAGGGGTCTAACGCTCTCGACCG	1MM intron 25 guides	19	0	0	0	2	G	G
56	0	148	TGTGGAAAGGACGAAACACCGGTCTAACGCTCTCGACGGGTTTTGAGACGGACGTCTCGCTCCACAAGGGGTCTAACGCTCTCGACTGCAGGGTGTAACATAACTCGGATCACCGTAAGCTTGGCGTAACTAGATC	AACTCGGATCACCGT	GGTCTAACGCTCTCGACGG	ACAAGGGGTCTAACGCTCTCGACTG	1MM intron 25 guides	19	0	0	0	2	G	A
57	0	148	TGTGGAAAGGACGAAACACCGGTCTAACGCTCTCGACGGGTTTTGAGACGGACGTCTCGCTCCACAAGGGGTCTAACGCTCTCGACGACAGGGTGTAACATTTCCTCCTGACACCTAAGCTTGGCGTAACTAGATC	TTCCTCCTGACACCT	GGTCTAACGCTCTCGACGG	ACAAGGGGTCTAACGCTCTCGACGA	1MM intron 25 guides	19	0	0	0	1	G	T
58	0	148	TGTGGAAAGGACGAAACACCGGTCTAACGCTCTCGACGGGTTTTGAGACGGACGTCTCGCTCCACAAGGGGTCTAACGCTCTCGACGCCAGGGTGTAACATACAACCTCTGTTGGGAAGCTTGGCGTAACTAGATC	ACAACCTCTGTTGGG	GGTCTAACGCTCTCGACGG	ACAAGGGGTCTAACGCTCTCGACGC	1MM intron 25 guides	19	0	0	0	1	G	G
59	0	148	TGTGGAAAGGACGAAACACCGGTCTAACGCTCTCGACGGGTTTTGAGACGGACGTCTCGCTCCACAAGGGGTCTAACGCTCTCGACGTCAGGGTGTAACATCCGAGTCACCACCAGAAGCTTGGCGTAACTAGATC	CCGAGTCACCACCAG	GGTCTAACGCTCTCGACGG	ACAAGGGGTCTAACGCTCTCGACGT	1MM intron 25 guides	19	0	0	0	1	G	A
60	0	149	TGTGGAAAGGACGAAACACCGAGTCTAACGCTCTCGACGGGTTTTGAGACGGACGTCTCGCTCCACAAGCAGGCTTACAGTTGATACAATCAAACAGGGTGTAACATAGCGCGCAATTAGATAAGCTTGGCGTAACTAGATC	AGCGCGCAATTAGAT	GAGTCTAACGCTCTCGACGG	ACAAGCAGGCTTACAGTTGATACAATCAAA	1MM intron 25 guides	20	1	0	0
61	0	149	TGTGGAAAGGACGAAACACCGAGTCTAACGCTCTCGACGGGTTTTGAGACGGACGTCTCGCTCCACAAGCGGATCCAATCTGCAGCGTTGACGGCAGGGTGTAACATTCCAACGGGTACAAAAAGCTTGGCGTAACTAGATC	TCCAACGGGTACAAA	GAGTCTAACGCTCTCGACGG	ACAAGCGGATCCAATCTGCAGCGTTGACGG	1MM intron 25 guides	20	1	0	0
62	0	149	TGTGGAAAGGACGAAACACCGAGTCTAACGCTCTCGACGGGTTTTGAGACGGACGTCTCGCTCCACAAGGAGTCTAACGCTCTCGACGGCAGGGTGTAACATACTGAATACGGTTCTAAGCTTGGCGTAACTAGATC	ACTGAATACGGTTCT	GAGTCTAACGCTCTCGACGG	ACAAGGAGTCTAACGCTCTCGACGG	1MM intron 25 guides	20	0	1	0
63	0	149	TGTGGAAAGGACGAAACACCGAGTCTAACGCTCTCGACGGGTTTTGAGACGGACGTCTCGCTCCACAAGAAGTCTAACGCTCTCGACGGCAGGGTGTAACATCCATAAGTCGTGCACAAGCTTGGCGTAACTAGATC	CCATAAGTCGTGCAC	GAGTCTAACGCTCTCGACGG	ACAAGAAGTCTAACGCTCTCGACGG	1MM intron 25 guides	20	0	0	0	20	G	T
64	0	149	TGTGGAAAGGACGAAACACCGAGTCTAACGCTCTCGACGGGTTTTGAGACGGACGTCTCGCTCCACAAGCAGTCTAACGCTCTCGACGGCAGGGTGTAACATACTGCAAAGTGGATCAAGCTTGGCGTAACTAGATC	ACTGCAAAGTGGATC	GAGTCTAACGCTCTCGACGG	ACAAGCAGTCTAACGCTCTCGACGG	1MM intron 25 guides	20	0	0	0	20	G	G
65	0	149	TGTGGAAAGGACGAAACACCGAGTCTAACGCTCTCGACGGGTTTTGAGACGGACGTCTCGCTCCACAAGTAGTCTAACGCTCTCGACGGCAGGGTGTAACATAATGATGCATTTAGGAAGCTTGGCGTAACTAGATC	AATGATGCATTTAGG	GAGTCTAACGCTCTCGACGG	ACAAGTAGTCTAACGCTCTCGACGG	1MM intron 25 guides	20	0	0	0	20	G	A
66	0	149	TGTGGAAAGGACGAAACACCGAGTCTAACGCTCTCGACGGGTTTTGAGACGGACGTCTCGCTCCACAAGGCGTCTAACGCTCTCGACGGCAGGGTGTAACATGAAGATCGAGGTTAAAAGCTTGGCGTAACTAGATC	GAAGATCGAGGTTAA	GAGTCTAACGCTCTCGACGG	ACAAGGCGTCTAACGCTCTCGACGG	1MM intron 25 guides	20	0	0	0	19	A	G
67	0	149	TGTGGAAAGGACGAAACACCGAGTCTAACGCTCTCGACGGGTTTTGAGACGGACGTCTCGCTCCACAAGGTGTCTAACGCTCTCGACGGCAGGGTGTAACATCGAGACGGTTCTCTAAAGCTTGGCGTAACTAGATC	CGAGACGGTTCTCTA	GAGTCTAACGCTCTCGACGG	ACAAGGTGTCTAACGCTCTCGACGG	1MM intron 25 guides	20	0	0	0	19	A	A
68	0	149	TGTGGAAAGGACGAAACACCGAGTCTAACGCTCTCGACGGGTTTTGAGACGGACGTCTCGCTCCACAAGGGGTCTAACGCTCTCGACGGCAGGGTGTAACATCATACCGGTATGTTAAAGCTTGGCGTAACTAGATC	CATACCGGTATGTTA	GAGTCTAACGCTCTCGACGG	ACAAGGGGTCTAACGCTCTCGACGG	1MM intron 25 guides	20	0	0	0	19	A	C
69	0	149	TGTGGAAAGGACGAAACACCGAGTCTAACGCTCTCGACGGGTTTTGAGACGGACGTCTCGCTCCACAAGGAATCTAACGCTCTCGACGGCAGGGTGTAACATGGGAGTAATCCGGTCAAGCTTGGCGTAACTAGATC	GGGAGTAATCCGGTC	GAGTCTAACGCTCTCGACGG	ACAAGGAATCTAACGCTCTCGACGG	1MM intron 25 guides	20	0	0	0	18	G	T
70	0	149	TGTGGAAAGGACGAAACACCGAGTCTAACGCTCTCGACGGGTTTTGAGACGGACGTCTCGCTCCACAAGGACTCTAACGCTCTCGACGGCAGGGTGTAACATACACTGCCTATGGCAAAGCTTGGCGTAACTAGATC	ACACTGCCTATGGCA	GAGTCTAACGCTCTCGACGG	ACAAGGACTCTAACGCTCTCGACGG	1MM intron 25 guides	20	0	0	0	18	G	G
71	0	149	TGTGGAAAGGACGAAACACCGAGTCTAACGCTCTCGACGGGTTTTGAGACGGACGTCTCGCTCCACAAGGATTCTAACGCTCTCGACGGCAGGGTGTAACATTCCCGAACTGCAGTAAAGCTTGGCGTAACTAGATC	TCCCGAACTGCAGTA	GAGTCTAACGCTCTCGACGG	ACAAGGATTCTAACGCTCTCGACGG	1MM intron 25 guides	20	0	0	0	18	G	A
72	0	149	TGTGGAAAGGACGAAACACCGAGTCTAACGCTCTCGACGGGTTTTGAGACGGACGTCTCGCTCCACAAGGAGACTAACGCTCTCGACGGCAGGGTGTAACATACATTGTGAACTCCAAAGCTTGGCGTAACTAGATC	ACATTGTGAACTCCA	GAGTCTAACGCTCTCGACGG	ACAAGGAGACTAACGCTCTCGACGG	1MM intron 25 guides	20	0	0	0	17	U	T
73	0	149	TGTGGAAAGGACGAAACACCGAGTCTAACGCTCTCGACGGGTTTTGAGACGGACGTCTCGCTCCACAAGGAGCCTAACGCTCTCGACGGCAGGGTGTAACATCTTATGGTCTAAGTGAAGCTTGGCGTAACTAGATC	CTTATGGTCTAAGTG	GAGTCTAACGCTCTCGACGG	ACAAGGAGCCTAACGCTCTCGACGG	1MM intron 25 guides	20	0	0	0	17	U	G
74	0	149	TGTGGAAAGGACGAAACACCGAGTCTAACGCTCTCGACGGGTTTTGAGACGGACGTCTCGCTCCACAAGGAGGCTAACGCTCTCGACGGCAGGGTGTAACATACCGTGTTAGCAAGAAAGCTTGGCGTAACTAGATC	ACCGTGTTAGCAAGA	GAGTCTAACGCTCTCGACGG	ACAAGGAGGCTAACGCTCTCGACGG	1MM intron 25 guides	20	0	0	0	17	U	C
75	0	149	TGTGGAAAGGACGAAACACCGAGTCTAACGCTCTCGACGGGTTTTGAGACGGACGTCTCGCTCCACAAGGAGTATAACGCTCTCGACGGCAGGGTGTAACATTAACATGCGCGTTATAAGCTTGGCGTAACTAGATC	TAACATGCGCGTTAT	GAGTCTAACGCTCTCGACGG	ACAAGGAGTATAACGCTCTCGACGG	1MM intron 25 guides	20	0	0	0	16	C	T
76	0	149	TGTGGAAAGGACGAAACACCGAGTCTAACGCTCTCGACGGGTTTTGAGACGGACGTCTCGCTCCACAAGGAGTTTAACGCTCTCGACGGCAGGGTGTAACATCTGTCAGTAATCTGAAAGCTTGGCGTAACTAGATC	CTGTCAGTAATCTGA	GAGTCTAACGCTCTCGACGG	ACAAGGAGTTTAACGCTCTCGACGG	1MM intron 25 guides	20	0	0	0	16	C	A
77	0	149	TGTGGAAAGGACGAAACACCGAGTCTAACGCTCTCGACGGGTTTTGAGACGGACGTCTCGCTCCACAAGGAGTGTAACGCTCTCGACGGCAGGGTGTAACATGGTCGCAAGGACTACAAGCTTGGCGTAACTAGATC	GGTCGCAAGGACTAC	GAGTCTAACGCTCTCGACGG	ACAAGGAGTGTAACGCTCTCGACGG	1MM intron 25 guides	20	0	0	0	16	C	C
78	0	149	TGTGGAAAGGACGAAACACCGAGTCTAACGCTCTCGACGGGTTTTGAGACGGACGTCTCGCTCCACAAGGAGTCAAACGCTCTCGACGGCAGGGTGTAACATTCAGCCCTCTGTAATAAGCTTGGCGTAACTAGATC	TCAGCCCTCTGTAAT	GAGTCTAACGCTCTCGACGG	ACAAGGAGTCAAACGCTCTCGACGG	1MM intron 25 guides	20	0	0	0	15	U	T
79	0	149	TGTGGAAAGGACGAAACACCGAGTCTAACGCTCTCGACGGGTTTTGAGACGGACGTCTCGCTCCACAAGGAGTCCAACGCTCTCGACGGCAGGGTGTAACATGTTTCTATCCGGTACAAGCTTGGCGTAACTAGATC	GTTTCTATCCGGTAC	GAGTCTAACGCTCTCGACGG	ACAAGGAGTCCAACGCTCTCGACGG	1MM intron 25 guides	20	0	0	0	15	U	G
80	0	149	TGTGGAAAGGACGAAACACCGAGTCTAACGCTCTCGACGGGTTTTGAGACGGACGTCTCGCTCCACAAGGAGTCGAACGCTCTCGACGGCAGGGTGTAACATCAACTTGGGTGTGGGAAGCTTGGCGTAACTAGATC	CAACTTGGGTGTGGG	GAGTCTAACGCTCTCGACGG	ACAAGGAGTCGAACGCTCTCGACGG	1MM intron 25 guides	20	0	0	0	15	U	C
81	0	149	TGTGGAAAGGACGAAACACCGAGTCTAACGCTCTCGACGGGTTTTGAGACGGACGTCTCGCTCCACAAGGAGTCTCACGCTCTCGACGGCAGGGTGTAACATGGCAAGAACCAAAGCAAGCTTGGCGTAACTAGATC	GGCAAGAACCAAAGC	GAGTCTAACGCTCTCGACGG	ACAAGGAGTCTCACGCTCTCGACGG	1MM intron 25 guides	20	0	0	0	14	A	G
82	0	149	TGTGGAAAGGACGAAACACCGAGTCTAACGCTCTCGACGGGTTTTGAGACGGACGTCTCGCTCCACAAGGAGTCTTACGCTCTCGACGGCAGGGTGTAACATCCGTAAACATTAGTCAAGCTTGGCGTAACTAGATC	CCGTAAACATTAGTC	GAGTCTAACGCTCTCGACGG	ACAAGGAGTCTTACGCTCTCGACGG	1MM intron 25 guides	20	0	0	0	14	A	A
83	0	149	TGTGGAAAGGACGAAACACCGAGTCTAACGCTCTCGACGGGTTTTGAGACGGACGTCTCGCTCCACAAGGAGTCTGACGCTCTCGACGGCAGGGTGTAACATGGCACTGTCCCAAGCAAGCTTGGCGTAACTAGATC	GGCACTGTCCCAAGC	GAGTCTAACGCTCTCGACGG	ACAAGGAGTCTGACGCTCTCGACGG	1MM intron 25 guides	20	0	0	0	14	A	C
84	0	149	TGTGGAAAGGACGAAACACCGAGTCTAACGCTCTCGACGGGTTTTGAGACGGACGTCTCGCTCCACAAGGAGTCTACCGCTCTCGACGGCAGGGTGTAACATTGTACTGCGGCTATGAAGCTTGGCGTAACTAGATC	TGTACTGCGGCTATG	GAGTCTAACGCTCTCGACGG	ACAAGGAGTCTACCGCTCTCGACGG	1MM intron 25 guides	20	0	0	0	13	A	G
85	0	149	TGTGGAAAGGACGAAACACCGAGTCTAACGCTCTCGACGGGTTTTGAGACGGACGTCTCGCTCCACAAGGAGTCTATCGCTCTCGACGGCAGGGTGTAACATTGCAAGCATTCATGTAAGCTTGGCGTAACTAGATC	TGCAAGCATTCATGT	GAGTCTAACGCTCTCGACGG	ACAAGGAGTCTATCGCTCTCGACGG	1MM intron 25 guides	20	0	0	0	13	A	A
86	0	149	TGTGGAAAGGACGAAACACCGAGTCTAACGCTCTCGACGGGTTTTGAGACGGACGTCTCGCTCCACAAGGAGTCTAGCGCTCTCGACGGCAGGGTGTAACATAGCGTCCAACGACAGAAGCTTGGCGTAACTAGATC	AGCGTCCAACGACAG	GAGTCTAACGCTCTCGACGG	ACAAGGAGTCTAGCGCTCTCGACGG	1MM intron 25 guides	20	0	0	0	13	A	C
87	0	149	TGTGGAAAGGACGAAACACCGAGTCTAACGCTCTCGACGGGTTTTGAGACGGACGTCTCGCTCCACAAGGAGTCTAAAGCTCTCGACGGCAGGGTGTAACATTTGGATGATTCGCGCAAGCTTGGCGTAACTAGATC	TTGGATGATTCGCGC	GAGTCTAACGCTCTCGACGG	ACAAGGAGTCTAAAGCTCTCGACGG	1MM intron 25 guides	20	0	0	0	12	C	T
88	0	149	TGTGGAAAGGACGAAACACCGAGTCTAACGCTCTCGACGGGTTTTGAGACGGACGTCTCGCTCCACAAGGAGTCTAATGCTCTCGACGGCAGGGTGTAACATTAAGTACGGAGACCTAAGCTTGGCGTAACTAGATC	TAAGTACGGAGACCT	GAGTCTAACGCTCTCGACGG	ACAAGGAGTCTAATGCTCTCGACGG	1MM intron 25 guides	20	0	0	0	12	C	A
89	0	149	TGTGGAAAGGACGAAACACCGAGTCTAACGCTCTCGACGGGTTTTGAGACGGACGTCTCGCTCCACAAGGAGTCTAAGGCTCTCGACGGCAGGGTGTAACATTCTGCATCCGGGTCTAAGCTTGGCGTAACTAGATC	TCTGCATCCGGGTCT	GAGTCTAACGCTCTCGACGG	ACAAGGAGTCTAAGGCTCTCGACGG	1MM intron 25 guides	20	0	0	0	12	C	C
90	0	149	TGTGGAAAGGACGAAACACCGAGTCTAACGCTCTCGACGGGTTTTGAGACGGACGTCTCGCTCCACAAGGAGTCTAACACTCTCGACGGCAGGGTGTAACATGTTAAAGTGTGGCTGAAGCTTGGCGTAACTAGATC	GTTAAAGTGTGGCTG	GAGTCTAACGCTCTCGACGG	ACAAGGAGTCTAACACTCTCGACGG	1MM intron 25 guides	20	0	0	0	11	G	T
91	0	149	TGTGGAAAGGACGAAACACCGAGTCTAACGCTCTCGACGGGTTTTGAGACGGACGTCTCGCTCCACAAGGAGTCTAACCCTCTCGACGGCAGGGTGTAACATGTAGTTGGTCACGTCAAGCTTGGCGTAACTAGATC	GTAGTTGGTCACGTC	GAGTCTAACGCTCTCGACGG	ACAAGGAGTCTAACCCTCTCGACGG	1MM intron 25 guides	20	0	0	0	11	G	G
92	0	149	TGTGGAAAGGACGAAACACCGAGTCTAACGCTCTCGACGGGTTTTGAGACGGACGTCTCGCTCCACAAGGAGTCTAACTCTCTCGACGGCAGGGTGTAACATCTTGCGGTGGAGTAGAAGCTTGGCGTAACTAGATC	CTTGCGGTGGAGTAG	GAGTCTAACGCTCTCGACGG	ACAAGGAGTCTAACTCTCTCGACGG	1MM intron 25 guides	20	0	0	0	11	G	A
93	0	149	TGTGGAAAGGACGAAACACCGAGTCTAACGCTCTCGACGGGTTTTGAGACGGACGTCTCGCTCCACAAGGAGTCTAACGATCTCGACGGCAGGGTGTAACATTGTGAACGGCGCCTCAAGCTTGGCGTAACTAGATC	TGTGAACGGCGCCTC	GAGTCTAACGCTCTCGACGG	ACAAGGAGTCTAACGATCTCGACGG	1MM intron 25 guides	20	0	0	0	10	C	T
94	0	149	TGTGGAAAGGACGAAACACCGAGTCTAACGCTCTCGACGGGTTTTGAGACGGACGTCTCGCTCCACAAGGAGTCTAACGTTCTCGACGGCAGGGTGTAACATAACCAGCCCGACCGTAAGCTTGGCGTAACTAGATC	AACCAGCCCGACCGT	GAGTCTAACGCTCTCGACGG	ACAAGGAGTCTAACGTTCTCGACGG	1MM intron 25 guides	20	0	0	0	10	C	A
95	0	149	TGTGGAAAGGACGAAACACCGAGTCTAACGCTCTCGACGGGTTTTGAGACGGACGTCTCGCTCCACAAGGAGTCTAACGGTCTCGACGGCAGGGTGTAACATACGAAGACATGAAGTAAGCTTGGCGTAACTAGATC	ACGAAGACATGAAGT	GAGTCTAACGCTCTCGACGG	ACAAGGAGTCTAACGGTCTCGACGG	1MM intron 25 guides	20	0	0	0	10	C	C
96	0	149	TGTGGAAAGGACGAAACACCGAGTCTAACGCTCTCGACGGGTTTTGAGACGGACGTCTCGCTCCACAAGGAGTCTAACGCACTCGACGGCAGGGTGTAACATTAGTTAAAGTCTCGCAAGCTTGGCGTAACTAGATC	TAGTTAAAGTCTCGC	GAGTCTAACGCTCTCGACGG	ACAAGGAGTCTAACGCACTCGACGG	1MM intron 25 guides	20	0	0	0	9	U	T
97	0	149	TGTGGAAAGGACGAAACACCGAGTCTAACGCTCTCGACGGGTTTTGAGACGGACGTCTCGCTCCACAAGGAGTCTAACGCCCTCGACGGCAGGGTGTAACATATGCTTGGCAGCGAGAAGCTTGGCGTAACTAGATC	ATGCTTGGCAGCGAG	GAGTCTAACGCTCTCGACGG	ACAAGGAGTCTAACGCCCTCGACGG	1MM intron 25 guides	20	0	0	0	9	U	G
98	0	149	TGTGGAAAGGACGAAACACCGAGTCTAACGCTCTCGACGGGTTTTGAGACGGACGTCTCGCTCCACAAGGAGTCTAACGCGCTCGACGGCAGGGTGTAACATACTTTATAGCGGTGTAAGCTTGGCGTAACTAGATC	ACTTTATAGCGGTGT	GAGTCTAACGCTCTCGACGG	ACAAGGAGTCTAACGCGCTCGACGG	1MM intron 25 guides	20	0	0	0	9	U	C
99	0	149	TGTGGAAAGGACGAAACACCGAGTCTAACGCTCTCGACGGGTTTTGAGACGGACGTCTCGCTCCACAAGGAGTCTAACGCTATCGACGGCAGGGTGTAACATGCCGGCTCGGTATCAAAGCTTGGCGTAACTAGATC	GCCGGCTCGGTATCA	GAGTCTAACGCTCTCGACGG	ACAAGGAGTCTAACGCTATCGACGG	1MM intron 25 guides	20	0	0	0	8	C	T
100	0	149	TGTGGAAAGGACGAAACACCGAGTCTAACGCTCTCGACGGGTTTTGAGACGGACGTCTCGCTCCACAAGGAGTCTAACGCTTTCGACGGCAGGGTGTAACATCTCCATCCAAAGCAGAAGCTTGGCGTAACTAGATC	CTCCATCCAAAGCAG	GAGTCTAACGCTCTCGACGG	ACAAGGAGTCTAACGCTTTCGACGG	1MM intron 25 guides	20	0	0	0	8	C	A
101	0	149	TGTGGAAAGGACGAAACACCGAGTCTAACGCTCTCGACGGGTTTTGAGACGGACGTCTCGCTCCACAAGGAGTCTAACGCTGTCGACGGCAGGGTGTAACATAGAAGTACCATCGACAAGCTTGGCGTAACTAGATC	AGAAGTACCATCGAC	GAGTCTAACGCTCTCGACGG	ACAAGGAGTCTAACGCTGTCGACGG	1MM intron 25 guides	20	0	0	0	8	C	C
102	0	149	TGTGGAAAGGACGAAACACCGAGTCTAACGCTCTCGACGGGTTTTGAGACGGACGTCTCGCTCCACAAGGAGTCTAACGCTCACGACGGCAGGGTGTAACATCCTCATCAGTACCCGAAGCTTGGCGTAACTAGATC	CCTCATCAGTACCCG	GAGTCTAACGCTCTCGACGG	ACAAGGAGTCTAACGCTCACGACGG	1MM intron 25 guides	20	0	0	0	7	U	T
103	0	149	TGTGGAAAGGACGAAACACCGAGTCTAACGCTCTCGACGGGTTTTGAGACGGACGTCTCGCTCCACAAGGAGTCTAACGCTCCCGACGGCAGGGTGTAACATAGCTGATTGCGTGTCAAGCTTGGCGTAACTAGATC	AGCTGATTGCGTGTC	GAGTCTAACGCTCTCGACGG	ACAAGGAGTCTAACGCTCCCGACGG	1MM intron 25 guides	20	0	0	0	7	U	G
104	0	149	TGTGGAAAGGACGAAACACCGAGTCTAACGCTCTCGACGGGTTTTGAGACGGACGTCTCGCTCCACAAGGAGTCTAACGCTCGCGACGGCAGGGTGTAACATCCGTCTATGTTGTACAAGCTTGGCGTAACTAGATC	CCGTCTATGTTGTAC	GAGTCTAACGCTCTCGACGG	ACAAGGAGTCTAACGCTCGCGACGG	1MM intron 25 guides	20	0	0	0	7	U	C
105	0	149	TGTGGAAAGGACGAAACACCGAGTCTAACGCTCTCGACGGGTTTTGAGACGGACGTCTCGCTCCACAAGGAGTCTAACGCTCTAGACGGCAGGGTGTAACATTCGGCGCGATCAAGAAAGCTTGGCGTAACTAGATC	TCGGCGCGATCAAGA	GAGTCTAACGCTCTCGACGG	ACAAGGAGTCTAACGCTCTAGACGG	1MM intron 25 guides	20	0	0	0	6	C	T
106	0	149	TGTGGAAAGGACGAAACACCGAGTCTAACGCTCTCGACGGGTTTTGAGACGGACGTCTCGCTCCACAAGGAGTCTAACGCTCTTGACGGCAGGGTGTAACATTAGACTGGAGGTGCCAAGCTTGGCGTAACTAGATC	TAGACTGGAGGTGCC	GAGTCTAACGCTCTCGACGG	ACAAGGAGTCTAACGCTCTTGACGG	1MM intron 25 guides	20	0	0	0	6	C	A
107	0	149	TGTGGAAAGGACGAAACACCGAGTCTAACGCTCTCGACGGGTTTTGAGACGGACGTCTCGCTCCACAAGGAGTCTAACGCTCTGGACGGCAGGGTGTAACATTGGCGATACCACCATAAGCTTGGCGTAACTAGATC	TGGCGATACCACCAT	GAGTCTAACGCTCTCGACGG	ACAAGGAGTCTAACGCTCTGGACGG	1MM intron 25 guides	20	0	0	0	6	C	C
108	0	149	TGTGGAAAGGACGAAACACCGAGTCTAACGCTCTCGACGGGTTTTGAGACGGACGTCTCGCTCCACAAGGAGTCTAACGCTCTCAACGGCAGGGTGTAACATTCAGCTTTGAATTCTAAGCTTGGCGTAACTAGATC	TCAGCTTTGAATTCT	GAGTCTAACGCTCTCGACGG	ACAAGGAGTCTAACGCTCTCAACGG	1MM intron 25 guides	20	0	0	0	5	G	T
109	0	149	TGTGGAAAGGACGAAACACCGAGTCTAACGCTCTCGACGGGTTTTGAGACGGACGTCTCGCTCCACAAGGAGTCTAACGCTCTCCACGGCAGGGTGTAACATGGGATCCCTGTAGCCAAGCTTGGCGTAACTAGATC	GGGATCCCTGTAGCC	GAGTCTAACGCTCTCGACGG	ACAAGGAGTCTAACGCTCTCCACGG	1MM intron 25 guides	20	0	0	0	5	G	G
110	0	149	TGTGGAAAGGACGAAACACCGAGTCTAACGCTCTCGACGGGTTTTGAGACGGACGTCTCGCTCCACAAGGAGTCTAACGCTCTCTACGGCAGGGTGTAACATTGCTTCGACCTGTGCAAGCTTGGCGTAACTAGATC	TGCTTCGACCTGTGC	GAGTCTAACGCTCTCGACGG	ACAAGGAGTCTAACGCTCTCTACGG	1MM intron 25 guides	20	0	0	0	5	G	A
111	0	149	TGTGGAAAGGACGAAACACCGAGTCTAACGCTCTCGACGGGTTTTGAGACGGACGTCTCGCTCCACAAGGAGTCTAACGCTCTCGCCGGCAGGGTGTAACATGTATCCAGCCCGTGGAAGCTTGGCGTAACTAGATC	GTATCCAGCCCGTGG	GAGTCTAACGCTCTCGACGG	ACAAGGAGTCTAACGCTCTCGCCGG	1MM intron 25 guides	20	0	0	0	4	A	G
112	0	149	TGTGGAAAGGACGAAACACCGAGTCTAACGCTCTCGACGGGTTTTGAGACGGACGTCTCGCTCCACAAGGAGTCTAACGCTCTCGTCGGCAGGGTGTAACATAAACTGTCCCGATATAAGCTTGGCGTAACTAGATC	AAACTGTCCCGATAT	GAGTCTAACGCTCTCGACGG	ACAAGGAGTCTAACGCTCTCGTCGG	1MM intron 25 guides	20	0	0	0	4	A	A
113	0	149	TGTGGAAAGGACGAAACACCGAGTCTAACGCTCTCGACGGGTTTTGAGACGGACGTCTCGCTCCACAAGGAGTCTAACGCTCTCGGCGGCAGGGTGTAACATTCACTATCAGAATGCAAGCTTGGCGTAACTAGATC	TCACTATCAGAATGC	GAGTCTAACGCTCTCGACGG	ACAAGGAGTCTAACGCTCTCGGCGG	1MM intron 25 guides	20	0	0	0	4	A	C
114	0	149	TGTGGAAAGGACGAAACACCGAGTCTAACGCTCTCGACGGGTTTTGAGACGGACGTCTCGCTCCACAAGGAGTCTAACGCTCTCGAAGGCAGGGTGTAACATGAGCGATCCGGTATGAAGCTTGGCGTAACTAGATC	GAGCGATCCGGTATG	GAGTCTAACGCTCTCGACGG	ACAAGGAGTCTAACGCTCTCGAAGG	1MM intron 25 guides	20	0	0	0	3	C	T
115	0	149	TGTGGAAAGGACGAAACACCGAGTCTAACGCTCTCGACGGGTTTTGAGACGGACGTCTCGCTCCACAAGGAGTCTAACGCTCTCGATGGCAGGGTGTAACATGTGCACAGTGTTGCTAAGCTTGGCGTAACTAGATC	GTGCACAGTGTTGCT	GAGTCTAACGCTCTCGACGG	ACAAGGAGTCTAACGCTCTCGATGG	1MM intron 25 guides	20	0	0	0	3	C	A
116	0	149	TGTGGAAAGGACGAAACACCGAGTCTAACGCTCTCGACGGGTTTTGAGACGGACGTCTCGCTCCACAAGGAGTCTAACGCTCTCGAGGGCAGGGTGTAACATCTACCTCTTAATGCGAAGCTTGGCGTAACTAGATC	CTACCTCTTAATGCG	GAGTCTAACGCTCTCGACGG	ACAAGGAGTCTAACGCTCTCGAGGG	1MM intron 25 guides	20	0	0	0	3	C	C
117	0	149	TGTGGAAAGGACGAAACACCGAGTCTAACGCTCTCGACGGGTTTTGAGACGGACGTCTCGCTCCACAAGGAGTCTAACGCTCTCGACAGCAGGGTGTAACATACCATACGAAGACTGAAGCTTGGCGTAACTAGATC	ACCATACGAAGACTG	GAGTCTAACGCTCTCGACGG	ACAAGGAGTCTAACGCTCTCGACAG	1MM intron 25 guides	20	0	0	0	2	G	T
118	0	149	TGTGGAAAGGACGAAACACCGAGTCTAACGCTCTCGACGGGTTTTGAGACGGACGTCTCGCTCCACAAGGAGTCTAACGCTCTCGACCGCAGGGTGTAACATAAGACAGCAGAATGTAAGCTTGGCGTAACTAGATC	AAGACAGCAGAATGT	GAGTCTAACGCTCTCGACGG	ACAAGGAGTCTAACGCTCTCGACCG	1MM intron 25 guides	20	0	0	0	2	G	G
119	0	149	TGTGGAAAGGACGAAACACCGAGTCTAACGCTCTCGACGGGTTTTGAGACGGACGTCTCGCTCCACAAGGAGTCTAACGCTCTCGACTGCAGGGTGTAACATACGTTGGGACTTGCTAAGCTTGGCGTAACTAGATC	ACGTTGGGACTTGCT	GAGTCTAACGCTCTCGACGG	ACAAGGAGTCTAACGCTCTCGACTG	1MM intron 25 guides	20	0	0	0	2	G	A
120	0	149	TGTGGAAAGGACGAAACACCGAGTCTAACGCTCTCGACGGGTTTTGAGACGGACGTCTCGCTCCACAAGGAGTCTAACGCTCTCGACGACAGGGTGTAACATAGCTAAGAGCGGCAAAAGCTTGGCGTAACTAGATC	AGCTAAGAGCGGCAA	GAGTCTAACGCTCTCGACGG	ACAAGGAGTCTAACGCTCTCGACGA	1MM intron 25 guides	20	0	0	0	1	G	T
121	0	149	TGTGGAAAGGACGAAACACCGAGTCTAACGCTCTCGACGGGTTTTGAGACGGACGTCTCGCTCCACAAGGAGTCTAACGCTCTCGACGCCAGGGTGTAACATGACGGAGACCAGAATAAGCTTGGCGTAACTAGATC	GACGGAGACCAGAAT	GAGTCTAACGCTCTCGACGG	ACAAGGAGTCTAACGCTCTCGACGC	1MM intron 25 guides	20	0	0	0	1	G	G
122	0	149	TGTGGAAAGGACGAAACACCGAGTCTAACGCTCTCGACGGGTTTTGAGACGGACGTCTCGCTCCACAAGGAGTCTAACGCTCTCGACGTCAGGGTGTAACATTATCAGAGGTACAATAAGCTTGGCGTAACTAGATC	TATCAGAGGTACAAT	GAGTCTAACGCTCTCGACGG	ACAAGGAGTCTAACGCTCTCGACGT	1MM intron 25 guides	20	0	0	0	1	G	A
123	0	150	TGTGGAAAGGACGAAACACCGGAGTCTAACGCTCTCGACGGGTTTTGAGACGGACGTCTCGCTCCACAACAGGCTTACAGTTGATACAATCAAACAGGGTGTAACATGCAGCTGCCTTCTACAAGCTTGGCGTAACTAGATC	GCAGCTGCCTTCTAC	GGAGTCTAACGCTCTCGACGG	ACAACAGGCTTACAGTTGATACAATCAAA	1MM intron 25 guides	21	1	0	0
124	0	150	TGTGGAAAGGACGAAACACCGGAGTCTAACGCTCTCGACGGGTTTTGAGACGGACGTCTCGCTCCACAACGGATCCAATCTGCAGCGTTGACGGCAGGGTGTAACATGGCACATATCACGCTAAGCTTGGCGTAACTAGATC	GGCACATATCACGCT	GGAGTCTAACGCTCTCGACGG	ACAACGGATCCAATCTGCAGCGTTGACGG	1MM intron 25 guides	21	1	0	0
125	0	150	TGTGGAAAGGACGAAACACCGGAGTCTAACGCTCTCGACGGGTTTTGAGACGGACGTCTCGCTCCACAAGGAGTCTAACGCTCTCGACGGCAGGGTGTAACATGACCTCAAGGCCTTAAAGCTTGGCGTAACTAGATC	GACCTCAAGGCCTTA	GGAGTCTAACGCTCTCGACGG	ACAAGGAGTCTAACGCTCTCGACGG	1MM intron 25 guides	21	0	1	0
126	0	150	TGTGGAAAGGACGAAACACCGGAGTCTAACGCTCTCGACGGGTTTTGAGACGGACGTCTCGCTCCACAAAGAGTCTAACGCTCTCGACGGCAGGGTGTAACATGCTCAGGATAGCAGCAAGCTTGGCGTAACTAGATC	GCTCAGGATAGCAGC	GGAGTCTAACGCTCTCGACGG	ACAAAGAGTCTAACGCTCTCGACGG	1MM intron 25 guides	21	0	0	0	21	G	T
127	0	150	TGTGGAAAGGACGAAACACCGGAGTCTAACGCTCTCGACGGGTTTTGAGACGGACGTCTCGCTCCACAACGAGTCTAACGCTCTCGACGGCAGGGTGTAACATTACACATCCAGCCGAAAGCTTGGCGTAACTAGATC	TACACATCCAGCCGA	GGAGTCTAACGCTCTCGACGG	ACAACGAGTCTAACGCTCTCGACGG	1MM intron 25 guides	21	0	0	0	21	G	G
128	0	150	TGTGGAAAGGACGAAACACCGGAGTCTAACGCTCTCGACGGGTTTTGAGACGGACGTCTCGCTCCACAATGAGTCTAACGCTCTCGACGGCAGGGTGTAACATGAGCTATCCTGATGCAAGCTTGGCGTAACTAGATC	GAGCTATCCTGATGC	GGAGTCTAACGCTCTCGACGG	ACAATGAGTCTAACGCTCTCGACGG	1MM intron 25 guides	21	0	0	0	21	G	A
129	0	150	TGTGGAAAGGACGAAACACCGGAGTCTAACGCTCTCGACGGGTTTTGAGACGGACGTCTCGCTCCACAAGAAGTCTAACGCTCTCGACGGCAGGGTGTAACATGTTGTTGCCCTTGCGAAGCTTGGCGTAACTAGATC	GTTGTTGCCCTTGCG	GGAGTCTAACGCTCTCGACGG	ACAAGAAGTCTAACGCTCTCGACGG	1MM intron 25 guides	21	0	0	0	20	G	T
130	0	150	TGTGGAAAGGACGAAACACCGGAGTCTAACGCTCTCGACGGGTTTTGAGACGGACGTCTCGCTCCACAAGCAGTCTAACGCTCTCGACGGCAGGGTGTAACATATGCATACTGGTCATAAGCTTGGCGTAACTAGATC	ATGCATACTGGTCAT	GGAGTCTAACGCTCTCGACGG	ACAAGCAGTCTAACGCTCTCGACGG	1MM intron 25 guides	21	0	0	0	20	G	G
131	0	150	TGTGGAAAGGACGAAACACCGGAGTCTAACGCTCTCGACGGGTTTTGAGACGGACGTCTCGCTCCACAAGTAGTCTAACGCTCTCGACGGCAGGGTGTAACATTGTCGCTCTATGTACAAGCTTGGCGTAACTAGATC	TGTCGCTCTATGTAC	GGAGTCTAACGCTCTCGACGG	ACAAGTAGTCTAACGCTCTCGACGG	1MM intron 25 guides	21	0	0	0	20	G	A
132	0	150	TGTGGAAAGGACGAAACACCGGAGTCTAACGCTCTCGACGGGTTTTGAGACGGACGTCTCGCTCCACAAGGCGTCTAACGCTCTCGACGGCAGGGTGTAACATTTTGCTTCAGGTAAGAAGCTTGGCGTAACTAGATC	TTTGCTTCAGGTAAG	GGAGTCTAACGCTCTCGACGG	ACAAGGCGTCTAACGCTCTCGACGG	1MM intron 25 guides	21	0	0	0	19	A	G
133	0	150	TGTGGAAAGGACGAAACACCGGAGTCTAACGCTCTCGACGGGTTTTGAGACGGACGTCTCGCTCCACAAGGTGTCTAACGCTCTCGACGGCAGGGTGTAACATCCGCTGTATGACAGTAAGCTTGGCGTAACTAGATC	CCGCTGTATGACAGT	GGAGTCTAACGCTCTCGACGG	ACAAGGTGTCTAACGCTCTCGACGG	1MM intron 25 guides	21	0	0	0	19	A	A
134	0	150	TGTGGAAAGGACGAAACACCGGAGTCTAACGCTCTCGACGGGTTTTGAGACGGACGTCTCGCTCCACAAGGGGTCTAACGCTCTCGACGGCAGGGTGTAACATTGTTAGCCGATCACGAAGCTTGGCGTAACTAGATC	TGTTAGCCGATCACG	GGAGTCTAACGCTCTCGACGG	ACAAGGGGTCTAACGCTCTCGACGG	1MM intron 25 guides	21	0	0	0	19	A	C
135	0	150	TGTGGAAAGGACGAAACACCGGAGTCTAACGCTCTCGACGGGTTTTGAGACGGACGTCTCGCTCCACAAGGAATCTAACGCTCTCGACGGCAGGGTGTAACATGGCAGGAGTATTCATAAGCTTGGCGTAACTAGATC	GGCAGGAGTATTCAT	GGAGTCTAACGCTCTCGACGG	ACAAGGAATCTAACGCTCTCGACGG	1MM intron 25 guides	21	0	0	0	18	G	T
136	0	150	TGTGGAAAGGACGAAACACCGGAGTCTAACGCTCTCGACGGGTTTTGAGACGGACGTCTCGCTCCACAAGGACTCTAACGCTCTCGACGGCAGGGTGTAACATATGCGTGCGACATCTAAGCTTGGCGTAACTAGATC	ATGCGTGCGACATCT	GGAGTCTAACGCTCTCGACGG	ACAAGGACTCTAACGCTCTCGACGG	1MM intron 25 guides	21	0	0	0	18	G	G
137	0	150	TGTGGAAAGGACGAAACACCGGAGTCTAACGCTCTCGACGGGTTTTGAGACGGACGTCTCGCTCCACAAGGATTCTAACGCTCTCGACGGCAGGGTGTAACATCACGTTACTCTTCAGAAGCTTGGCGTAACTAGATC	CACGTTACTCTTCAG	GGAGTCTAACGCTCTCGACGG	ACAAGGATTCTAACGCTCTCGACGG	1MM intron 25 guides	21	0	0	0	18	G	A
138	0	150	TGTGGAAAGGACGAAACACCGGAGTCTAACGCTCTCGACGGGTTTTGAGACGGACGTCTCGCTCCACAAGGAGACTAACGCTCTCGACGGCAGGGTGTAACATTCGGATATACCCGACAAGCTTGGCGTAACTAGATC	TCGGATATACCCGAC	GGAGTCTAACGCTCTCGACGG	ACAAGGAGACTAACGCTCTCGACGG	1MM intron 25 guides	21	0	0	0	17	U	T
139	0	150	TGTGGAAAGGACGAAACACCGGAGTCTAACGCTCTCGACGGGTTTTGAGACGGACGTCTCGCTCCACAAGGAGCCTAACGCTCTCGACGGCAGGGTGTAACATTGTATCGAGCTGAAGAAGCTTGGCGTAACTAGATC	TGTATCGAGCTGAAG	GGAGTCTAACGCTCTCGACGG	ACAAGGAGCCTAACGCTCTCGACGG	1MM intron 25 guides	21	0	0	0	17	U	G
140	0	150	TGTGGAAAGGACGAAACACCGGAGTCTAACGCTCTCGACGGGTTTTGAGACGGACGTCTCGCTCCACAAGGAGGCTAACGCTCTCGACGGCAGGGTGTAACATTATCCCAACAGCGGTAAGCTTGGCGTAACTAGATC	TATCCCAACAGCGGT	GGAGTCTAACGCTCTCGACGG	ACAAGGAGGCTAACGCTCTCGACGG	1MM intron 25 guides	21	0	0	0	17	U	C
141	0	150	TGTGGAAAGGACGAAACACCGGAGTCTAACGCTCTCGACGGGTTTTGAGACGGACGTCTCGCTCCACAAGGAGTATAACGCTCTCGACGGCAGGGTGTAACATAGGCGTCGATGCCTCAAGCTTGGCGTAACTAGATC	AGGCGTCGATGCCTC	GGAGTCTAACGCTCTCGACGG	ACAAGGAGTATAACGCTCTCGACGG	1MM intron 25 guides	21	0	0	0	16	C	T
142	0	150	TGTGGAAAGGACGAAACACCGGAGTCTAACGCTCTCGACGGGTTTTGAGACGGACGTCTCGCTCCACAAGGAGTTTAACGCTCTCGACGGCAGGGTGTAACATCTCTTAGTGTAGTTTAAGCTTGGCGTAACTAGATC	CTCTTAGTGTAGTTT	GGAGTCTAACGCTCTCGACGG	ACAAGGAGTTTAACGCTCTCGACGG	1MM intron 25 guides	21	0	0	0	16	C	A
143	0	150	TGTGGAAAGGACGAAACACCGGAGTCTAACGCTCTCGACGGGTTTTGAGACGGACGTCTCGCTCCACAAGGAGTGTAACGCTCTCGACGGCAGGGTGTAACATTTTAGTGATGGTCCAAAGCTTGGCGTAACTAGATC	TTTAGTGATGGTCCA	GGAGTCTAACGCTCTCGACGG	ACAAGGAGTGTAACGCTCTCGACGG	1MM intron 25 guides	21	0	0	0	16	C	C
144	0	150	TGTGGAAAGGACGAAACACCGGAGTCTAACGCTCTCGACGGGTTTTGAGACGGACGTCTCGCTCCACAAGGAGTCAAACGCTCTCGACGGCAGGGTGTAACATATGTCCTCTGGACTTAAGCTTGGCGTAACTAGATC	ATGTCCTCTGGACTT	GGAGTCTAACGCTCTCGACGG	ACAAGGAGTCAAACGCTCTCGACGG	1MM intron 25 guides	21	0	0	0	15	U	T
145	0	150	TGTGGAAAGGACGAAACACCGGAGTCTAACGCTCTCGACGGGTTTTGAGACGGACGTCTCGCTCCACAAGGAGTCCAACGCTCTCGACGGCAGGGTGTAACATCGTTACCGAATCAGCAAGCTTGGCGTAACTAGATC	CGTTACCGAATCAGC	GGAGTCTAACGCTCTCGACGG	ACAAGGAGTCCAACGCTCTCGACGG	1MM intron 25 guides	21	0	0	0	15	U	G
146	0	150	TGTGGAAAGGACGAAACACCGGAGTCTAACGCTCTCGACGGGTTTTGAGACGGACGTCTCGCTCCACAAGGAGTCGAACGCTCTCGACGGCAGGGTGTAACATGCGCACAGCTAGTCCAAGCTTGGCGTAACTAGATC	GCGCACAGCTAGTCC	GGAGTCTAACGCTCTCGACGG	ACAAGGAGTCGAACGCTCTCGACGG	1MM intron 25 guides	21	0	0	0	15	U	C
147	0	150	TGTGGAAAGGACGAAACACCGGAGTCTAACGCTCTCGACGGGTTTTGAGACGGACGTCTCGCTCCACAAGGAGTCTCACGCTCTCGACGGCAGGGTGTAACATACGTTAGCTGGCATCAAGCTTGGCGTAACTAGATC	ACGTTAGCTGGCATC	GGAGTCTAACGCTCTCGACGG	ACAAGGAGTCTCACGCTCTCGACGG	1MM intron 25 guides	21	0	0	0	14	A	G
148	0	150	TGTGGAAAGGACGAAACACCGGAGTCTAACGCTCTCGACGGGTTTTGAGACGGACGTCTCGCTCCACAAGGAGTCTTACGCTCTCGACGGCAGGGTGTAACATTCAATAGGTTCGACTAAGCTTGGCGTAACTAGATC	TCAATAGGTTCGACT	GGAGTCTAACGCTCTCGACGG	ACAAGGAGTCTTACGCTCTCGACGG	1MM intron 25 guides	21	0	0	0	14	A	A
149	0	150	TGTGGAAAGGACGAAACACCGGAGTCTAACGCTCTCGACGGGTTTTGAGACGGACGTCTCGCTCCACAAGGAGTCTGACGCTCTCGACGGCAGGGTGTAACATGCATGGGATCCAGCAAAGCTTGGCGTAACTAGATC	GCATGGGATCCAGCA	GGAGTCTAACGCTCTCGACGG	ACAAGGAGTCTGACGCTCTCGACGG	1MM intron 25 guides	21	0	0	0	14	A	C
150	0	150	TGTGGAAAGGACGAAACACCGGAGTCTAACGCTCTCGACGGGTTTTGAGACGGACGTCTCGCTCCACAAGGAGTCTACCGCTCTCGACGGCAGGGTGTAACATAAGCTGATGACTATAAAGCTTGGCGTAACTAGATC	AAGCTGATGACTATA	GGAGTCTAACGCTCTCGACGG	ACAAGGAGTCTACCGCTCTCGACGG	1MM intron 25 guides	21	0	0	0	13	A	G
151	0	150	TGTGGAAAGGACGAAACACCGGAGTCTAACGCTCTCGACGGGTTTTGAGACGGACGTCTCGCTCCACAAGGAGTCTATCGCTCTCGACGGCAGGGTGTAACATTGGAATACGAATCCGAAGCTTGGCGTAACTAGATC	TGGAATACGAATCCG	GGAGTCTAACGCTCTCGACGG	ACAAGGAGTCTATCGCTCTCGACGG	1MM intron 25 guides	21	0	0	0	13	A	A
152	0	150	TGTGGAAAGGACGAAACACCGGAGTCTAACGCTCTCGACGGGTTTTGAGACGGACGTCTCGCTCCACAAGGAGTCTAGCGCTCTCGACGGCAGGGTGTAACATTTGGTCCTGGACCTCAAGCTTGGCGTAACTAGATC	TTGGTCCTGGACCTC	GGAGTCTAACGCTCTCGACGG	ACAAGGAGTCTAGCGCTCTCGACGG	1MM intron 25 guides	21	0	0	0	13	A	C
153	0	150	TGTGGAAAGGACGAAACACCGGAGTCTAACGCTCTCGACGGGTTTTGAGACGGACGTCTCGCTCCACAAGGAGTCTAAAGCTCTCGACGGCAGGGTGTAACATTCGAAGATGACAAGAAAGCTTGGCGTAACTAGATC	TCGAAGATGACAAGA	GGAGTCTAACGCTCTCGACGG	ACAAGGAGTCTAAAGCTCTCGACGG	1MM intron 25 guides	21	0	0	0	12	C	T
154	0	150	TGTGGAAAGGACGAAACACCGGAGTCTAACGCTCTCGACGGGTTTTGAGACGGACGTCTCGCTCCACAAGGAGTCTAATGCTCTCGACGGCAGGGTGTAACATCTGCTGGCTGGGTTGAAGCTTGGCGTAACTAGATC	CTGCTGGCTGGGTTG	GGAGTCTAACGCTCTCGACGG	ACAAGGAGTCTAATGCTCTCGACGG	1MM intron 25 guides	21	0	0	0	12	C	A
155	0	150	TGTGGAAAGGACGAAACACCGGAGTCTAACGCTCTCGACGGGTTTTGAGACGGACGTCTCGCTCCACAAGGAGTCTAAGGCTCTCGACGGCAGGGTGTAACATGGAGCGATGAAATATAAGCTTGGCGTAACTAGATC	GGAGCGATGAAATAT	GGAGTCTAACGCTCTCGACGG	ACAAGGAGTCTAAGGCTCTCGACGG	1MM intron 25 guides	21	0	0	0	12	C	C
156	0	150	TGTGGAAAGGACGAAACACCGGAGTCTAACGCTCTCGACGGGTTTTGAGACGGACGTCTCGCTCCACAAGGAGTCTAACACTCTCGACGGCAGGGTGTAACATCGGCTACCTTGCAGGAAGCTTGGCGTAACTAGATC	CGGCTACCTTGCAGG	GGAGTCTAACGCTCTCGACGG	ACAAGGAGTCTAACACTCTCGACGG	1MM intron 25 guides	21	0	0	0	11	G	T
157	0	150	TGTGGAAAGGACGAAACACCGGAGTCTAACGCTCTCGACGGGTTTTGAGACGGACGTCTCGCTCCACAAGGAGTCTAACCCTCTCGACGGCAGGGTGTAACATAGTTAGACTACGCAGAAGCTTGGCGTAACTAGATC	AGTTAGACTACGCAG	GGAGTCTAACGCTCTCGACGG	ACAAGGAGTCTAACCCTCTCGACGG	1MM intron 25 guides	21	0	0	0	11	G	G
158	0	150	TGTGGAAAGGACGAAACACCGGAGTCTAACGCTCTCGACGGGTTTTGAGACGGACGTCTCGCTCCACAAGGAGTCTAACTCTCTCGACGGCAGGGTGTAACATCGTATCTGTTTAACTAAGCTTGGCGTAACTAGATC	CGTATCTGTTTAACT	GGAGTCTAACGCTCTCGACGG	ACAAGGAGTCTAACTCTCTCGACGG	1MM intron 25 guides	21	0	0	0	11	G	A
159	0	150	TGTGGAAAGGACGAAACACCGGAGTCTAACGCTCTCGACGGGTTTTGAGACGGACGTCTCGCTCCACAAGGAGTCTAACGATCTCGACGGCAGGGTGTAACATGTGGAGCTACCTGGAAAGCTTGGCGTAACTAGATC	GTGGAGCTACCTGGA	GGAGTCTAACGCTCTCGACGG	ACAAGGAGTCTAACGATCTCGACGG	1MM intron 25 guides	21	0	0	0	10	C	T
160	0	150	TGTGGAAAGGACGAAACACCGGAGTCTAACGCTCTCGACGGGTTTTGAGACGGACGTCTCGCTCCACAAGGAGTCTAACGTTCTCGACGGCAGGGTGTAACATAGAGAGCAGCGATACAAGCTTGGCGTAACTAGATC	AGAGAGCAGCGATAC	GGAGTCTAACGCTCTCGACGG	ACAAGGAGTCTAACGTTCTCGACGG	1MM intron 25 guides	21	0	0	0	10	C	A
161	0	150	TGTGGAAAGGACGAAACACCGGAGTCTAACGCTCTCGACGGGTTTTGAGACGGACGTCTCGCTCCACAAGGAGTCTAACGGTCTCGACGGCAGGGTGTAACATTGATTGACAGCGCCTAAGCTTGGCGTAACTAGATC	TGATTGACAGCGCCT	GGAGTCTAACGCTCTCGACGG	ACAAGGAGTCTAACGGTCTCGACGG	1MM intron 25 guides	21	0	0	0	10	C	C
162	0	150	TGTGGAAAGGACGAAACACCGGAGTCTAACGCTCTCGACGGGTTTTGAGACGGACGTCTCGCTCCACAAGGAGTCTAACGCACTCGACGGCAGGGTGTAACATTGAGGCAACGGGACGAAGCTTGGCGTAACTAGATC	TGAGGCAACGGGACG	GGAGTCTAACGCTCTCGACGG	ACAAGGAGTCTAACGCACTCGACGG	1MM intron 25 guides	21	0	0	0	9	U	T
163	0	150	TGTGGAAAGGACGAAACACCGGAGTCTAACGCTCTCGACGGGTTTTGAGACGGACGTCTCGCTCCACAAGGAGTCTAACGCCCTCGACGGCAGGGTGTAACATCGTAACGTAGGCAATAAGCTTGGCGTAACTAGATC	CGTAACGTAGGCAAT	GGAGTCTAACGCTCTCGACGG	ACAAGGAGTCTAACGCCCTCGACGG	1MM intron 25 guides	21	0	0	0	9	U	G
164	0	150	TGTGGAAAGGACGAAACACCGGAGTCTAACGCTCTCGACGGGTTTTGAGACGGACGTCTCGCTCCACAAGGAGTCTAACGCGCTCGACGGCAGGGTGTAACATTTGTAGGCAAGCTCCAAGCTTGGCGTAACTAGATC	TTGTAGGCAAGCTCC	GGAGTCTAACGCTCTCGACGG	ACAAGGAGTCTAACGCGCTCGACGG	1MM intron 25 guides	21	0	0	0	9	U	C
165	0	150	TGTGGAAAGGACGAAACACCGGAGTCTAACGCTCTCGACGGGTTTTGAGACGGACGTCTCGCTCCACAAGGAGTCTAACGCTATCGACGGCAGGGTGTAACATGCGCATTGGGCTGAAAAGCTTGGCGTAACTAGATC	GCGCATTGGGCTGAA	GGAGTCTAACGCTCTCGACGG	ACAAGGAGTCTAACGCTATCGACGG	1MM intron 25 guides	21	0	0	0	8	C	T
166	0	150	TGTGGAAAGGACGAAACACCGGAGTCTAACGCTCTCGACGGGTTTTGAGACGGACGTCTCGCTCCACAAGGAGTCTAACGCTTTCGACGGCAGGGTGTAACATAGGGCCTCATTATGCAAGCTTGGCGTAACTAGATC	AGGGCCTCATTATGC	GGAGTCTAACGCTCTCGACGG	ACAAGGAGTCTAACGCTTTCGACGG	1MM intron 25 guides	21	0	0	0	8	C	A
167	0	150	TGTGGAAAGGACGAAACACCGGAGTCTAACGCTCTCGACGGGTTTTGAGACGGACGTCTCGCTCCACAAGGAGTCTAACGCTGTCGACGGCAGGGTGTAACATCCTGCACGAAGTACTAAGCTTGGCGTAACTAGATC	CCTGCACGAAGTACT	GGAGTCTAACGCTCTCGACGG	ACAAGGAGTCTAACGCTGTCGACGG	1MM intron 25 guides	21	0	0	0	8	C	C
168	0	150	TGTGGAAAGGACGAAACACCGGAGTCTAACGCTCTCGACGGGTTTTGAGACGGACGTCTCGCTCCACAAGGAGTCTAACGCTCACGACGGCAGGGTGTAACATTTCAGACTCTACAAGAAGCTTGGCGTAACTAGATC	TTCAGACTCTACAAG	GGAGTCTAACGCTCTCGACGG	ACAAGGAGTCTAACGCTCACGACGG	1MM intron 25 guides	21	0	0	0	7	U	T
169	0	150	TGTGGAAAGGACGAAACACCGGAGTCTAACGCTCTCGACGGGTTTTGAGACGGACGTCTCGCTCCACAAGGAGTCTAACGCTCCCGACGGCAGGGTGTAACATTGATGAGTGAGGCGAAAGCTTGGCGTAACTAGATC	TGATGAGTGAGGCGA	GGAGTCTAACGCTCTCGACGG	ACAAGGAGTCTAACGCTCCCGACGG	1MM intron 25 guides	21	0	0	0	7	U	G
170	0	150	TGTGGAAAGGACGAAACACCGGAGTCTAACGCTCTCGACGGGTTTTGAGACGGACGTCTCGCTCCACAAGGAGTCTAACGCTCGCGACGGCAGGGTGTAACATGAAGGACTGTCAATCAAGCTTGGCGTAACTAGATC	GAAGGACTGTCAATC	GGAGTCTAACGCTCTCGACGG	ACAAGGAGTCTAACGCTCGCGACGG	1MM intron 25 guides	21	0	0	0	7	U	C
171	0	150	TGTGGAAAGGACGAAACACCGGAGTCTAACGCTCTCGACGGGTTTTGAGACGGACGTCTCGCTCCACAAGGAGTCTAACGCTCTAGACGGCAGGGTGTAACATCCGAGCTGGAGTATGAAGCTTGGCGTAACTAGATC	CCGAGCTGGAGTATG	GGAGTCTAACGCTCTCGACGG	ACAAGGAGTCTAACGCTCTAGACGG	1MM intron 25 guides	21	0	0	0	6	C	T
172	0	150	TGTGGAAAGGACGAAACACCGGAGTCTAACGCTCTCGACGGGTTTTGAGACGGACGTCTCGCTCCACAAGGAGTCTAACGCTCTTGACGGCAGGGTGTAACATGGTATGACCGCTGGAAAGCTTGGCGTAACTAGATC	GGTATGACCGCTGGA	GGAGTCTAACGCTCTCGACGG	ACAAGGAGTCTAACGCTCTTGACGG	1MM intron 25 guides	21	0	0	0	6	C	A
173	0	150	TGTGGAAAGGACGAAACACCGGAGTCTAACGCTCTCGACGGGTTTTGAGACGGACGTCTCGCTCCACAAGGAGTCTAACGCTCTGGACGGCAGGGTGTAACATAGCGAATTCCATTCAAAGCTTGGCGTAACTAGATC	AGCGAATTCCATTCA	GGAGTCTAACGCTCTCGACGG	ACAAGGAGTCTAACGCTCTGGACGG	1MM intron 25 guides	21	0	0	0	6	C	C
174	0	150	TGTGGAAAGGACGAAACACCGGAGTCTAACGCTCTCGACGGGTTTTGAGACGGACGTCTCGCTCCACAAGGAGTCTAACGCTCTCAACGGCAGGGTGTAACATTCAGAATTCTGCTTTAAGCTTGGCGTAACTAGATC	TCAGAATTCTGCTTT	GGAGTCTAACGCTCTCGACGG	ACAAGGAGTCTAACGCTCTCAACGG	1MM intron 25 guides	21	0	0	0	5	G	T
175	0	150	TGTGGAAAGGACGAAACACCGGAGTCTAACGCTCTCGACGGGTTTTGAGACGGACGTCTCGCTCCACAAGGAGTCTAACGCTCTCCACGGCAGGGTGTAACATAGTAAAGTTAACACCAAGCTTGGCGTAACTAGATC	AGTAAAGTTAACACC	GGAGTCTAACGCTCTCGACGG	ACAAGGAGTCTAACGCTCTCCACGG	1MM intron 25 guides	21	0	0	0	5	G	G
176	0	150	TGTGGAAAGGACGAAACACCGGAGTCTAACGCTCTCGACGGGTTTTGAGACGGACGTCTCGCTCCACAAGGAGTCTAACGCTCTCTACGGCAGGGTGTAACATGGAGTAAGCGACGATAAGCTTGGCGTAACTAGATC	GGAGTAAGCGACGAT	GGAGTCTAACGCTCTCGACGG	ACAAGGAGTCTAACGCTCTCTACGG	1MM intron 25 guides	21	0	0	0	5	G	A
177	0	150	TGTGGAAAGGACGAAACACCGGAGTCTAACGCTCTCGACGGGTTTTGAGACGGACGTCTCGCTCCACAAGGAGTCTAACGCTCTCGCCGGCAGGGTGTAACATTATATGCGAGGAAGAAAGCTTGGCGTAACTAGATC	TATATGCGAGGAAGA	GGAGTCTAACGCTCTCGACGG	ACAAGGAGTCTAACGCTCTCGCCGG	1MM intron 25 guides	21	0	0	0	4	A	G
178	0	150	TGTGGAAAGGACGAAACACCGGAGTCTAACGCTCTCGACGGGTTTTGAGACGGACGTCTCGCTCCACAAGGAGTCTAACGCTCTCGTCGGCAGGGTGTAACATTGAATACCTCTATCTAAGCTTGGCGTAACTAGATC	TGAATACCTCTATCT	GGAGTCTAACGCTCTCGACGG	ACAAGGAGTCTAACGCTCTCGTCGG	1MM intron 25 guides	21	0	0	0	4	A	A
179	0	150	TGTGGAAAGGACGAAACACCGGAGTCTAACGCTCTCGACGGGTTTTGAGACGGACGTCTCGCTCCACAAGGAGTCTAACGCTCTCGGCGGCAGGGTGTAACATGCGGGTCTTAGCATTAAGCTTGGCGTAACTAGATC	GCGGGTCTTAGCATT	GGAGTCTAACGCTCTCGACGG	ACAAGGAGTCTAACGCTCTCGGCGG	1MM intron 25 guides	21	0	0	0	4	A	C
180	0	150	TGTGGAAAGGACGAAACACCGGAGTCTAACGCTCTCGACGGGTTTTGAGACGGACGTCTCGCTCCACAAGGAGTCTAACGCTCTCGAAGGCAGGGTGTAACATCGGTTTGGCTCAGTAAAGCTTGGCGTAACTAGATC	CGGTTTGGCTCAGTA	GGAGTCTAACGCTCTCGACGG	ACAAGGAGTCTAACGCTCTCGAAGG	1MM intron 25 guides	21	0	0	0	3	C	T
181	0	150	TGTGGAAAGGACGAAACACCGGAGTCTAACGCTCTCGACGGGTTTTGAGACGGACGTCTCGCTCCACAAGGAGTCTAACGCTCTCGATGGCAGGGTGTAACATCGGAGATCCTAGTGGAAGCTTGGCGTAACTAGATC	CGGAGATCCTAGTGG	GGAGTCTAACGCTCTCGACGG	ACAAGGAGTCTAACGCTCTCGATGG	1MM intron 25 guides	21	0	0	0	3	C	A
182	0	150	TGTGGAAAGGACGAAACACCGGAGTCTAACGCTCTCGACGGGTTTTGAGACGGACGTCTCGCTCCACAAGGAGTCTAACGCTCTCGAGGGCAGGGTGTAACATGAAAGTAATAGCTTCAAGCTTGGCGTAACTAGATC	GAAAGTAATAGCTTC	GGAGTCTAACGCTCTCGACGG	ACAAGGAGTCTAACGCTCTCGAGGG	1MM intron 25 guides	21	0	0	0	3	C	C
183	0	150	TGTGGAAAGGACGAAACACCGGAGTCTAACGCTCTCGACGGGTTTTGAGACGGACGTCTCGCTCCACAAGGAGTCTAACGCTCTCGACAGCAGGGTGTAACATATATTACCATTGCGGAAGCTTGGCGTAACTAGATC	ATATTACCATTGCGG	GGAGTCTAACGCTCTCGACGG	ACAAGGAGTCTAACGCTCTCGACAG	1MM intron 25 guides	21	0	0	0	2	G	T
184	0	150	TGTGGAAAGGACGAAACACCGGAGTCTAACGCTCTCGACGGGTTTTGAGACGGACGTCTCGCTCCACAAGGAGTCTAACGCTCTCGACCGCAGGGTGTAACATAGCCGAGACGGAATAAAGCTTGGCGTAACTAGATC	AGCCGAGACGGAATA	GGAGTCTAACGCTCTCGACGG	ACAAGGAGTCTAACGCTCTCGACCG	1MM intron 25 guides	21	0	0	0	2	G	G
185	0	150	TGTGGAAAGGACGAAACACCGGAGTCTAACGCTCTCGACGGGTTTTGAGACGGACGTCTCGCTCCACAAGGAGTCTAACGCTCTCGACTGCAGGGTGTAACATTACTTTGAAGCAGTCAAGCTTGGCGTAACTAGATC	TACTTTGAAGCAGTC	GGAGTCTAACGCTCTCGACGG	ACAAGGAGTCTAACGCTCTCGACTG	1MM intron 25 guides	21	0	0	0	2	G	A
186	0	150	TGTGGAAAGGACGAAACACCGGAGTCTAACGCTCTCGACGGGTTTTGAGACGGACGTCTCGCTCCACAAGGAGTCTAACGCTCTCGACGACAGGGTGTAACATCCATCCCAACCTATAAAGCTTGGCGTAACTAGATC	CCATCCCAACCTATA	GGAGTCTAACGCTCTCGACGG	ACAAGGAGTCTAACGCTCTCGACGA	1MM intron 25 guides	21	0	0	0	1	G	T
187	0	150	TGTGGAAAGGACGAAACACCGGAGTCTAACGCTCTCGACGGGTTTTGAGACGGACGTCTCGCTCCACAAGGAGTCTAACGCTCTCGACGCCAGGGTGTAACATTCGAGTAGGGTGACCAAGCTTGGCGTAACTAGATC	TCGAGTAGGGTGACC	GGAGTCTAACGCTCTCGACGG	ACAAGGAGTCTAACGCTCTCGACGC	1MM intron 25 guides	21	0	0	0	1	G	G
188	0	150	TGTGGAAAGGACGAAACACCGGAGTCTAACGCTCTCGACGGGTTTTGAGACGGACGTCTCGCTCCACAAGGAGTCTAACGCTCTCGACGTCAGGGTGTAACATAATATGCACCACACTAAGCTTGGCGTAACTAGATC	AATATGCACCACACT	GGAGTCTAACGCTCTCGACGG	ACAAGGAGTCTAACGCTCTCGACGT	1MM intron 25 guides	21	0	0	0	1	G	A
189	0	151	TGTGGAAAGGACGAAACACCGGGAGTCTAACGCTCTCGACGGGTTTTGAGACGGACGTCTCGCTCCACACAGGCTTACAGTTGATACAATCAAACAGGGTGTAACATCGTTATCCACCGGCTAAGCTTGGCGTAACTAGATC	CGTTATCCACCGGCT	GGGAGTCTAACGCTCTCGACGG	ACACAGGCTTACAGTTGATACAATCAAA	1MM intron 25 guides	22	1	0	0
190	0	151	TGTGGAAAGGACGAAACACCGGGAGTCTAACGCTCTCGACGGGTTTTGAGACGGACGTCTCGCTCCACACGGATCCAATCTGCAGCGTTGACGGCAGGGTGTAACATGACAGGCAGGCTTCAAAGCTTGGCGTAACTAGATC	GACAGGCAGGCTTCA	GGGAGTCTAACGCTCTCGACGG	ACACGGATCCAATCTGCAGCGTTGACGG	1MM intron 25 guides	22	1	0	0
191	0	151	TGTGGAAAGGACGAAACACCGGGAGTCTAACGCTCTCGACGGGTTTTGAGACGGACGTCTCGCTCCACAGGGAGTCTAACGCTCTCGACGGCAGGGTGTAACATCTCTAAGTCGTGACGAAGCTTGGCGTAACTAGATC	CTCTAAGTCGTGACG	GGGAGTCTAACGCTCTCGACGG	ACAGGGAGTCTAACGCTCTCGACGG	1MM intron 25 guides	22	0	1	0
192	0	151	TGTGGAAAGGACGAAACACCGGGAGTCTAACGCTCTCGACGGGTTTTGAGACGGACGTCTCGCTCCACAAGGAGTCTAACGCTCTCGACGGCAGGGTGTAACATGACTTCTATATCCATAAGCTTGGCGTAACTAGATC	GACTTCTATATCCAT	GGGAGTCTAACGCTCTCGACGG	ACAAGGAGTCTAACGCTCTCGACGG	1MM intron 25 guides	22	0	0	0	22	G	T
193	0	151	TGTGGAAAGGACGAAACACCGGGAGTCTAACGCTCTCGACGGGTTTTGAGACGGACGTCTCGCTCCACACGGAGTCTAACGCTCTCGACGGCAGGGTGTAACATCAGCTACTGAATTCAAAGCTTGGCGTAACTAGATC	CAGCTACTGAATTCA	GGGAGTCTAACGCTCTCGACGG	ACACGGAGTCTAACGCTCTCGACGG	1MM intron 25 guides	22	0	0	0	22	G	G
194	0	151	TGTGGAAAGGACGAAACACCGGGAGTCTAACGCTCTCGACGGGTTTTGAGACGGACGTCTCGCTCCACATGGAGTCTAACGCTCTCGACGGCAGGGTGTAACATTGTCGTCGAGTTAGCAAGCTTGGCGTAACTAGATC	TGTCGTCGAGTTAGC	GGGAGTCTAACGCTCTCGACGG	ACATGGAGTCTAACGCTCTCGACGG	1MM intron 25 guides	22	0	0	0	22	G	A
195	0	151	TGTGGAAAGGACGAAACACCGGGAGTCTAACGCTCTCGACGGGTTTTGAGACGGACGTCTCGCTCCACAGAGAGTCTAACGCTCTCGACGGCAGGGTGTAACATCGGTTGCAACAGCAGAAGCTTGGCGTAACTAGATC	CGGTTGCAACAGCAG	GGGAGTCTAACGCTCTCGACGG	ACAGAGAGTCTAACGCTCTCGACGG	1MM intron 25 guides	22	0	0	0	21	G	T
196	0	151	TGTGGAAAGGACGAAACACCGGGAGTCTAACGCTCTCGACGGGTTTTGAGACGGACGTCTCGCTCCACAGCGAGTCTAACGCTCTCGACGGCAGGGTGTAACATGTGCGATTTGGAGATAAGCTTGGCGTAACTAGATC	GTGCGATTTGGAGAT	GGGAGTCTAACGCTCTCGACGG	ACAGCGAGTCTAACGCTCTCGACGG	1MM intron 25 guides	22	0	0	0	21	G	G
197	0	151	TGTGGAAAGGACGAAACACCGGGAGTCTAACGCTCTCGACGGGTTTTGAGACGGACGTCTCGCTCCACAGTGAGTCTAACGCTCTCGACGGCAGGGTGTAACATTCCTGTGAACCATTCAAGCTTGGCGTAACTAGATC	TCCTGTGAACCATTC	GGGAGTCTAACGCTCTCGACGG	ACAGTGAGTCTAACGCTCTCGACGG	1MM intron 25 guides	22	0	0	0	21	G	A
198	0	151	TGTGGAAAGGACGAAACACCGGGAGTCTAACGCTCTCGACGGGTTTTGAGACGGACGTCTCGCTCCACAGGAAGTCTAACGCTCTCGACGGCAGGGTGTAACATATGGAGAACGCGAGTAAGCTTGGCGTAACTAGATC	ATGGAGAACGCGAGT	GGGAGTCTAACGCTCTCGACGG	ACAGGAAGTCTAACGCTCTCGACGG	1MM intron 25 guides	22	0	0	0	20	G	T
199	0	151	TGTGGAAAGGACGAAACACCGGGAGTCTAACGCTCTCGACGGGTTTTGAGACGGACGTCTCGCTCCACAGGCAGTCTAACGCTCTCGACGGCAGGGTGTAACATAATGGTGTAGAACGAAAGCTTGGCGTAACTAGATC	AATGGTGTAGAACGA	GGGAGTCTAACGCTCTCGACGG	ACAGGCAGTCTAACGCTCTCGACGG	1MM intron 25 guides	22	0	0	0	20	G	G
200	0	151	TGTGGAAAGGACGAAACACCGGGAGTCTAACGCTCTCGACGGGTTTTGAGACGGACGTCTCGCTCCACAGGTAGTCTAACGCTCTCGACGGCAGGGTGTAACATGAGAAGAATGCCACGAAGCTTGGCGTAACTAGATC	GAGAAGAATGCCACG	GGGAGTCTAACGCTCTCGACGG	ACAGGTAGTCTAACGCTCTCGACGG	1MM intron 25 guides	22	0	0	0	20	G	A
201	0	151	TGTGGAAAGGACGAAACACCGGGAGTCTAACGCTCTCGACGGGTTTTGAGACGGACGTCTCGCTCCACAGGGCGTCTAACGCTCTCGACGGCAGGGTGTAACATAATAACCTGTGAAGTAAGCTTGGCGTAACTAGATC	AATAACCTGTGAAGT	GGGAGTCTAACGCTCTCGACGG	ACAGGGCGTCTAACGCTCTCGACGG	1MM intron 25 guides	22	0	0	0	19	A	G
202	0	151	TGTGGAAAGGACGAAACACCGGGAGTCTAACGCTCTCGACGGGTTTTGAGACGGACGTCTCGCTCCACAGGGTGTCTAACGCTCTCGACGGCAGGGTGTAACATGAATGTACGGTCTAGAAGCTTGGCGTAACTAGATC	GAATGTACGGTCTAG	GGGAGTCTAACGCTCTCGACGG	ACAGGGTGTCTAACGCTCTCGACGG	1MM intron 25 guides	22	0	0	0	19	A	A
203	0	151	TGTGGAAAGGACGAAACACCGGGAGTCTAACGCTCTCGACGGGTTTTGAGACGGACGTCTCGCTCCACAGGGGGTCTAACGCTCTCGACGGCAGGGTGTAACATTTGGAGTCCCACTCCAAGCTTGGCGTAACTAGATC	TTGGAGTCCCACTCC	GGGAGTCTAACGCTCTCGACGG	ACAGGGGGTCTAACGCTCTCGACGG	1MM intron 25 guides	22	0	0	0	19	A	C
204	0	151	TGTGGAAAGGACGAAACACCGGGAGTCTAACGCTCTCGACGGGTTTTGAGACGGACGTCTCGCTCCACAGGGAATCTAACGCTCTCGACGGCAGGGTGTAACATCTAGTGCGTATACTAAAGCTTGGCGTAACTAGATC	CTAGTGCGTATACTA	GGGAGTCTAACGCTCTCGACGG	ACAGGGAATCTAACGCTCTCGACGG	1MM intron 25 guides	22	0	0	0	18	G	T
205	0	151	TGTGGAAAGGACGAAACACCGGGAGTCTAACGCTCTCGACGGGTTTTGAGACGGACGTCTCGCTCCACAGGGACTCTAACGCTCTCGACGGCAGGGTGTAACATCCTCGACATTGGAGTAAGCTTGGCGTAACTAGATC	CCTCGACATTGGAGT	GGGAGTCTAACGCTCTCGACGG	ACAGGGACTCTAACGCTCTCGACGG	1MM intron 25 guides	22	0	0	0	18	G	G
206	0	151	TGTGGAAAGGACGAAACACCGGGAGTCTAACGCTCTCGACGGGTTTTGAGACGGACGTCTCGCTCCACAGGGATTCTAACGCTCTCGACGGCAGGGTGTAACATTAGCAATGTGCAAATAAGCTTGGCGTAACTAGATC	TAGCAATGTGCAAAT	GGGAGTCTAACGCTCTCGACGG	ACAGGGATTCTAACGCTCTCGACGG	1MM intron 25 guides	22	0	0	0	18	G	A
207	0	151	TGTGGAAAGGACGAAACACCGGGAGTCTAACGCTCTCGACGGGTTTTGAGACGGACGTCTCGCTCCACAGGGAGACTAACGCTCTCGACGGCAGGGTGTAACATACCGCCGAGGGTATAAAGCTTGGCGTAACTAGATC	ACCGCCGAGGGTATA	GGGAGTCTAACGCTCTCGACGG	ACAGGGAGACTAACGCTCTCGACGG	1MM intron 25 guides	22	0	0	0	17	U	T
208	0	151	TGTGGAAAGGACGAAACACCGGGAGTCTAACGCTCTCGACGGGTTTTGAGACGGACGTCTCGCTCCACAGGGAGCCTAACGCTCTCGACGGCAGGGTGTAACATGTGTTAGAAGGGCCCAAGCTTGGCGTAACTAGATC	GTGTTAGAAGGGCCC	GGGAGTCTAACGCTCTCGACGG	ACAGGGAGCCTAACGCTCTCGACGG	1MM intron 25 guides	22	0	0	0	17	U	G
209	0	151	TGTGGAAAGGACGAAACACCGGGAGTCTAACGCTCTCGACGGGTTTTGAGACGGACGTCTCGCTCCACAGGGAGGCTAACGCTCTCGACGGCAGGGTGTAACATTACATGCGCTAGTCGAAGCTTGGCGTAACTAGATC	TACATGCGCTAGTCG	GGGAGTCTAACGCTCTCGACGG	ACAGGGAGGCTAACGCTCTCGACGG	1MM intron 25 guides	22	0	0	0	17	U	C
210	0	151	TGTGGAAAGGACGAAACACCGGGAGTCTAACGCTCTCGACGGGTTTTGAGACGGACGTCTCGCTCCACAGGGAGTATAACGCTCTCGACGGCAGGGTGTAACATTTAGTCGCACGTGTGAAGCTTGGCGTAACTAGATC	TTAGTCGCACGTGTG	GGGAGTCTAACGCTCTCGACGG	ACAGGGAGTATAACGCTCTCGACGG	1MM intron 25 guides	22	0	0	0	16	C	T
211	0	151	TGTGGAAAGGACGAAACACCGGGAGTCTAACGCTCTCGACGGGTTTTGAGACGGACGTCTCGCTCCACAGGGAGTTTAACGCTCTCGACGGCAGGGTGTAACATTGGTATATGACGAATAAGCTTGGCGTAACTAGATC	TGGTATATGACGAAT	GGGAGTCTAACGCTCTCGACGG	ACAGGGAGTTTAACGCTCTCGACGG	1MM intron 25 guides	22	0	0	0	16	C	A
212	0	151	TGTGGAAAGGACGAAACACCGGGAGTCTAACGCTCTCGACGGGTTTTGAGACGGACGTCTCGCTCCACAGGGAGTGTAACGCTCTCGACGGCAGGGTGTAACATCGTATATGATCCCAAAAGCTTGGCGTAACTAGATC	CGTATATGATCCCAA	GGGAGTCTAACGCTCTCGACGG	ACAGGGAGTGTAACGCTCTCGACGG	1MM intron 25 guides	22	0	0	0	16	C	C
213	0	151	TGTGGAAAGGACGAAACACCGGGAGTCTAACGCTCTCGACGGGTTTTGAGACGGACGTCTCGCTCCACAGGGAGTCAAACGCTCTCGACGGCAGGGTGTAACATACGGGTAGATGGGCGAAGCTTGGCGTAACTAGATC	ACGGGTAGATGGGCG	GGGAGTCTAACGCTCTCGACGG	ACAGGGAGTCAAACGCTCTCGACGG	1MM intron 25 guides	22	0	0	0	15	U	T
214	0	151	TGTGGAAAGGACGAAACACCGGGAGTCTAACGCTCTCGACGGGTTTTGAGACGGACGTCTCGCTCCACAGGGAGTCCAACGCTCTCGACGGCAGGGTGTAACATGAGTGAAAGATTCTTAAGCTTGGCGTAACTAGATC	GAGTGAAAGATTCTT	GGGAGTCTAACGCTCTCGACGG	ACAGGGAGTCCAACGCTCTCGACGG	1MM intron 25 guides	22	0	0	0	15	U	G
215	0	151	TGTGGAAAGGACGAAACACCGGGAGTCTAACGCTCTCGACGGGTTTTGAGACGGACGTCTCGCTCCACAGGGAGTCGAACGCTCTCGACGGCAGGGTGTAACATCTTGGGAACGTCGTTAAGCTTGGCGTAACTAGATC	CTTGGGAACGTCGTT	GGGAGTCTAACGCTCTCGACGG	ACAGGGAGTCGAACGCTCTCGACGG	1MM intron 25 guides	22	0	0	0	15	U	C
216	0	151	TGTGGAAAGGACGAAACACCGGGAGTCTAACGCTCTCGACGGGTTTTGAGACGGACGTCTCGCTCCACAGGGAGTCTCACGCTCTCGACGGCAGGGTGTAACATAAGCGTTCCGCTTCCAAGCTTGGCGTAACTAGATC	AAGCGTTCCGCTTCC	GGGAGTCTAACGCTCTCGACGG	ACAGGGAGTCTCACGCTCTCGACGG	1MM intron 25 guides	22	0	0	0	14	A	G
217	0	151	TGTGGAAAGGACGAAACACCGGGAGTCTAACGCTCTCGACGGGTTTTGAGACGGACGTCTCGCTCCACAGGGAGTCTTACGCTCTCGACGGCAGGGTGTAACATAGGACTTAATAAGTCAAGCTTGGCGTAACTAGATC	AGGACTTAATAAGTC	GGGAGTCTAACGCTCTCGACGG	ACAGGGAGTCTTACGCTCTCGACGG	1MM intron 25 guides	22	0	0	0	14	A	A
218	0	151	TGTGGAAAGGACGAAACACCGGGAGTCTAACGCTCTCGACGGGTTTTGAGACGGACGTCTCGCTCCACAGGGAGTCTGACGCTCTCGACGGCAGGGTGTAACATATGACTCGGCATGGGAAGCTTGGCGTAACTAGATC	ATGACTCGGCATGGG	GGGAGTCTAACGCTCTCGACGG	ACAGGGAGTCTGACGCTCTCGACGG	1MM intron 25 guides	22	0	0	0	14	A	C
219	0	151	TGTGGAAAGGACGAAACACCGGGAGTCTAACGCTCTCGACGGGTTTTGAGACGGACGTCTCGCTCCACAGGGAGTCTACCGCTCTCGACGGCAGGGTGTAACATAGAGTCGAAGGACTGAAGCTTGGCGTAACTAGATC	AGAGTCGAAGGACTG	GGGAGTCTAACGCTCTCGACGG	ACAGGGAGTCTACCGCTCTCGACGG	1MM intron 25 guides	22	0	0	0	13	A	G
220	0	151	TGTGGAAAGGACGAAACACCGGGAGTCTAACGCTCTCGACGGGTTTTGAGACGGACGTCTCGCTCCACAGGGAGTCTATCGCTCTCGACGGCAGGGTGTAACATACCTTAGTTAGCCGGAAGCTTGGCGTAACTAGATC	ACCTTAGTTAGCCGG	GGGAGTCTAACGCTCTCGACGG	ACAGGGAGTCTATCGCTCTCGACGG	1MM intron 25 guides	22	0	0	0	13	A	A
221	0	151	TGTGGAAAGGACGAAACACCGGGAGTCTAACGCTCTCGACGGGTTTTGAGACGGACGTCTCGCTCCACAGGGAGTCTAGCGCTCTCGACGGCAGGGTGTAACATCGGCCAATCAGTCGCAAGCTTGGCGTAACTAGATC	CGGCCAATCAGTCGC	GGGAGTCTAACGCTCTCGACGG	ACAGGGAGTCTAGCGCTCTCGACGG	1MM intron 25 guides	22	0	0	0	13	A	C
222	0	151	TGTGGAAAGGACGAAACACCGGGAGTCTAACGCTCTCGACGGGTTTTGAGACGGACGTCTCGCTCCACAGGGAGTCTAAAGCTCTCGACGGCAGGGTGTAACATGATTGCGAGTTGGATAAGCTTGGCGTAACTAGATC	GATTGCGAGTTGGAT	GGGAGTCTAACGCTCTCGACGG	ACAGGGAGTCTAAAGCTCTCGACGG	1MM intron 25 guides	22	0	0	0	12	C	T
223	0	151	TGTGGAAAGGACGAAACACCGGGAGTCTAACGCTCTCGACGGGTTTTGAGACGGACGTCTCGCTCCACAGGGAGTCTAATGCTCTCGACGGCAGGGTGTAACATTATATAGATAGGACCAAGCTTGGCGTAACTAGATC	TATATAGATAGGACC	GGGAGTCTAACGCTCTCGACGG	ACAGGGAGTCTAATGCTCTCGACGG	1MM intron 25 guides	22	0	0	0	12	C	A
224	0	151	TGTGGAAAGGACGAAACACCGGGAGTCTAACGCTCTCGACGGGTTTTGAGACGGACGTCTCGCTCCACAGGGAGTCTAAGGCTCTCGACGGCAGGGTGTAACATCAACGTTGGCAGACGAAGCTTGGCGTAACTAGATC	CAACGTTGGCAGACG	GGGAGTCTAACGCTCTCGACGG	ACAGGGAGTCTAAGGCTCTCGACGG	1MM intron 25 guides	22	0	0	0	12	C	C
225	0	151	TGTGGAAAGGACGAAACACCGGGAGTCTAACGCTCTCGACGGGTTTTGAGACGGACGTCTCGCTCCACAGGGAGTCTAACACTCTCGACGGCAGGGTGTAACATTCGACGCTCTCTTGGAAGCTTGGCGTAACTAGATC	TCGACGCTCTCTTGG	GGGAGTCTAACGCTCTCGACGG	ACAGGGAGTCTAACACTCTCGACGG	1MM intron 25 guides	22	0	0	0	11	G	T
226	0	151	TGTGGAAAGGACGAAACACCGGGAGTCTAACGCTCTCGACGGGTTTTGAGACGGACGTCTCGCTCCACAGGGAGTCTAACCCTCTCGACGGCAGGGTGTAACATTCATATATCGAAAGGAAGCTTGGCGTAACTAGATC	TCATATATCGAAAGG	GGGAGTCTAACGCTCTCGACGG	ACAGGGAGTCTAACCCTCTCGACGG	1MM intron 25 guides	22	0	0	0	11	G	G
227	0	151	TGTGGAAAGGACGAAACACCGGGAGTCTAACGCTCTCGACGGGTTTTGAGACGGACGTCTCGCTCCACAGGGAGTCTAACTCTCTCGACGGCAGGGTGTAACATACCTATGCTGGTACGAAGCTTGGCGTAACTAGATC	ACCTATGCTGGTACG	GGGAGTCTAACGCTCTCGACGG	ACAGGGAGTCTAACTCTCTCGACGG	1MM intron 25 guides	22	0	0	0	11	G	A
228	0	151	TGTGGAAAGGACGAAACACCGGGAGTCTAACGCTCTCGACGGGTTTTGAGACGGACGTCTCGCTCCACAGGGAGTCTAACGATCTCGACGGCAGGGTGTAACATCAGTGTCTGGGTGGAAAGCTTGGCGTAACTAGATC	CAGTGTCTGGGTGGA	GGGAGTCTAACGCTCTCGACGG	ACAGGGAGTCTAACGATCTCGACGG	1MM intron 25 guides	22	0	0	0	10	C	T
229	0	151	TGTGGAAAGGACGAAACACCGGGAGTCTAACGCTCTCGACGGGTTTTGAGACGGACGTCTCGCTCCACAGGGAGTCTAACGTTCTCGACGGCAGGGTGTAACATTCACCAGATCACTAAAAGCTTGGCGTAACTAGATC	TCACCAGATCACTAA	GGGAGTCTAACGCTCTCGACGG	ACAGGGAGTCTAACGTTCTCGACGG	1MM intron 25 guides	22	0	0	0	10	C	A
230	0	151	TGTGGAAAGGACGAAACACCGGGAGTCTAACGCTCTCGACGGGTTTTGAGACGGACGTCTCGCTCCACAGGGAGTCTAACGGTCTCGACGGCAGGGTGTAACATTCCGGCGTGTTCTCAAAGCTTGGCGTAACTAGATC	TCCGGCGTGTTCTCA	GGGAGTCTAACGCTCTCGACGG	ACAGGGAGTCTAACGGTCTCGACGG	1MM intron 25 guides	22	0	0	0	10	C	C
231	0	151	TGTGGAAAGGACGAAACACCGGGAGTCTAACGCTCTCGACGGGTTTTGAGACGGACGTCTCGCTCCACAGGGAGTCTAACGCACTCGACGGCAGGGTGTAACATCAACTGCCTATGCGAAAGCTTGGCGTAACTAGATC	CAACTGCCTATGCGA	GGGAGTCTAACGCTCTCGACGG	ACAGGGAGTCTAACGCACTCGACGG	1MM intron 25 guides	22	0	0	0	9	U	T
232	0	151	TGTGGAAAGGACGAAACACCGGGAGTCTAACGCTCTCGACGGGTTTTGAGACGGACGTCTCGCTCCACAGGGAGTCTAACGCCCTCGACGGCAGGGTGTAACATAAGTTTGGTAGGATTAAGCTTGGCGTAACTAGATC	AAGTTTGGTAGGATT	GGGAGTCTAACGCTCTCGACGG	ACAGGGAGTCTAACGCCCTCGACGG	1MM intron 25 guides	22	0	0	0	9	U	G
233	0	151	TGTGGAAAGGACGAAACACCGGGAGTCTAACGCTCTCGACGGGTTTTGAGACGGACGTCTCGCTCCACAGGGAGTCTAACGCGCTCGACGGCAGGGTGTAACATAGGCTAGTTCTCTGGAAGCTTGGCGTAACTAGATC	AGGCTAGTTCTCTGG	GGGAGTCTAACGCTCTCGACGG	ACAGGGAGTCTAACGCGCTCGACGG	1MM intron 25 guides	22	0	0	0	9	U	C
234	0	151	TGTGGAAAGGACGAAACACCGGGAGTCTAACGCTCTCGACGGGTTTTGAGACGGACGTCTCGCTCCACAGGGAGTCTAACGCTATCGACGGCAGGGTGTAACATCTCCGAAATTCCAAAAAGCTTGGCGTAACTAGATC	CTCCGAAATTCCAAA	GGGAGTCTAACGCTCTCGACGG	ACAGGGAGTCTAACGCTATCGACGG	1MM intron 25 guides	22	0	0	0	8	C	T
235	0	151	TGTGGAAAGGACGAAACACCGGGAGTCTAACGCTCTCGACGGGTTTTGAGACGGACGTCTCGCTCCACAGGGAGTCTAACGCTTTCGACGGCAGGGTGTAACATCGCGAGTCGCTTGACAAGCTTGGCGTAACTAGATC	CGCGAGTCGCTTGAC	GGGAGTCTAACGCTCTCGACGG	ACAGGGAGTCTAACGCTTTCGACGG	1MM intron 25 guides	22	0	0	0	8	C	A
236	0	151	TGTGGAAAGGACGAAACACCGGGAGTCTAACGCTCTCGACGGGTTTTGAGACGGACGTCTCGCTCCACAGGGAGTCTAACGCTGTCGACGGCAGGGTGTAACATACCCGTATTCTATTAAAGCTTGGCGTAACTAGATC	ACCCGTATTCTATTA	GGGAGTCTAACGCTCTCGACGG	ACAGGGAGTCTAACGCTGTCGACGG	1MM intron 25 guides	22	0	0	0	8	C	C
237	0	151	TGTGGAAAGGACGAAACACCGGGAGTCTAACGCTCTCGACGGGTTTTGAGACGGACGTCTCGCTCCACAGGGAGTCTAACGCTCACGACGGCAGGGTGTAACATCGTTAGCTAGCTGCAAAGCTTGGCGTAACTAGATC	CGTTAGCTAGCTGCA	GGGAGTCTAACGCTCTCGACGG	ACAGGGAGTCTAACGCTCACGACGG	1MM intron 25 guides	22	0	0	0	7	U	T
238	0	151	TGTGGAAAGGACGAAACACCGGGAGTCTAACGCTCTCGACGGGTTTTGAGACGGACGTCTCGCTCCACAGGGAGTCTAACGCTCCCGACGGCAGGGTGTAACATGGCAATCCGGTCTATAAGCTTGGCGTAACTAGATC	GGCAATCCGGTCTAT	GGGAGTCTAACGCTCTCGACGG	ACAGGGAGTCTAACGCTCCCGACGG	1MM intron 25 guides	22	0	0	0	7	U	G
239	0	151	TGTGGAAAGGACGAAACACCGGGAGTCTAACGCTCTCGACGGGTTTTGAGACGGACGTCTCGCTCCACAGGGAGTCTAACGCTCGCGACGGCAGGGTGTAACATAATAGCAGTAGCGGGAAGCTTGGCGTAACTAGATC	AATAGCAGTAGCGGG	GGGAGTCTAACGCTCTCGACGG	ACAGGGAGTCTAACGCTCGCGACGG	1MM intron 25 guides	22	0	0	0	7	U	C
240	0	151	TGTGGAAAGGACGAAACACCGGGAGTCTAACGCTCTCGACGGGTTTTGAGACGGACGTCTCGCTCCACAGGGAGTCTAACGCTCTAGACGGCAGGGTGTAACATACTTACGCGGCAAGGAAGCTTGGCGTAACTAGATC	ACTTACGCGGCAAGG	GGGAGTCTAACGCTCTCGACGG	ACAGGGAGTCTAACGCTCTAGACGG	1MM intron 25 guides	22	0	0	0	6	C	T
241	0	151	TGTGGAAAGGACGAAACACCGGGAGTCTAACGCTCTCGACGGGTTTTGAGACGGACGTCTCGCTCCACAGGGAGTCTAACGCTCTTGACGGCAGGGTGTAACATTTGCTCTATGTTTGAAAGCTTGGCGTAACTAGATC	TTGCTCTATGTTTGA	GGGAGTCTAACGCTCTCGACGG	ACAGGGAGTCTAACGCTCTTGACGG	1MM intron 25 guides	22	0	0	0	6	C	A
242	0	151	TGTGGAAAGGACGAAACACCGGGAGTCTAACGCTCTCGACGGGTTTTGAGACGGACGTCTCGCTCCACAGGGAGTCTAACGCTCTGGACGGCAGGGTGTAACATTGCAATAGCCTTAGTAAGCTTGGCGTAACTAGATC	TGCAATAGCCTTAGT	GGGAGTCTAACGCTCTCGACGG	ACAGGGAGTCTAACGCTCTGGACGG	1MM intron 25 guides	22	0	0	0	6	C	C
243	0	151	TGTGGAAAGGACGAAACACCGGGAGTCTAACGCTCTCGACGGGTTTTGAGACGGACGTCTCGCTCCACAGGGAGTCTAACGCTCTCAACGGCAGGGTGTAACATTTTCCCTAAAGGAACAAGCTTGGCGTAACTAGATC	TTTCCCTAAAGGAAC	GGGAGTCTAACGCTCTCGACGG	ACAGGGAGTCTAACGCTCTCAACGG	1MM intron 25 guides	22	0	0	0	5	G	T
244	0	151	TGTGGAAAGGACGAAACACCGGGAGTCTAACGCTCTCGACGGGTTTTGAGACGGACGTCTCGCTCCACAGGGAGTCTAACGCTCTCCACGGCAGGGTGTAACATTAGACTGCAGTCCACAAGCTTGGCGTAACTAGATC	TAGACTGCAGTCCAC	GGGAGTCTAACGCTCTCGACGG	ACAGGGAGTCTAACGCTCTCCACGG	1MM intron 25 guides	22	0	0	0	5	G	G
245	0	151	TGTGGAAAGGACGAAACACCGGGAGTCTAACGCTCTCGACGGGTTTTGAGACGGACGTCTCGCTCCACAGGGAGTCTAACGCTCTCTACGGCAGGGTGTAACATCCGTCTTGATCTATGAAGCTTGGCGTAACTAGATC	CCGTCTTGATCTATG	GGGAGTCTAACGCTCTCGACGG	ACAGGGAGTCTAACGCTCTCTACGG	1MM intron 25 guides	22	0	0	0	5	G	A
246	0	151	TGTGGAAAGGACGAAACACCGGGAGTCTAACGCTCTCGACGGGTTTTGAGACGGACGTCTCGCTCCACAGGGAGTCTAACGCTCTCGCCGGCAGGGTGTAACATGTCTCCTAGTTGAGGAAGCTTGGCGTAACTAGATC	GTCTCCTAGTTGAGG	GGGAGTCTAACGCTCTCGACGG	ACAGGGAGTCTAACGCTCTCGCCGG	1MM intron 25 guides	22	0	0	0	4	A	G
247	0	151	TGTGGAAAGGACGAAACACCGGGAGTCTAACGCTCTCGACGGGTTTTGAGACGGACGTCTCGCTCCACAGGGAGTCTAACGCTCTCGTCGGCAGGGTGTAACATGGAGCAAATCTATGCAAGCTTGGCGTAACTAGATC	GGAGCAAATCTATGC	GGGAGTCTAACGCTCTCGACGG	ACAGGGAGTCTAACGCTCTCGTCGG	1MM intron 25 guides	22	0	0	0	4	A	A
248	0	151	TGTGGAAAGGACGAAACACCGGGAGTCTAACGCTCTCGACGGGTTTTGAGACGGACGTCTCGCTCCACAGGGAGTCTAACGCTCTCGGCGGCAGGGTGTAACATAAGATATGGGATGCAAAGCTTGGCGTAACTAGATC	AAGATATGGGATGCA	GGGAGTCTAACGCTCTCGACGG	ACAGGGAGTCTAACGCTCTCGGCGG	1MM intron 25 guides	22	0	0	0	4	A	C
249	0	151	TGTGGAAAGGACGAAACACCGGGAGTCTAACGCTCTCGACGGGTTTTGAGACGGACGTCTCGCTCCACAGGGAGTCTAACGCTCTCGAAGGCAGGGTGTAACATGCAACCACGTAATTTAAGCTTGGCGTAACTAGATC	GCAACCACGTAATTT	GGGAGTCTAACGCTCTCGACGG	ACAGGGAGTCTAACGCTCTCGAAGG	1MM intron 25 guides	22	0	0	0	3	C	T
250	0	151	TGTGGAAAGGACGAAACACCGGGAGTCTAACGCTCTCGACGGGTTTTGAGACGGACGTCTCGCTCCACAGGGAGTCTAACGCTCTCGATGGCAGGGTGTAACATATGACGACGAACTCAAAGCTTGGCGTAACTAGATC	ATGACGACGAACTCA	GGGAGTCTAACGCTCTCGACGG	ACAGGGAGTCTAACGCTCTCGATGG	1MM intron 25 guides	22	0	0	0	3	C	A
251	0	151	TGTGGAAAGGACGAAACACCGGGAGTCTAACGCTCTCGACGGGTTTTGAGACGGACGTCTCGCTCCACAGGGAGTCTAACGCTCTCGAGGGCAGGGTGTAACATACAGCACTCTCGAGTAAGCTTGGCGTAACTAGATC	ACAGCACTCTCGAGT	GGGAGTCTAACGCTCTCGACGG	ACAGGGAGTCTAACGCTCTCGAGGG	1MM intron 25 guides	22	0	0	0	3	C	C
252	0	151	TGTGGAAAGGACGAAACACCGGGAGTCTAACGCTCTCGACGGGTTTTGAGACGGACGTCTCGCTCCACAGGGAGTCTAACGCTCTCGACAGCAGGGTGTAACATGTCTACGAAAGGCTAAAGCTTGGCGTAACTAGATC	GTCTACGAAAGGCTA	GGGAGTCTAACGCTCTCGACGG	ACAGGGAGTCTAACGCTCTCGACAG	1MM intron 25 guides	22	0	0	0	2	G	T
253	0	151	TGTGGAAAGGACGAAACACCGGGAGTCTAACGCTCTCGACGGGTTTTGAGACGGACGTCTCGCTCCACAGGGAGTCTAACGCTCTCGACCGCAGGGTGTAACATTTCACTCCACTATAAAAGCTTGGCGTAACTAGATC	TTCACTCCACTATAA	GGGAGTCTAACGCTCTCGACGG	ACAGGGAGTCTAACGCTCTCGACCG	1MM intron 25 guides	22	0	0	0	2	G	G
254	0	151	TGTGGAAAGGACGAAACACCGGGAGTCTAACGCTCTCGACGGGTTTTGAGACGGACGTCTCGCTCCACAGGGAGTCTAACGCTCTCGACTGCAGGGTGTAACATGAAATTCGGTAAACTAAGCTTGGCGTAACTAGATC	GAAATTCGGTAAACT	GGGAGTCTAACGCTCTCGACGG	ACAGGGAGTCTAACGCTCTCGACTG	1MM intron 25 guides	22	0	0	0	2	G	A
255	0	151	TGTGGAAAGGACGAAACACCGGGAGTCTAACGCTCTCGACGGGTTTTGAGACGGACGTCTCGCTCCACAGGGAGTCTAACGCTCTCGACGACAGGGTGTAACATCAAGCTCGTCCGCGAAAGCTTGGCGTAACTAGATC	CAAGCTCGTCCGCGA	GGGAGTCTAACGCTCTCGACGG	ACAGGGAGTCTAACGCTCTCGACGA	1MM intron 25 guides	22	0	0	0	1	G	T
256	0	151	TGTGGAAAGGACGAAACACCGGGAGTCTAACGCTCTCGACGGGTTTTGAGACGGACGTCTCGCTCCACAGGGAGTCTAACGCTCTCGACGCCAGGGTGTAACATAGTGGAGATTAGGGCAAGCTTGGCGTAACTAGATC	AGTGGAGATTAGGGC	GGGAGTCTAACGCTCTCGACGG	ACAGGGAGTCTAACGCTCTCGACGC	1MM intron 25 guides	22	0	0	0	1	G	G
257	0	151	TGTGGAAAGGACGAAACACCGGGAGTCTAACGCTCTCGACGGGTTTTGAGACGGACGTCTCGCTCCACAGGGAGTCTAACGCTCTCGACGTCAGGGTGTAACATTGGATAGATAGGCAAAAGCTTGGCGTAACTAGATC	TGGATAGATAGGCAA	GGGAGTCTAACGCTCTCGACGG	ACAGGGAGTCTAACGCTCTCGACGT	1MM intron 25 guides	22	0	0	0	1	G	A
258	0	152	TGTGGAAAGGACGAAACACCGAGGAGTCTAACGCTCTCGACGGGTTTTGAGACGGACGTCTCGCTCCACCAGGCTTACAGTTGATACAATCAAACAGGGTGTAACATGATCTCTTCAATACTAAGCTTGGCGTAACTAGATC	GATCTCTTCAATACT	GAGGAGTCTAACGCTCTCGACGG	ACCAGGCTTACAGTTGATACAATCAAA	1MM intron 25 guides	23	1	0	0
259	0	152	TGTGGAAAGGACGAAACACCGAGGAGTCTAACGCTCTCGACGGGTTTTGAGACGGACGTCTCGCTCCACCGGATCCAATCTGCAGCGTTGACGGCAGGGTGTAACATTGGGTTGGATCGCTTAAGCTTGGCGTAACTAGATC	TGGGTTGGATCGCTT	GAGGAGTCTAACGCTCTCGACGG	ACCGGATCCAATCTGCAGCGTTGACGG	1MM intron 25 guides	23	1	0	0
260	0	152	TGTGGAAAGGACGAAACACCGAGGAGTCTAACGCTCTCGACGGGTTTTGAGACGGACGTCTCGCTCCACGAGGAGTCTAACGCTCTCGACGGCAGGGTGTAACATATCCCGTAAGCTGACAAGCTTGGCGTAACTAGATC	ATCCCGTAAGCTGAC	GAGGAGTCTAACGCTCTCGACGG	ACGAGGAGTCTAACGCTCTCGACGG	1MM intron 25 guides	23	0	1	0
261	0	152	TGTGGAAAGGACGAAACACCGAGGAGTCTAACGCTCTCGACGGGTTTTGAGACGGACGTCTCGCTCCACAAGGAGTCTAACGCTCTCGACGGCAGGGTGTAACATTAGCATGCTAGTATCAAGCTTGGCGTAACTAGATC	TAGCATGCTAGTATC	GAGGAGTCTAACGCTCTCGACGG	ACAAGGAGTCTAACGCTCTCGACGG	1MM intron 25 guides	23	0	0	0	23	G	T
262	0	152	TGTGGAAAGGACGAAACACCGAGGAGTCTAACGCTCTCGACGGGTTTTGAGACGGACGTCTCGCTCCACCAGGAGTCTAACGCTCTCGACGGCAGGGTGTAACATGACCTACCTCAAGCAAAGCTTGGCGTAACTAGATC	GACCTACCTCAAGCA	GAGGAGTCTAACGCTCTCGACGG	ACCAGGAGTCTAACGCTCTCGACGG	1MM intron 25 guides	23	0	0	0	23	G	G
263	0	152	TGTGGAAAGGACGAAACACCGAGGAGTCTAACGCTCTCGACGGGTTTTGAGACGGACGTCTCGCTCCACTAGGAGTCTAACGCTCTCGACGGCAGGGTGTAACATTGAGTCGAGTTATCTAAGCTTGGCGTAACTAGATC	TGAGTCGAGTTATCT	GAGGAGTCTAACGCTCTCGACGG	ACTAGGAGTCTAACGCTCTCGACGG	1MM intron 25 guides	23	0	0	0	23	G	A
264	0	152	TGTGGAAAGGACGAAACACCGAGGAGTCTAACGCTCTCGACGGGTTTTGAGACGGACGTCTCGCTCCACGCGGAGTCTAACGCTCTCGACGGCAGGGTGTAACATAATCCTGGCAAACAGAAGCTTGGCGTAACTAGATC	AATCCTGGCAAACAG	GAGGAGTCTAACGCTCTCGACGG	ACGCGGAGTCTAACGCTCTCGACGG	1MM intron 25 guides	23	0	0	0	22	A	G
265	0	152	TGTGGAAAGGACGAAACACCGAGGAGTCTAACGCTCTCGACGGGTTTTGAGACGGACGTCTCGCTCCACGTGGAGTCTAACGCTCTCGACGGCAGGGTGTAACATCTAGTCGATACCGCAAAGCTTGGCGTAACTAGATC	CTAGTCGATACCGCA	GAGGAGTCTAACGCTCTCGACGG	ACGTGGAGTCTAACGCTCTCGACGG	1MM intron 25 guides	23	0	0	0	22	A	A
266	0	152	TGTGGAAAGGACGAAACACCGAGGAGTCTAACGCTCTCGACGGGTTTTGAGACGGACGTCTCGCTCCACGGGGAGTCTAACGCTCTCGACGGCAGGGTGTAACATACTAATAGTAGGATCAAGCTTGGCGTAACTAGATC	ACTAATAGTAGGATC	GAGGAGTCTAACGCTCTCGACGG	ACGGGGAGTCTAACGCTCTCGACGG	1MM intron 25 guides	23	0	0	0	22	A	C
267	0	152	TGTGGAAAGGACGAAACACCGAGGAGTCTAACGCTCTCGACGGGTTTTGAGACGGACGTCTCGCTCCACGAAGAGTCTAACGCTCTCGACGGCAGGGTGTAACATGGATATCATCTATGCAAGCTTGGCGTAACTAGATC	GGATATCATCTATGC	GAGGAGTCTAACGCTCTCGACGG	ACGAAGAGTCTAACGCTCTCGACGG	1MM intron 25 guides	23	0	0	0	21	G	T
268	0	152	TGTGGAAAGGACGAAACACCGAGGAGTCTAACGCTCTCGACGGGTTTTGAGACGGACGTCTCGCTCCACGACGAGTCTAACGCTCTCGACGGCAGGGTGTAACATTCGGCGAAGTATAACAAGCTTGGCGTAACTAGATC	TCGGCGAAGTATAAC	GAGGAGTCTAACGCTCTCGACGG	ACGACGAGTCTAACGCTCTCGACGG	1MM intron 25 guides	23	0	0	0	21	G	G
269	0	152	TGTGGAAAGGACGAAACACCGAGGAGTCTAACGCTCTCGACGGGTTTTGAGACGGACGTCTCGCTCCACGATGAGTCTAACGCTCTCGACGGCAGGGTGTAACATCGCTCGGACATTTGAAAGCTTGGCGTAACTAGATC	CGCTCGGACATTTGA	GAGGAGTCTAACGCTCTCGACGG	ACGATGAGTCTAACGCTCTCGACGG	1MM intron 25 guides	23	0	0	0	21	G	A
270	0	152	TGTGGAAAGGACGAAACACCGAGGAGTCTAACGCTCTCGACGGGTTTTGAGACGGACGTCTCGCTCCACGAGAAGTCTAACGCTCTCGACGGCAGGGTGTAACATCACAATGTAAGCGACAAGCTTGGCGTAACTAGATC	CACAATGTAAGCGAC	GAGGAGTCTAACGCTCTCGACGG	ACGAGAAGTCTAACGCTCTCGACGG	1MM intron 25 guides	23	0	0	0	20	G	T
271	0	152	TGTGGAAAGGACGAAACACCGAGGAGTCTAACGCTCTCGACGGGTTTTGAGACGGACGTCTCGCTCCACGAGCAGTCTAACGCTCTCGACGGCAGGGTGTAACATCGTCTCACTTGGACCAAGCTTGGCGTAACTAGATC	CGTCTCACTTGGACC	GAGGAGTCTAACGCTCTCGACGG	ACGAGCAGTCTAACGCTCTCGACGG	1MM intron 25 guides	23	0	0	0	20	G	G
272	0	152	TGTGGAAAGGACGAAACACCGAGGAGTCTAACGCTCTCGACGGGTTTTGAGACGGACGTCTCGCTCCACGAGTAGTCTAACGCTCTCGACGGCAGGGTGTAACATTTCATCGAACCCGTTAAGCTTGGCGTAACTAGATC	TTCATCGAACCCGTT	GAGGAGTCTAACGCTCTCGACGG	ACGAGTAGTCTAACGCTCTCGACGG	1MM intron 25 guides	23	0	0	0	20	G	A
273	0	152	TGTGGAAAGGACGAAACACCGAGGAGTCTAACGCTCTCGACGGGTTTTGAGACGGACGTCTCGCTCCACGAGGCGTCTAACGCTCTCGACGGCAGGGTGTAACATCATCATCTGTCGACTAAGCTTGGCGTAACTAGATC	CATCATCTGTCGACT	GAGGAGTCTAACGCTCTCGACGG	ACGAGGCGTCTAACGCTCTCGACGG	1MM intron 25 guides	23	0	0	0	19	A	G
274	0	152	TGTGGAAAGGACGAAACACCGAGGAGTCTAACGCTCTCGACGGGTTTTGAGACGGACGTCTCGCTCCACGAGGTGTCTAACGCTCTCGACGGCAGGGTGTAACATAGACGATCTTTACCAAAGCTTGGCGTAACTAGATC	AGACGATCTTTACCA	GAGGAGTCTAACGCTCTCGACGG	ACGAGGTGTCTAACGCTCTCGACGG	1MM intron 25 guides	23	0	0	0	19	A	A
275	0	152	TGTGGAAAGGACGAAACACCGAGGAGTCTAACGCTCTCGACGGGTTTTGAGACGGACGTCTCGCTCCACGAGGGGTCTAACGCTCTCGACGGCAGGGTGTAACATCTCCGACGGTCCATTAAGCTTGGCGTAACTAGATC	CTCCGACGGTCCATT	GAGGAGTCTAACGCTCTCGACGG	ACGAGGGGTCTAACGCTCTCGACGG	1MM intron 25 guides	23	0	0	0	19	A	C
276	0	152	TGTGGAAAGGACGAAACACCGAGGAGTCTAACGCTCTCGACGGGTTTTGAGACGGACGTCTCGCTCCACGAGGAATCTAACGCTCTCGACGGCAGGGTGTAACATGGTTTAAACTGTCGTAAGCTTGGCGTAACTAGATC	GGTTTAAACTGTCGT	GAGGAGTCTAACGCTCTCGACGG	ACGAGGAATCTAACGCTCTCGACGG	1MM intron 25 guides	23	0	0	0	18	G	T
277	0	152	TGTGGAAAGGACGAAACACCGAGGAGTCTAACGCTCTCGACGGGTTTTGAGACGGACGTCTCGCTCCACGAGGACTCTAACGCTCTCGACGGCAGGGTGTAACATTTGCCTCTAGCGAAGAAGCTTGGCGTAACTAGATC	TTGCCTCTAGCGAAG	GAGGAGTCTAACGCTCTCGACGG	ACGAGGACTCTAACGCTCTCGACGG	1MM intron 25 guides	23	0	0	0	18	G	G
278	0	152	TGTGGAAAGGACGAAACACCGAGGAGTCTAACGCTCTCGACGGGTTTTGAGACGGACGTCTCGCTCCACGAGGATTCTAACGCTCTCGACGGCAGGGTGTAACATACATGAGAGGTGTAAAAGCTTGGCGTAACTAGATC	ACATGAGAGGTGTAA	GAGGAGTCTAACGCTCTCGACGG	ACGAGGATTCTAACGCTCTCGACGG	1MM intron 25 guides	23	0	0	0	18	G	A
279	0	152	TGTGGAAAGGACGAAACACCGAGGAGTCTAACGCTCTCGACGGGTTTTGAGACGGACGTCTCGCTCCACGAGGAGACTAACGCTCTCGACGGCAGGGTGTAACATGCTAGGCCTACTAACAAGCTTGGCGTAACTAGATC	GCTAGGCCTACTAAC	GAGGAGTCTAACGCTCTCGACGG	ACGAGGAGACTAACGCTCTCGACGG	1MM intron 25 guides	23	0	0	0	17	U	T
280	0	152	TGTGGAAAGGACGAAACACCGAGGAGTCTAACGCTCTCGACGGGTTTTGAGACGGACGTCTCGCTCCACGAGGAGCCTAACGCTCTCGACGGCAGGGTGTAACATATTAGACACCCGATTAAGCTTGGCGTAACTAGATC	ATTAGACACCCGATT	GAGGAGTCTAACGCTCTCGACGG	ACGAGGAGCCTAACGCTCTCGACGG	1MM intron 25 guides	23	0	0	0	17	U	G
281	0	152	TGTGGAAAGGACGAAACACCGAGGAGTCTAACGCTCTCGACGGGTTTTGAGACGGACGTCTCGCTCCACGAGGAGGCTAACGCTCTCGACGGCAGGGTGTAACATAAATGGGTGAACGATAAGCTTGGCGTAACTAGATC	AAATGGGTGAACGAT	GAGGAGTCTAACGCTCTCGACGG	ACGAGGAGGCTAACGCTCTCGACGG	1MM intron 25 guides	23	0	0	0	17	U	C
282	0	152	TGTGGAAAGGACGAAACACCGAGGAGTCTAACGCTCTCGACGGGTTTTGAGACGGACGTCTCGCTCCACGAGGAGTATAACGCTCTCGACGGCAGGGTGTAACATTTTAGGCCGAGTTCGAAGCTTGGCGTAACTAGATC	TTTAGGCCGAGTTCG	GAGGAGTCTAACGCTCTCGACGG	ACGAGGAGTATAACGCTCTCGACGG	1MM intron 25 guides	23	0	0	0	16	C	T
283	0	152	TGTGGAAAGGACGAAACACCGAGGAGTCTAACGCTCTCGACGGGTTTTGAGACGGACGTCTCGCTCCACGAGGAGTTTAACGCTCTCGACGGCAGGGTGTAACATCATCCTCGTGTGAAGAAGCTTGGCGTAACTAGATC	CATCCTCGTGTGAAG	GAGGAGTCTAACGCTCTCGACGG	ACGAGGAGTTTAACGCTCTCGACGG	1MM intron 25 guides	23	0	0	0	16	C	A
284	0	152	TGTGGAAAGGACGAAACACCGAGGAGTCTAACGCTCTCGACGGGTTTTGAGACGGACGTCTCGCTCCACGAGGAGTGTAACGCTCTCGACGGCAGGGTGTAACATTGTATGAGGCAGCATAAGCTTGGCGTAACTAGATC	TGTATGAGGCAGCAT	GAGGAGTCTAACGCTCTCGACGG	ACGAGGAGTGTAACGCTCTCGACGG	1MM intron 25 guides	23	0	0	0	16	C	C
285	0	152	TGTGGAAAGGACGAAACACCGAGGAGTCTAACGCTCTCGACGGGTTTTGAGACGGACGTCTCGCTCCACGAGGAGTCAAACGCTCTCGACGGCAGGGTGTAACATCATAACGTCTACCTCAAGCTTGGCGTAACTAGATC	CATAACGTCTACCTC	GAGGAGTCTAACGCTCTCGACGG	ACGAGGAGTCAAACGCTCTCGACGG	1MM intron 25 guides	23	0	0	0	15	U	T
286	0	152	TGTGGAAAGGACGAAACACCGAGGAGTCTAACGCTCTCGACGGGTTTTGAGACGGACGTCTCGCTCCACGAGGAGTCCAACGCTCTCGACGGCAGGGTGTAACATCAAACTCATGATGGGAAGCTTGGCGTAACTAGATC	CAAACTCATGATGGG	GAGGAGTCTAACGCTCTCGACGG	ACGAGGAGTCCAACGCTCTCGACGG	1MM intron 25 guides	23	0	0	0	15	U	G
287	0	152	TGTGGAAAGGACGAAACACCGAGGAGTCTAACGCTCTCGACGGGTTTTGAGACGGACGTCTCGCTCCACGAGGAGTCGAACGCTCTCGACGGCAGGGTGTAACATGCCAAATAGTGCGGCAAGCTTGGCGTAACTAGATC	GCCAAATAGTGCGGC	GAGGAGTCTAACGCTCTCGACGG	ACGAGGAGTCGAACGCTCTCGACGG	1MM intron 25 guides	23	0	0	0	15	U	C
288	0	152	TGTGGAAAGGACGAAACACCGAGGAGTCTAACGCTCTCGACGGGTTTTGAGACGGACGTCTCGCTCCACGAGGAGTCTCACGCTCTCGACGGCAGGGTGTAACATGATCGATTCGACCACAAGCTTGGCGTAACTAGATC	GATCGATTCGACCAC	GAGGAGTCTAACGCTCTCGACGG	ACGAGGAGTCTCACGCTCTCGACGG	1MM intron 25 guides	23	0	0	0	14	A	G
289	0	152	TGTGGAAAGGACGAAACACCGAGGAGTCTAACGCTCTCGACGGGTTTTGAGACGGACGTCTCGCTCCACGAGGAGTCTTACGCTCTCGACGGCAGGGTGTAACATGCTGAACCGAAGATTAAGCTTGGCGTAACTAGATC	GCTGAACCGAAGATT	GAGGAGTCTAACGCTCTCGACGG	ACGAGGAGTCTTACGCTCTCGACGG	1MM intron 25 guides	23	0	0	0	14	A	A
290	0	152	TGTGGAAAGGACGAAACACCGAGGAGTCTAACGCTCTCGACGGGTTTTGAGACGGACGTCTCGCTCCACGAGGAGTCTGACGCTCTCGACGGCAGGGTGTAACATGTAAGTTCTTCACTTAAGCTTGGCGTAACTAGATC	GTAAGTTCTTCACTT	GAGGAGTCTAACGCTCTCGACGG	ACGAGGAGTCTGACGCTCTCGACGG	1MM intron 25 guides	23	0	0	0	14	A	C
291	0	152	TGTGGAAAGGACGAAACACCGAGGAGTCTAACGCTCTCGACGGGTTTTGAGACGGACGTCTCGCTCCACGAGGAGTCTACCGCTCTCGACGGCAGGGTGTAACATTAGCATTTGCCGCGAAAGCTTGGCGTAACTAGATC	TAGCATTTGCCGCGA	GAGGAGTCTAACGCTCTCGACGG	ACGAGGAGTCTACCGCTCTCGACGG	1MM intron 25 guides	23	0	0	0	13	A	G
292	0	152	TGTGGAAAGGACGAAACACCGAGGAGTCTAACGCTCTCGACGGGTTTTGAGACGGACGTCTCGCTCCACGAGGAGTCTATCGCTCTCGACGGCAGGGTGTAACATCATAGTAGCGAGCATAAGCTTGGCGTAACTAGATC	CATAGTAGCGAGCAT	GAGGAGTCTAACGCTCTCGACGG	ACGAGGAGTCTATCGCTCTCGACGG	1MM intron 25 guides	23	0	0	0	13	A	A
293	0	152	TGTGGAAAGGACGAAACACCGAGGAGTCTAACGCTCTCGACGGGTTTTGAGACGGACGTCTCGCTCCACGAGGAGTCTAGCGCTCTCGACGGCAGGGTGTAACATCCTAGACGATGATGAAAGCTTGGCGTAACTAGATC	CCTAGACGATGATGA	GAGGAGTCTAACGCTCTCGACGG	ACGAGGAGTCTAGCGCTCTCGACGG	1MM intron 25 guides	23	0	0	0	13	A	C
294	0	152	TGTGGAAAGGACGAAACACCGAGGAGTCTAACGCTCTCGACGGGTTTTGAGACGGACGTCTCGCTCCACGAGGAGTCTAAAGCTCTCGACGGCAGGGTGTAACATAGCTCATACTTGTAGAAGCTTGGCGTAACTAGATC	AGCTCATACTTGTAG	GAGGAGTCTAACGCTCTCGACGG	ACGAGGAGTCTAAAGCTCTCGACGG	1MM intron 25 guides	23	0	0	0	12	C	T
295	0	152	TGTGGAAAGGACGAAACACCGAGGAGTCTAACGCTCTCGACGGGTTTTGAGACGGACGTCTCGCTCCACGAGGAGTCTAATGCTCTCGACGGCAGGGTGTAACATATGTTTCAGGGCGTCAAGCTTGGCGTAACTAGATC	ATGTTTCAGGGCGTC	GAGGAGTCTAACGCTCTCGACGG	ACGAGGAGTCTAATGCTCTCGACGG	1MM intron 25 guides	23	0	0	0	12	C	A
296	0	152	TGTGGAAAGGACGAAACACCGAGGAGTCTAACGCTCTCGACGGGTTTTGAGACGGACGTCTCGCTCCACGAGGAGTCTAAGGCTCTCGACGGCAGGGTGTAACATTTTCACGGTGCAAATAAGCTTGGCGTAACTAGATC	TTTCACGGTGCAAAT	GAGGAGTCTAACGCTCTCGACGG	ACGAGGAGTCTAAGGCTCTCGACGG	1MM intron 25 guides	23	0	0	0	12	C	C
297	0	152	TGTGGAAAGGACGAAACACCGAGGAGTCTAACGCTCTCGACGGGTTTTGAGACGGACGTCTCGCTCCACGAGGAGTCTAACACTCTCGACGGCAGGGTGTAACATGGATCCAGTCTTTCTAAGCTTGGCGTAACTAGATC	GGATCCAGTCTTTCT	GAGGAGTCTAACGCTCTCGACGG	ACGAGGAGTCTAACACTCTCGACGG	1MM intron 25 guides	23	0	0	0	11	G	T
298	0	152	TGTGGAAAGGACGAAACACCGAGGAGTCTAACGCTCTCGACGGGTTTTGAGACGGACGTCTCGCTCCACGAGGAGTCTAACCCTCTCGACGGCAGGGTGTAACATTAAGAGCATGATCTAAAGCTTGGCGTAACTAGATC	TAAGAGCATGATCTA	GAGGAGTCTAACGCTCTCGACGG	ACGAGGAGTCTAACCCTCTCGACGG	1MM intron 25 guides	23	0	0	0	11	G	G
299	0	152	TGTGGAAAGGACGAAACACCGAGGAGTCTAACGCTCTCGACGGGTTTTGAGACGGACGTCTCGCTCCACGAGGAGTCTAACTCTCTCGACGGCAGGGTGTAACATAGTCTATTTGTCCTAAAGCTTGGCGTAACTAGATC	AGTCTATTTGTCCTA	GAGGAGTCTAACGCTCTCGACGG	ACGAGGAGTCTAACTCTCTCGACGG	1MM intron 25 guides	23	0	0	0	11	G	A
300	0	152	TGTGGAAAGGACGAAACACCGAGGAGTCTAACGCTCTCGACGGGTTTTGAGACGGACGTCTCGCTCCACGAGGAGTCTAACGATCTCGACGGCAGGGTGTAACATCATTGGGAGTATGGTAAGCTTGGCGTAACTAGATC	CATTGGGAGTATGGT	GAGGAGTCTAACGCTCTCGACGG	ACGAGGAGTCTAACGATCTCGACGG	1MM intron 25 guides	23	0	0	0	10	C	T
301	0	152	TGTGGAAAGGACGAAACACCGAGGAGTCTAACGCTCTCGACGGGTTTTGAGACGGACGTCTCGCTCCACGAGGAGTCTAACGTTCTCGACGGCAGGGTGTAACATCGCAAGCACCCGTACAAGCTTGGCGTAACTAGATC	CGCAAGCACCCGTAC	GAGGAGTCTAACGCTCTCGACGG	ACGAGGAGTCTAACGTTCTCGACGG	1MM intron 25 guides	23	0	0	0	10	C	A
302	0	152	TGTGGAAAGGACGAAACACCGAGGAGTCTAACGCTCTCGACGGGTTTTGAGACGGACGTCTCGCTCCACGAGGAGTCTAACGGTCTCGACGGCAGGGTGTAACATGACAAGCAGACCCTGAAGCTTGGCGTAACTAGATC	GACAAGCAGACCCTG	GAGGAGTCTAACGCTCTCGACGG	ACGAGGAGTCTAACGGTCTCGACGG	1MM intron 25 guides	23	0	0	0	10	C	C
303	0	152	TGTGGAAAGGACGAAACACCGAGGAGTCTAACGCTCTCGACGGGTTTTGAGACGGACGTCTCGCTCCACGAGGAGTCTAACGCACTCGACGGCAGGGTGTAACATCGTACGACAAGCCTTAAGCTTGGCGTAACTAGATC	CGTACGACAAGCCTT	GAGGAGTCTAACGCTCTCGACGG	ACGAGGAGTCTAACGCACTCGACGG	1MM intron 25 guides	23	0	0	0	9	U	T
304	0	152	TGTGGAAAGGACGAAACACCGAGGAGTCTAACGCTCTCGACGGGTTTTGAGACGGACGTCTCGCTCCACGAGGAGTCTAACGCCCTCGACGGCAGGGTGTAACATGTGGATCTACGCCATAAGCTTGGCGTAACTAGATC	GTGGATCTACGCCAT	GAGGAGTCTAACGCTCTCGACGG	ACGAGGAGTCTAACGCCCTCGACGG	1MM intron 25 guides	23	0	0	0	9	U	G
305	0	152	TGTGGAAAGGACGAAACACCGAGGAGTCTAACGCTCTCGACGGGTTTTGAGACGGACGTCTCGCTCCACGAGGAGTCTAACGCGCTCGACGGCAGGGTGTAACATCGACCGGACCAGTCTAAGCTTGGCGTAACTAGATC	CGACCGGACCAGTCT	GAGGAGTCTAACGCTCTCGACGG	ACGAGGAGTCTAACGCGCTCGACGG	1MM intron 25 guides	23	0	0	0	9	U	C
306	0	152	TGTGGAAAGGACGAAACACCGAGGAGTCTAACGCTCTCGACGGGTTTTGAGACGGACGTCTCGCTCCACGAGGAGTCTAACGCTATCGACGGCAGGGTGTAACATCCGGCGAAGATATATAAGCTTGGCGTAACTAGATC	CCGGCGAAGATATAT	GAGGAGTCTAACGCTCTCGACGG	ACGAGGAGTCTAACGCTATCGACGG	1MM intron 25 guides	23	0	0	0	8	C	T
307	0	152	TGTGGAAAGGACGAAACACCGAGGAGTCTAACGCTCTCGACGGGTTTTGAGACGGACGTCTCGCTCCACGAGGAGTCTAACGCTTTCGACGGCAGGGTGTAACATTAGGCGCGTACTCGCAAGCTTGGCGTAACTAGATC	TAGGCGCGTACTCGC	GAGGAGTCTAACGCTCTCGACGG	ACGAGGAGTCTAACGCTTTCGACGG	1MM intron 25 guides	23	0	0	0	8	C	A
308	0	152	TGTGGAAAGGACGAAACACCGAGGAGTCTAACGCTCTCGACGGGTTTTGAGACGGACGTCTCGCTCCACGAGGAGTCTAACGCTGTCGACGGCAGGGTGTAACATCCGGAATGGCAGACTAAGCTTGGCGTAACTAGATC	CCGGAATGGCAGACT	GAGGAGTCTAACGCTCTCGACGG	ACGAGGAGTCTAACGCTGTCGACGG	1MM intron 25 guides	23	0	0	0	8	C	C
309	0	152	TGTGGAAAGGACGAAACACCGAGGAGTCTAACGCTCTCGACGGGTTTTGAGACGGACGTCTCGCTCCACGAGGAGTCTAACGCTCACGACGGCAGGGTGTAACATCTGTGGCCCAGTTGGAAGCTTGGCGTAACTAGATC	CTGTGGCCCAGTTGG	GAGGAGTCTAACGCTCTCGACGG	ACGAGGAGTCTAACGCTCACGACGG	1MM intron 25 guides	23	0	0	0	7	U	T
310	0	152	TGTGGAAAGGACGAAACACCGAGGAGTCTAACGCTCTCGACGGGTTTTGAGACGGACGTCTCGCTCCACGAGGAGTCTAACGCTCCCGACGGCAGGGTGTAACATGGCATTCTGTTGATAAAGCTTGGCGTAACTAGATC	GGCATTCTGTTGATA	GAGGAGTCTAACGCTCTCGACGG	ACGAGGAGTCTAACGCTCCCGACGG	1MM intron 25 guides	23	0	0	0	7	U	G
311	0	152	TGTGGAAAGGACGAAACACCGAGGAGTCTAACGCTCTCGACGGGTTTTGAGACGGACGTCTCGCTCCACGAGGAGTCTAACGCTCGCGACGGCAGGGTGTAACATGTAGCGCAAAGAGACAAGCTTGGCGTAACTAGATC	GTAGCGCAAAGAGAC	GAGGAGTCTAACGCTCTCGACGG	ACGAGGAGTCTAACGCTCGCGACGG	1MM intron 25 guides	23	0	0	0	7	U	C
312	0	152	TGTGGAAAGGACGAAACACCGAGGAGTCTAACGCTCTCGACGGGTTTTGAGACGGACGTCTCGCTCCACGAGGAGTCTAACGCTCTAGACGGCAGGGTGTAACATAACTACGAAAGCTGCAAGCTTGGCGTAACTAGATC	AACTACGAAAGCTGC	GAGGAGTCTAACGCTCTCGACGG	ACGAGGAGTCTAACGCTCTAGACGG	1MM intron 25 guides	23	0	0	0	6	C	T
313	0	152	TGTGGAAAGGACGAAACACCGAGGAGTCTAACGCTCTCGACGGGTTTTGAGACGGACGTCTCGCTCCACGAGGAGTCTAACGCTCTTGACGGCAGGGTGTAACATATATAAGCCATCGAAAAGCTTGGCGTAACTAGATC	ATATAAGCCATCGAA	GAGGAGTCTAACGCTCTCGACGG	ACGAGGAGTCTAACGCTCTTGACGG	1MM intron 25 guides	23	0	0	0	6	C	A
314	0	152	TGTGGAAAGGACGAAACACCGAGGAGTCTAACGCTCTCGACGGGTTTTGAGACGGACGTCTCGCTCCACGAGGAGTCTAACGCTCTGGACGGCAGGGTGTAACATTTGCTCATATTGCATAAGCTTGGCGTAACTAGATC	TTGCTCATATTGCAT	GAGGAGTCTAACGCTCTCGACGG	ACGAGGAGTCTAACGCTCTGGACGG	1MM intron 25 guides	23	0	0	0	6	C	C
315	0	152	TGTGGAAAGGACGAAACACCGAGGAGTCTAACGCTCTCGACGGGTTTTGAGACGGACGTCTCGCTCCACGAGGAGTCTAACGCTCTCAACGGCAGGGTGTAACATCAGGTGAGATGGATGAAGCTTGGCGTAACTAGATC	CAGGTGAGATGGATG	GAGGAGTCTAACGCTCTCGACGG	ACGAGGAGTCTAACGCTCTCAACGG	1MM intron 25 guides	23	0	0	0	5	G	T
316	0	152	TGTGGAAAGGACGAAACACCGAGGAGTCTAACGCTCTCGACGGGTTTTGAGACGGACGTCTCGCTCCACGAGGAGTCTAACGCTCTCCACGGCAGGGTGTAACATTGTTCTGAGATGGTTAAGCTTGGCGTAACTAGATC	TGTTCTGAGATGGTT	GAGGAGTCTAACGCTCTCGACGG	ACGAGGAGTCTAACGCTCTCCACGG	1MM intron 25 guides	23	0	0	0	5	G	G
317	0	152	TGTGGAAAGGACGAAACACCGAGGAGTCTAACGCTCTCGACGGGTTTTGAGACGGACGTCTCGCTCCACGAGGAGTCTAACGCTCTCTACGGCAGGGTGTAACATGTACTTTCCTCCGTCAAGCTTGGCGTAACTAGATC	GTACTTTCCTCCGTC	GAGGAGTCTAACGCTCTCGACGG	ACGAGGAGTCTAACGCTCTCTACGG	1MM intron 25 guides	23	0	0	0	5	G	A
318	0	152	TGTGGAAAGGACGAAACACCGAGGAGTCTAACGCTCTCGACGGGTTTTGAGACGGACGTCTCGCTCCACGAGGAGTCTAACGCTCTCGCCGGCAGGGTGTAACATTACATAGACAAAGCTAAGCTTGGCGTAACTAGATC	TACATAGACAAAGCT	GAGGAGTCTAACGCTCTCGACGG	ACGAGGAGTCTAACGCTCTCGCCGG	1MM intron 25 guides	23	0	0	0	4	A	G
319	0	152	TGTGGAAAGGACGAAACACCGAGGAGTCTAACGCTCTCGACGGGTTTTGAGACGGACGTCTCGCTCCACGAGGAGTCTAACGCTCTCGTCGGCAGGGTGTAACATCTGGCGACCATCAGCAAGCTTGGCGTAACTAGATC	CTGGCGACCATCAGC	GAGGAGTCTAACGCTCTCGACGG	ACGAGGAGTCTAACGCTCTCGTCGG	1MM intron 25 guides	23	0	0	0	4	A	A
320	0	152	TGTGGAAAGGACGAAACACCGAGGAGTCTAACGCTCTCGACGGGTTTTGAGACGGACGTCTCGCTCCACGAGGAGTCTAACGCTCTCGGCGGCAGGGTGTAACATTTAATCGTCCCAGAAAAGCTTGGCGTAACTAGATC	TTAATCGTCCCAGAA	GAGGAGTCTAACGCTCTCGACGG	ACGAGGAGTCTAACGCTCTCGGCGG	1MM intron 25 guides	23	0	0	0	4	A	C
321	0	152	TGTGGAAAGGACGAAACACCGAGGAGTCTAACGCTCTCGACGGGTTTTGAGACGGACGTCTCGCTCCACGAGGAGTCTAACGCTCTCGAAGGCAGGGTGTAACATGTTCATACGACGAGAAAGCTTGGCGTAACTAGATC	GTTCATACGACGAGA	GAGGAGTCTAACGCTCTCGACGG	ACGAGGAGTCTAACGCTCTCGAAGG	1MM intron 25 guides	23	0	0	0	3	C	T
322	0	152	TGTGGAAAGGACGAAACACCGAGGAGTCTAACGCTCTCGACGGGTTTTGAGACGGACGTCTCGCTCCACGAGGAGTCTAACGCTCTCGATGGCAGGGTGTAACATAACTTCCTCTCGCCTAAGCTTGGCGTAACTAGATC	AACTTCCTCTCGCCT	GAGGAGTCTAACGCTCTCGACGG	ACGAGGAGTCTAACGCTCTCGATGG	1MM intron 25 guides	23	0	0	0	3	C	A
323	0	152	TGTGGAAAGGACGAAACACCGAGGAGTCTAACGCTCTCGACGGGTTTTGAGACGGACGTCTCGCTCCACGAGGAGTCTAACGCTCTCGAGGGCAGGGTGTAACATCAGCATGAGTCCACTAAGCTTGGCGTAACTAGATC	CAGCATGAGTCCACT	GAGGAGTCTAACGCTCTCGACGG	ACGAGGAGTCTAACGCTCTCGAGGG	1MM intron 25 guides	23	0	0	0	3	C	C
324	0	152	TGTGGAAAGGACGAAACACCGAGGAGTCTAACGCTCTCGACGGGTTTTGAGACGGACGTCTCGCTCCACGAGGAGTCTAACGCTCTCGACAGCAGGGTGTAACATGCAAACTTACATTGCAAGCTTGGCGTAACTAGATC	GCAAACTTACATTGC	GAGGAGTCTAACGCTCTCGACGG	ACGAGGAGTCTAACGCTCTCGACAG	1MM intron 25 guides	23	0	0	0	2	G	T
325	0	152	TGTGGAAAGGACGAAACACCGAGGAGTCTAACGCTCTCGACGGGTTTTGAGACGGACGTCTCGCTCCACGAGGAGTCTAACGCTCTCGACCGCAGGGTGTAACATTCGACGAAATATGATAAGCTTGGCGTAACTAGATC	TCGACGAAATATGAT	GAGGAGTCTAACGCTCTCGACGG	ACGAGGAGTCTAACGCTCTCGACCG	1MM intron 25 guides	23	0	0	0	2	G	G
326	0	152	TGTGGAAAGGACGAAACACCGAGGAGTCTAACGCTCTCGACGGGTTTTGAGACGGACGTCTCGCTCCACGAGGAGTCTAACGCTCTCGACTGCAGGGTGTAACATGCTTTAGATTGGCCGAAGCTTGGCGTAACTAGATC	GCTTTAGATTGGCCG	GAGGAGTCTAACGCTCTCGACGG	ACGAGGAGTCTAACGCTCTCGACTG	1MM intron 25 guides	23	0	0	0	2	G	A
327	0	152	TGTGGAAAGGACGAAACACCGAGGAGTCTAACGCTCTCGACGGGTTTTGAGACGGACGTCTCGCTCCACGAGGAGTCTAACGCTCTCGACGACAGGGTGTAACATTGTGATTGCACTCAAAAGCTTGGCGTAACTAGATC	TGTGATTGCACTCAA	GAGGAGTCTAACGCTCTCGACGG	ACGAGGAGTCTAACGCTCTCGACGA	1MM intron 25 guides	23	0	0	0	1	G	T
328	0	152	TGTGGAAAGGACGAAACACCGAGGAGTCTAACGCTCTCGACGGGTTTTGAGACGGACGTCTCGCTCCACGAGGAGTCTAACGCTCTCGACGCCAGGGTGTAACATTACCTGTCCGCAATTAAGCTTGGCGTAACTAGATC	TACCTGTCCGCAATT	GAGGAGTCTAACGCTCTCGACGG	ACGAGGAGTCTAACGCTCTCGACGC	1MM intron 25 guides	23	0	0	0	1	G	G
329	0	152	TGTGGAAAGGACGAAACACCGAGGAGTCTAACGCTCTCGACGGGTTTTGAGACGGACGTCTCGCTCCACGAGGAGTCTAACGCTCTCGACGTCAGGGTGTAACATTGTTGTCTCACACGTAAGCTTGGCGTAACTAGATC	TGTTGTCTCACACGT	GAGGAGTCTAACGCTCTCGACGG	ACGAGGAGTCTAACGCTCTCGACGT	1MM intron 25 guides	23	0	0	0	1	G	A
330	0	153	TGTGGAAAGGACGAAACACCGAAGGAGTCTAACGCTCTCGACGGGTTTTGAGACGGACGTCTCGCTCCACAGGCTTACAGTTGATACAATCAAACAGGGTGTAACATCGCTTGTCGTCACACAAGCTTGGCGTAACTAGATC	CGCTTGTCGTCACAC	GAAGGAGTCTAACGCTCTCGACGG	ACAGGCTTACAGTTGATACAATCAAA	1MM intron 25 guides	24	1	0	0
331	0	153	TGTGGAAAGGACGAAACACCGAAGGAGTCTAACGCTCTCGACGGGTTTTGAGACGGACGTCTCGCTCCACGGATCCAATCTGCAGCGTTGACGGCAGGGTGTAACATCGTATGCAAGAAAGAAAGCTTGGCGTAACTAGATC	CGTATGCAAGAAAGA	GAAGGAGTCTAACGCTCTCGACGG	ACGGATCCAATCTGCAGCGTTGACGG	1MM intron 25 guides	24	1	0	0
332	0	153	TGTGGAAAGGACGAAACACCGAAGGAGTCTAACGCTCTCGACGGGTTTTGAGACGGACGTCTCGCTCCAGAAGGAGTCTAACGCTCTCGACGGCAGGGTGTAACATGAATCTAACGAGATTAAGCTTGGCGTAACTAGATC	GAATCTAACGAGATT	GAAGGAGTCTAACGCTCTCGACGG	AGAAGGAGTCTAACGCTCTCGACGG	1MM intron 25 guides	24	0	1	0
333	0	153	TGTGGAAAGGACGAAACACCGAAGGAGTCTAACGCTCTCGACGGGTTTTGAGACGGACGTCTCGCTCCAAAAGGAGTCTAACGCTCTCGACGGCAGGGTGTAACATCCGACTTAGACCGGCAAGCTTGGCGTAACTAGATC	CCGACTTAGACCGGC	GAAGGAGTCTAACGCTCTCGACGG	AAAAGGAGTCTAACGCTCTCGACGG	1MM intron 25 guides	24	0	0	0	24	G	T
334	0	153	TGTGGAAAGGACGAAACACCGAAGGAGTCTAACGCTCTCGACGGGTTTTGAGACGGACGTCTCGCTCCACAAGGAGTCTAACGCTCTCGACGGCAGGGTGTAACATGCTAAACTTCGGCACAAGCTTGGCGTAACTAGATC	GCTAAACTTCGGCAC	GAAGGAGTCTAACGCTCTCGACGG	ACAAGGAGTCTAACGCTCTCGACGG	1MM intron 25 guides	24	0	0	0	24	G	G
335	0	153	TGTGGAAAGGACGAAACACCGAAGGAGTCTAACGCTCTCGACGGGTTTTGAGACGGACGTCTCGCTCCATAAGGAGTCTAACGCTCTCGACGGCAGGGTGTAACATGAGCAACTAATAAGGAAGCTTGGCGTAACTAGATC	GAGCAACTAATAAGG	GAAGGAGTCTAACGCTCTCGACGG	ATAAGGAGTCTAACGCTCTCGACGG	1MM intron 25 guides	24	0	0	0	24	G	A
336	0	153	TGTGGAAAGGACGAAACACCGAAGGAGTCTAACGCTCTCGACGGGTTTTGAGACGGACGTCTCGCTCCAGCAGGAGTCTAACGCTCTCGACGGCAGGGTGTAACATCTATGTTGTCCGGCCAAGCTTGGCGTAACTAGATC	CTATGTTGTCCGGCC	GAAGGAGTCTAACGCTCTCGACGG	AGCAGGAGTCTAACGCTCTCGACGG	1MM intron 25 guides	24	0	0	0	23	A	G
337	0	153	TGTGGAAAGGACGAAACACCGAAGGAGTCTAACGCTCTCGACGGGTTTTGAGACGGACGTCTCGCTCCAGTAGGAGTCTAACGCTCTCGACGGCAGGGTGTAACATTTTCCTCTTAATCGCAAGCTTGGCGTAACTAGATC	TTTCCTCTTAATCGC	GAAGGAGTCTAACGCTCTCGACGG	AGTAGGAGTCTAACGCTCTCGACGG	1MM intron 25 guides	24	0	0	0	23	A	A
338	0	153	TGTGGAAAGGACGAAACACCGAAGGAGTCTAACGCTCTCGACGGGTTTTGAGACGGACGTCTCGCTCCAGGAGGAGTCTAACGCTCTCGACGGCAGGGTGTAACATGACGCAATGGAGGCGAAGCTTGGCGTAACTAGATC	GACGCAATGGAGGCG	GAAGGAGTCTAACGCTCTCGACGG	AGGAGGAGTCTAACGCTCTCGACGG	1MM intron 25 guides	24	0	0	0	23	A	C
339	0	153	TGTGGAAAGGACGAAACACCGAAGGAGTCTAACGCTCTCGACGGGTTTTGAGACGGACGTCTCGCTCCAGACGGAGTCTAACGCTCTCGACGGCAGGGTGTAACATACCGTCTGCGATAACAAGCTTGGCGTAACTAGATC	ACCGTCTGCGATAAC	GAAGGAGTCTAACGCTCTCGACGG	AGACGGAGTCTAACGCTCTCGACGG	1MM intron 25 guides	24	0	0	0	22	A	G
340	0	153	TGTGGAAAGGACGAAACACCGAAGGAGTCTAACGCTCTCGACGGGTTTTGAGACGGACGTCTCGCTCCAGATGGAGTCTAACGCTCTCGACGGCAGGGTGTAACATTAGTTTAAACACAGGAAGCTTGGCGTAACTAGATC	TAGTTTAAACACAGG	GAAGGAGTCTAACGCTCTCGACGG	AGATGGAGTCTAACGCTCTCGACGG	1MM intron 25 guides	24	0	0	0	22	A	A
341	0	153	TGTGGAAAGGACGAAACACCGAAGGAGTCTAACGCTCTCGACGGGTTTTGAGACGGACGTCTCGCTCCAGAGGGAGTCTAACGCTCTCGACGGCAGGGTGTAACATCCATCGAGCATGGGAAAGCTTGGCGTAACTAGATC	CCATCGAGCATGGGA	GAAGGAGTCTAACGCTCTCGACGG	AGAGGGAGTCTAACGCTCTCGACGG	1MM intron 25 guides	24	0	0	0	22	A	C
342	0	153	TGTGGAAAGGACGAAACACCGAAGGAGTCTAACGCTCTCGACGGGTTTTGAGACGGACGTCTCGCTCCAGAAAGAGTCTAACGCTCTCGACGGCAGGGTGTAACATCGATGGGACGGCAGAAAGCTTGGCGTAACTAGATC	CGATGGGACGGCAGA	GAAGGAGTCTAACGCTCTCGACGG	AGAAAGAGTCTAACGCTCTCGACGG	1MM intron 25 guides	24	0	0	0	21	G	T
343	0	153	TGTGGAAAGGACGAAACACCGAAGGAGTCTAACGCTCTCGACGGGTTTTGAGACGGACGTCTCGCTCCAGAACGAGTCTAACGCTCTCGACGGCAGGGTGTAACATGGTAAAGCGTACTGTAAGCTTGGCGTAACTAGATC	GGTAAAGCGTACTGT	GAAGGAGTCTAACGCTCTCGACGG	AGAACGAGTCTAACGCTCTCGACGG	1MM intron 25 guides	24	0	0	0	21	G	G
344	0	153	TGTGGAAAGGACGAAACACCGAAGGAGTCTAACGCTCTCGACGGGTTTTGAGACGGACGTCTCGCTCCAGAATGAGTCTAACGCTCTCGACGGCAGGGTGTAACATGCATTGGGACTCGTTAAGCTTGGCGTAACTAGATC	GCATTGGGACTCGTT	GAAGGAGTCTAACGCTCTCGACGG	AGAATGAGTCTAACGCTCTCGACGG	1MM intron 25 guides	24	0	0	0	21	G	A
345	0	153	TGTGGAAAGGACGAAACACCGAAGGAGTCTAACGCTCTCGACGGGTTTTGAGACGGACGTCTCGCTCCAGAAGAAGTCTAACGCTCTCGACGGCAGGGTGTAACATTGCACTGTAGCCACAAAGCTTGGCGTAACTAGATC	TGCACTGTAGCCACA	GAAGGAGTCTAACGCTCTCGACGG	AGAAGAAGTCTAACGCTCTCGACGG	1MM intron 25 guides	24	0	0	0	20	G	T
346	0	153	TGTGGAAAGGACGAAACACCGAAGGAGTCTAACGCTCTCGACGGGTTTTGAGACGGACGTCTCGCTCCAGAAGCAGTCTAACGCTCTCGACGGCAGGGTGTAACATATACACACTTTGGGTAAGCTTGGCGTAACTAGATC	ATACACACTTTGGGT	GAAGGAGTCTAACGCTCTCGACGG	AGAAGCAGTCTAACGCTCTCGACGG	1MM intron 25 guides	24	0	0	0	20	G	G
347	0	153	TGTGGAAAGGACGAAACACCGAAGGAGTCTAACGCTCTCGACGGGTTTTGAGACGGACGTCTCGCTCCAGAAGTAGTCTAACGCTCTCGACGGCAGGGTGTAACATCCGGTAATTCGACGTAAGCTTGGCGTAACTAGATC	CCGGTAATTCGACGT	GAAGGAGTCTAACGCTCTCGACGG	AGAAGTAGTCTAACGCTCTCGACGG	1MM intron 25 guides	24	0	0	0	20	G	A
348	0	153	TGTGGAAAGGACGAAACACCGAAGGAGTCTAACGCTCTCGACGGGTTTTGAGACGGACGTCTCGCTCCAGAAGGCGTCTAACGCTCTCGACGGCAGGGTGTAACATGCACGTCACTTCTCGAAGCTTGGCGTAACTAGATC	GCACGTCACTTCTCG	GAAGGAGTCTAACGCTCTCGACGG	AGAAGGCGTCTAACGCTCTCGACGG	1MM intron 25 guides	24	0	0	0	19	A	G
349	0	153	TGTGGAAAGGACGAAACACCGAAGGAGTCTAACGCTCTCGACGGGTTTTGAGACGGACGTCTCGCTCCAGAAGGTGTCTAACGCTCTCGACGGCAGGGTGTAACATAATGAGGCGTATCGTAAGCTTGGCGTAACTAGATC	AATGAGGCGTATCGT	GAAGGAGTCTAACGCTCTCGACGG	AGAAGGTGTCTAACGCTCTCGACGG	1MM intron 25 guides	24	0	0	0	19	A	A
350	0	153	TGTGGAAAGGACGAAACACCGAAGGAGTCTAACGCTCTCGACGGGTTTTGAGACGGACGTCTCGCTCCAGAAGGGGTCTAACGCTCTCGACGGCAGGGTGTAACATTGGCTCAACAACTTAAAGCTTGGCGTAACTAGATC	TGGCTCAACAACTTA	GAAGGAGTCTAACGCTCTCGACGG	AGAAGGGGTCTAACGCTCTCGACGG	1MM intron 25 guides	24	0	0	0	19	A	C
351	0	153	TGTGGAAAGGACGAAACACCGAAGGAGTCTAACGCTCTCGACGGGTTTTGAGACGGACGTCTCGCTCCAGAAGGAATCTAACGCTCTCGACGGCAGGGTGTAACATAACACGCCGCAGTTTAAGCTTGGCGTAACTAGATC	AACACGCCGCAGTTT	GAAGGAGTCTAACGCTCTCGACGG	AGAAGGAATCTAACGCTCTCGACGG	1MM intron 25 guides	24	0	0	0	18	G	T
352	0	153	TGTGGAAAGGACGAAACACCGAAGGAGTCTAACGCTCTCGACGGGTTTTGAGACGGACGTCTCGCTCCAGAAGGACTCTAACGCTCTCGACGGCAGGGTGTAACATTCTTACAGAAGTACCAAGCTTGGCGTAACTAGATC	TCTTACAGAAGTACC	GAAGGAGTCTAACGCTCTCGACGG	AGAAGGACTCTAACGCTCTCGACGG	1MM intron 25 guides	24	0	0	0	18	G	G
353	0	153	TGTGGAAAGGACGAAACACCGAAGGAGTCTAACGCTCTCGACGGGTTTTGAGACGGACGTCTCGCTCCAGAAGGATTCTAACGCTCTCGACGGCAGGGTGTAACATATGACGGGAATTAAGAAGCTTGGCGTAACTAGATC	ATGACGGGAATTAAG	GAAGGAGTCTAACGCTCTCGACGG	AGAAGGATTCTAACGCTCTCGACGG	1MM intron 25 guides	24	0	0	0	18	G	A
354	0	153	TGTGGAAAGGACGAAACACCGAAGGAGTCTAACGCTCTCGACGGGTTTTGAGACGGACGTCTCGCTCCAGAAGGAGACTAACGCTCTCGACGGCAGGGTGTAACATTTACTGCATGGTAGTAAGCTTGGCGTAACTAGATC	TTACTGCATGGTAGT	GAAGGAGTCTAACGCTCTCGACGG	AGAAGGAGACTAACGCTCTCGACGG	1MM intron 25 guides	24	0	0	0	17	U	T
355	0	153	TGTGGAAAGGACGAAACACCGAAGGAGTCTAACGCTCTCGACGGGTTTTGAGACGGACGTCTCGCTCCAGAAGGAGCCTAACGCTCTCGACGGCAGGGTGTAACATGGACATGTAATTCGGAAGCTTGGCGTAACTAGATC	GGACATGTAATTCGG	GAAGGAGTCTAACGCTCTCGACGG	AGAAGGAGCCTAACGCTCTCGACGG	1MM intron 25 guides	24	0	0	0	17	U	G
356	0	153	TGTGGAAAGGACGAAACACCGAAGGAGTCTAACGCTCTCGACGGGTTTTGAGACGGACGTCTCGCTCCAGAAGGAGGCTAACGCTCTCGACGGCAGGGTGTAACATTCGTCAGTAGCTTAAAAGCTTGGCGTAACTAGATC	TCGTCAGTAGCTTAA	GAAGGAGTCTAACGCTCTCGACGG	AGAAGGAGGCTAACGCTCTCGACGG	1MM intron 25 guides	24	0	0	0	17	U	C
357	0	153	TGTGGAAAGGACGAAACACCGAAGGAGTCTAACGCTCTCGACGGGTTTTGAGACGGACGTCTCGCTCCAGAAGGAGTATAACGCTCTCGACGGCAGGGTGTAACATGAGAAAGGTACCGTGAAGCTTGGCGTAACTAGATC	GAGAAAGGTACCGTG	GAAGGAGTCTAACGCTCTCGACGG	AGAAGGAGTATAACGCTCTCGACGG	1MM intron 25 guides	24	0	0	0	16	C	T
358	0	153	TGTGGAAAGGACGAAACACCGAAGGAGTCTAACGCTCTCGACGGGTTTTGAGACGGACGTCTCGCTCCAGAAGGAGTTTAACGCTCTCGACGGCAGGGTGTAACATGGCCCACATTCGTAAAAGCTTGGCGTAACTAGATC	GGCCCACATTCGTAA	GAAGGAGTCTAACGCTCTCGACGG	AGAAGGAGTTTAACGCTCTCGACGG	1MM intron 25 guides	24	0	0	0	16	C	A
359	0	153	TGTGGAAAGGACGAAACACCGAAGGAGTCTAACGCTCTCGACGGGTTTTGAGACGGACGTCTCGCTCCAGAAGGAGTGTAACGCTCTCGACGGCAGGGTGTAACATTCAGCAGCTGTTAATAAGCTTGGCGTAACTAGATC	TCAGCAGCTGTTAAT	GAAGGAGTCTAACGCTCTCGACGG	AGAAGGAGTGTAACGCTCTCGACGG	1MM intron 25 guides	24	0	0	0	16	C	C
360	0	153	TGTGGAAAGGACGAAACACCGAAGGAGTCTAACGCTCTCGACGGGTTTTGAGACGGACGTCTCGCTCCAGAAGGAGTCAAACGCTCTCGACGGCAGGGTGTAACATGTTGTTACGTGGAGAAAGCTTGGCGTAACTAGATC	GTTGTTACGTGGAGA	GAAGGAGTCTAACGCTCTCGACGG	AGAAGGAGTCAAACGCTCTCGACGG	1MM intron 25 guides	24	0	0	0	15	U	T
361	0	153	TGTGGAAAGGACGAAACACCGAAGGAGTCTAACGCTCTCGACGGGTTTTGAGACGGACGTCTCGCTCCAGAAGGAGTCCAACGCTCTCGACGGCAGGGTGTAACATGGCACAGGTTTAACAAAGCTTGGCGTAACTAGATC	GGCACAGGTTTAACA	GAAGGAGTCTAACGCTCTCGACGG	AGAAGGAGTCCAACGCTCTCGACGG	1MM intron 25 guides	24	0	0	0	15	U	G
362	0	153	TGTGGAAAGGACGAAACACCGAAGGAGTCTAACGCTCTCGACGGGTTTTGAGACGGACGTCTCGCTCCAGAAGGAGTCGAACGCTCTCGACGGCAGGGTGTAACATCGAATGGATAAATGGAAGCTTGGCGTAACTAGATC	CGAATGGATAAATGG	GAAGGAGTCTAACGCTCTCGACGG	AGAAGGAGTCGAACGCTCTCGACGG	1MM intron 25 guides	24	0	0	0	15	U	C
363	0	153	TGTGGAAAGGACGAAACACCGAAGGAGTCTAACGCTCTCGACGGGTTTTGAGACGGACGTCTCGCTCCAGAAGGAGTCTCACGCTCTCGACGGCAGGGTGTAACATCCGCAGCTTAGCTAAAAGCTTGGCGTAACTAGATC	CCGCAGCTTAGCTAA	GAAGGAGTCTAACGCTCTCGACGG	AGAAGGAGTCTCACGCTCTCGACGG	1MM intron 25 guides	24	0	0	0	14	A	G
364	0	153	TGTGGAAAGGACGAAACACCGAAGGAGTCTAACGCTCTCGACGGGTTTTGAGACGGACGTCTCGCTCCAGAAGGAGTCTTACGCTCTCGACGGCAGGGTGTAACATCATTCATGATGGGCCAAGCTTGGCGTAACTAGATC	CATTCATGATGGGCC	GAAGGAGTCTAACGCTCTCGACGG	AGAAGGAGTCTTACGCTCTCGACGG	1MM intron 25 guides	24	0	0	0	14	A	A
365	0	153	TGTGGAAAGGACGAAACACCGAAGGAGTCTAACGCTCTCGACGGGTTTTGAGACGGACGTCTCGCTCCAGAAGGAGTCTGACGCTCTCGACGGCAGGGTGTAACATATACTCGGCAACGGGAAGCTTGGCGTAACTAGATC	ATACTCGGCAACGGG	GAAGGAGTCTAACGCTCTCGACGG	AGAAGGAGTCTGACGCTCTCGACGG	1MM intron 25 guides	24	0	0	0	14	A	C
366	0	153	TGTGGAAAGGACGAAACACCGAAGGAGTCTAACGCTCTCGACGGGTTTTGAGACGGACGTCTCGCTCCAGAAGGAGTCTACCGCTCTCGACGGCAGGGTGTAACATTAGGGCGGGATTGAAAAGCTTGGCGTAACTAGATC	TAGGGCGGGATTGAA	GAAGGAGTCTAACGCTCTCGACGG	AGAAGGAGTCTACCGCTCTCGACGG	1MM intron 25 guides	24	0	0	0	13	A	G
367	0	153	TGTGGAAAGGACGAAACACCGAAGGAGTCTAACGCTCTCGACGGGTTTTGAGACGGACGTCTCGCTCCAGAAGGAGTCTATCGCTCTCGACGGCAGGGTGTAACATTTGAAGGCTGGCATAAAGCTTGGCGTAACTAGATC	TTGAAGGCTGGCATA	GAAGGAGTCTAACGCTCTCGACGG	AGAAGGAGTCTATCGCTCTCGACGG	1MM intron 25 guides	24	0	0	0	13	A	A
368	0	153	TGTGGAAAGGACGAAACACCGAAGGAGTCTAACGCTCTCGACGGGTTTTGAGACGGACGTCTCGCTCCAGAAGGAGTCTAGCGCTCTCGACGGCAGGGTGTAACATGCTCTGCGTTTCCTTAAGCTTGGCGTAACTAGATC	GCTCTGCGTTTCCTT	GAAGGAGTCTAACGCTCTCGACGG	AGAAGGAGTCTAGCGCTCTCGACGG	1MM intron 25 guides	24	0	0	0	13	A	C
369	0	153	TGTGGAAAGGACGAAACACCGAAGGAGTCTAACGCTCTCGACGGGTTTTGAGACGGACGTCTCGCTCCAGAAGGAGTCTAAAGCTCTCGACGGCAGGGTGTAACATGCCAATTTACGCACGAAGCTTGGCGTAACTAGATC	GCCAATTTACGCACG	GAAGGAGTCTAACGCTCTCGACGG	AGAAGGAGTCTAAAGCTCTCGACGG	1MM intron 25 guides	24	0	0	0	12	C	T
370	0	153	TGTGGAAAGGACGAAACACCGAAGGAGTCTAACGCTCTCGACGGGTTTTGAGACGGACGTCTCGCTCCAGAAGGAGTCTAATGCTCTCGACGGCAGGGTGTAACATGCGCACATAATACCCAAGCTTGGCGTAACTAGATC	GCGCACATAATACCC	GAAGGAGTCTAACGCTCTCGACGG	AGAAGGAGTCTAATGCTCTCGACGG	1MM intron 25 guides	24	0	0	0	12	C	A
371	0	153	TGTGGAAAGGACGAAACACCGAAGGAGTCTAACGCTCTCGACGGGTTTTGAGACGGACGTCTCGCTCCAGAAGGAGTCTAAGGCTCTCGACGGCAGGGTGTAACATCTCAATGCCGCCGAGAAGCTTGGCGTAACTAGATC	CTCAATGCCGCCGAG	GAAGGAGTCTAACGCTCTCGACGG	AGAAGGAGTCTAAGGCTCTCGACGG	1MM intron 25 guides	24	0	0	0	12	C	C
372	0	153	TGTGGAAAGGACGAAACACCGAAGGAGTCTAACGCTCTCGACGGGTTTTGAGACGGACGTCTCGCTCCAGAAGGAGTCTAACACTCTCGACGGCAGGGTGTAACATATTAAACCCTAGTGCAAGCTTGGCGTAACTAGATC	ATTAAACCCTAGTGC	GAAGGAGTCTAACGCTCTCGACGG	AGAAGGAGTCTAACACTCTCGACGG	1MM intron 25 guides	24	0	0	0	11	G	T
373	0	153	TGTGGAAAGGACGAAACACCGAAGGAGTCTAACGCTCTCGACGGGTTTTGAGACGGACGTCTCGCTCCAGAAGGAGTCTAACCCTCTCGACGGCAGGGTGTAACATTGAATATCGTACCACAAGCTTGGCGTAACTAGATC	TGAATATCGTACCAC	GAAGGAGTCTAACGCTCTCGACGG	AGAAGGAGTCTAACCCTCTCGACGG	1MM intron 25 guides	24	0	0	0	11	G	G
374	0	153	TGTGGAAAGGACGAAACACCGAAGGAGTCTAACGCTCTCGACGGGTTTTGAGACGGACGTCTCGCTCCAGAAGGAGTCTAACTCTCTCGACGGCAGGGTGTAACATAGGAAGCACCCTTTCAAGCTTGGCGTAACTAGATC	AGGAAGCACCCTTTC	GAAGGAGTCTAACGCTCTCGACGG	AGAAGGAGTCTAACTCTCTCGACGG	1MM intron 25 guides	24	0	0	0	11	G	A
375	0	153	TGTGGAAAGGACGAAACACCGAAGGAGTCTAACGCTCTCGACGGGTTTTGAGACGGACGTCTCGCTCCAGAAGGAGTCTAACGATCTCGACGGCAGGGTGTAACATGCTATAACGGGCAATAAGCTTGGCGTAACTAGATC	GCTATAACGGGCAAT	GAAGGAGTCTAACGCTCTCGACGG	AGAAGGAGTCTAACGATCTCGACGG	1MM intron 25 guides	24	0	0	0	10	C	T
376	0	153	TGTGGAAAGGACGAAACACCGAAGGAGTCTAACGCTCTCGACGGGTTTTGAGACGGACGTCTCGCTCCAGAAGGAGTCTAACGTTCTCGACGGCAGGGTGTAACATTGCCTCGGCGGTAGTAAGCTTGGCGTAACTAGATC	TGCCTCGGCGGTAGT	GAAGGAGTCTAACGCTCTCGACGG	AGAAGGAGTCTAACGTTCTCGACGG	1MM intron 25 guides	24	0	0	0	10	C	A
377	0	153	TGTGGAAAGGACGAAACACCGAAGGAGTCTAACGCTCTCGACGGGTTTTGAGACGGACGTCTCGCTCCAGAAGGAGTCTAACGGTCTCGACGGCAGGGTGTAACATTTACGCGAGCTAAGAAAGCTTGGCGTAACTAGATC	TTACGCGAGCTAAGA	GAAGGAGTCTAACGCTCTCGACGG	AGAAGGAGTCTAACGGTCTCGACGG	1MM intron 25 guides	24	0	0	0	10	C	C
378	0	153	TGTGGAAAGGACGAAACACCGAAGGAGTCTAACGCTCTCGACGGGTTTTGAGACGGACGTCTCGCTCCAGAAGGAGTCTAACGCACTCGACGGCAGGGTGTAACATAACGCAGTATTTCTGAAGCTTGGCGTAACTAGATC	AACGCAGTATTTCTG	GAAGGAGTCTAACGCTCTCGACGG	AGAAGGAGTCTAACGCACTCGACGG	1MM intron 25 guides	24	0	0	0	9	U	T
379	0	153	TGTGGAAAGGACGAAACACCGAAGGAGTCTAACGCTCTCGACGGGTTTTGAGACGGACGTCTCGCTCCAGAAGGAGTCTAACGCCCTCGACGGCAGGGTGTAACATTGCATGCTAGCATTAAAGCTTGGCGTAACTAGATC	TGCATGCTAGCATTA	GAAGGAGTCTAACGCTCTCGACGG	AGAAGGAGTCTAACGCCCTCGACGG	1MM intron 25 guides	24	0	0	0	9	U	G
380	0	153	TGTGGAAAGGACGAAACACCGAAGGAGTCTAACGCTCTCGACGGGTTTTGAGACGGACGTCTCGCTCCAGAAGGAGTCTAACGCGCTCGACGGCAGGGTGTAACATGGATGTCCGGAGCATAAGCTTGGCGTAACTAGATC	GGATGTCCGGAGCAT	GAAGGAGTCTAACGCTCTCGACGG	AGAAGGAGTCTAACGCGCTCGACGG	1MM intron 25 guides	24	0	0	0	9	U	C
381	0	153	TGTGGAAAGGACGAAACACCGAAGGAGTCTAACGCTCTCGACGGGTTTTGAGACGGACGTCTCGCTCCAGAAGGAGTCTAACGCTATCGACGGCAGGGTGTAACATACTCGAGTACCTAATAAGCTTGGCGTAACTAGATC	ACTCGAGTACCTAAT	GAAGGAGTCTAACGCTCTCGACGG	AGAAGGAGTCTAACGCTATCGACGG	1MM intron 25 guides	24	0	0	0	8	C	T
382	0	153	TGTGGAAAGGACGAAACACCGAAGGAGTCTAACGCTCTCGACGGGTTTTGAGACGGACGTCTCGCTCCAGAAGGAGTCTAACGCTTTCGACGGCAGGGTGTAACATTGTAAATCGAAACACAAGCTTGGCGTAACTAGATC	TGTAAATCGAAACAC	GAAGGAGTCTAACGCTCTCGACGG	AGAAGGAGTCTAACGCTTTCGACGG	1MM intron 25 guides	24	0	0	0	8	C	A
383	0	153	TGTGGAAAGGACGAAACACCGAAGGAGTCTAACGCTCTCGACGGGTTTTGAGACGGACGTCTCGCTCCAGAAGGAGTCTAACGCTGTCGACGGCAGGGTGTAACATTCTTGTAACGCAGGCAAGCTTGGCGTAACTAGATC	TCTTGTAACGCAGGC	GAAGGAGTCTAACGCTCTCGACGG	AGAAGGAGTCTAACGCTGTCGACGG	1MM intron 25 guides	24	0	0	0	8	C	C
384	0	153	TGTGGAAAGGACGAAACACCGAAGGAGTCTAACGCTCTCGACGGGTTTTGAGACGGACGTCTCGCTCCAGAAGGAGTCTAACGCTCACGACGGCAGGGTGTAACATCATACTTCAGAAACCAAGCTTGGCGTAACTAGATC	CATACTTCAGAAACC	GAAGGAGTCTAACGCTCTCGACGG	AGAAGGAGTCTAACGCTCACGACGG	1MM intron 25 guides	24	0	0	0	7	U	T
385	0	153	TGTGGAAAGGACGAAACACCGAAGGAGTCTAACGCTCTCGACGGGTTTTGAGACGGACGTCTCGCTCCAGAAGGAGTCTAACGCTCCCGACGGCAGGGTGTAACATGCTATGGTTACAGTTAAGCTTGGCGTAACTAGATC	GCTATGGTTACAGTT	GAAGGAGTCTAACGCTCTCGACGG	AGAAGGAGTCTAACGCTCCCGACGG	1MM intron 25 guides	24	0	0	0	7	U	G
386	0	153	TGTGGAAAGGACGAAACACCGAAGGAGTCTAACGCTCTCGACGGGTTTTGAGACGGACGTCTCGCTCCAGAAGGAGTCTAACGCTCGCGACGGCAGGGTGTAACATCTCTCCGTCTACGGAAAGCTTGGCGTAACTAGATC	CTCTCCGTCTACGGA	GAAGGAGTCTAACGCTCTCGACGG	AGAAGGAGTCTAACGCTCGCGACGG	1MM intron 25 guides	24	0	0	0	7	U	C
387	0	153	TGTGGAAAGGACGAAACACCGAAGGAGTCTAACGCTCTCGACGGGTTTTGAGACGGACGTCTCGCTCCAGAAGGAGTCTAACGCTCTAGACGGCAGGGTGTAACATTTGAAGTCTACGACTAAGCTTGGCGTAACTAGATC	TTGAAGTCTACGACT	GAAGGAGTCTAACGCTCTCGACGG	AGAAGGAGTCTAACGCTCTAGACGG	1MM intron 25 guides	24	0	0	0	6	C	T
388	0	153	TGTGGAAAGGACGAAACACCGAAGGAGTCTAACGCTCTCGACGGGTTTTGAGACGGACGTCTCGCTCCAGAAGGAGTCTAACGCTCTTGACGGCAGGGTGTAACATTGTGGAGAGGGTGCGAAGCTTGGCGTAACTAGATC	TGTGGAGAGGGTGCG	GAAGGAGTCTAACGCTCTCGACGG	AGAAGGAGTCTAACGCTCTTGACGG	1MM intron 25 guides	24	0	0	0	6	C	A
389	0	153	TGTGGAAAGGACGAAACACCGAAGGAGTCTAACGCTCTCGACGGGTTTTGAGACGGACGTCTCGCTCCAGAAGGAGTCTAACGCTCTGGACGGCAGGGTGTAACATTTCATTCCGAATGAGAAGCTTGGCGTAACTAGATC	TTCATTCCGAATGAG	GAAGGAGTCTAACGCTCTCGACGG	AGAAGGAGTCTAACGCTCTGGACGG	1MM intron 25 guides	24	0	0	0	6	C	C
390	0	153	TGTGGAAAGGACGAAACACCGAAGGAGTCTAACGCTCTCGACGGGTTTTGAGACGGACGTCTCGCTCCAGAAGGAGTCTAACGCTCTCAACGGCAGGGTGTAACATAGCGATCTTGGACCTAAGCTTGGCGTAACTAGATC	AGCGATCTTGGACCT	GAAGGAGTCTAACGCTCTCGACGG	AGAAGGAGTCTAACGCTCTCAACGG	1MM intron 25 guides	24	0	0	0	5	G	T
391	0	153	TGTGGAAAGGACGAAACACCGAAGGAGTCTAACGCTCTCGACGGGTTTTGAGACGGACGTCTCGCTCCAGAAGGAGTCTAACGCTCTCCACGGCAGGGTGTAACATGTCGATCTTCTAGAAAAGCTTGGCGTAACTAGATC	GTCGATCTTCTAGAA	GAAGGAGTCTAACGCTCTCGACGG	AGAAGGAGTCTAACGCTCTCCACGG	1MM intron 25 guides	24	0	0	0	5	G	G
392	0	153	TGTGGAAAGGACGAAACACCGAAGGAGTCTAACGCTCTCGACGGGTTTTGAGACGGACGTCTCGCTCCAGAAGGAGTCTAACGCTCTCTACGGCAGGGTGTAACATCCTTCCGCAGACCTAAAGCTTGGCGTAACTAGATC	CCTTCCGCAGACCTA	GAAGGAGTCTAACGCTCTCGACGG	AGAAGGAGTCTAACGCTCTCTACGG	1MM intron 25 guides	24	0	0	0	5	G	A
393	0	153	TGTGGAAAGGACGAAACACCGAAGGAGTCTAACGCTCTCGACGGGTTTTGAGACGGACGTCTCGCTCCAGAAGGAGTCTAACGCTCTCGCCGGCAGGGTGTAACATGTTTCTAAGACATGCAAGCTTGGCGTAACTAGATC	GTTTCTAAGACATGC	GAAGGAGTCTAACGCTCTCGACGG	AGAAGGAGTCTAACGCTCTCGCCGG	1MM intron 25 guides	24	0	0	0	4	A	G
394	0	153	TGTGGAAAGGACGAAACACCGAAGGAGTCTAACGCTCTCGACGGGTTTTGAGACGGACGTCTCGCTCCAGAAGGAGTCTAACGCTCTCGTCGGCAGGGTGTAACATACTAGCTTCAGTCGGAAGCTTGGCGTAACTAGATC	ACTAGCTTCAGTCGG	GAAGGAGTCTAACGCTCTCGACGG	AGAAGGAGTCTAACGCTCTCGTCGG	1MM intron 25 guides	24	0	0	0	4	A	A
395	0	153	TGTGGAAAGGACGAAACACCGAAGGAGTCTAACGCTCTCGACGGGTTTTGAGACGGACGTCTCGCTCCAGAAGGAGTCTAACGCTCTCGGCGGCAGGGTGTAACATTGTACTGAGAATCGGAAGCTTGGCGTAACTAGATC	TGTACTGAGAATCGG	GAAGGAGTCTAACGCTCTCGACGG	AGAAGGAGTCTAACGCTCTCGGCGG	1MM intron 25 guides	24	0	0	0	4	A	C
396	0	153	TGTGGAAAGGACGAAACACCGAAGGAGTCTAACGCTCTCGACGGGTTTTGAGACGGACGTCTCGCTCCAGAAGGAGTCTAACGCTCTCGAAGGCAGGGTGTAACATATGTAGACCATTGGGAAGCTTGGCGTAACTAGATC	ATGTAGACCATTGGG	GAAGGAGTCTAACGCTCTCGACGG	AGAAGGAGTCTAACGCTCTCGAAGG	1MM intron 25 guides	24	0	0	0	3	C	T
397	0	153	TGTGGAAAGGACGAAACACCGAAGGAGTCTAACGCTCTCGACGGGTTTTGAGACGGACGTCTCGCTCCAGAAGGAGTCTAACGCTCTCGATGGCAGGGTGTAACATCTTAGGCCCTATAAAAAGCTTGGCGTAACTAGATC	CTTAGGCCCTATAAA	GAAGGAGTCTAACGCTCTCGACGG	AGAAGGAGTCTAACGCTCTCGATGG	1MM intron 25 guides	24	0	0	0	3	C	A
398	0	153	TGTGGAAAGGACGAAACACCGAAGGAGTCTAACGCTCTCGACGGGTTTTGAGACGGACGTCTCGCTCCAGAAGGAGTCTAACGCTCTCGAGGGCAGGGTGTAACATGGATCTCACGCTGTAAAGCTTGGCGTAACTAGATC	GGATCTCACGCTGTA	GAAGGAGTCTAACGCTCTCGACGG	AGAAGGAGTCTAACGCTCTCGAGGG	1MM intron 25 guides	24	0	0	0	3	C	C
399	0	153	TGTGGAAAGGACGAAACACCGAAGGAGTCTAACGCTCTCGACGGGTTTTGAGACGGACGTCTCGCTCCAGAAGGAGTCTAACGCTCTCGACAGCAGGGTGTAACATATGGACGATAGGTGGAAGCTTGGCGTAACTAGATC	ATGGACGATAGGTGG	GAAGGAGTCTAACGCTCTCGACGG	AGAAGGAGTCTAACGCTCTCGACAG	1MM intron 25 guides	24	0	0	0	2	G	T
400	0	153	TGTGGAAAGGACGAAACACCGAAGGAGTCTAACGCTCTCGACGGGTTTTGAGACGGACGTCTCGCTCCAGAAGGAGTCTAACGCTCTCGACCGCAGGGTGTAACATGCCTGCATTCTACCGAAGCTTGGCGTAACTAGATC	GCCTGCATTCTACCG	GAAGGAGTCTAACGCTCTCGACGG	AGAAGGAGTCTAACGCTCTCGACCG	1MM intron 25 guides	24	0	0	0	2	G	G
401	0	153	TGTGGAAAGGACGAAACACCGAAGGAGTCTAACGCTCTCGACGGGTTTTGAGACGGACGTCTCGCTCCAGAAGGAGTCTAACGCTCTCGACTGCAGGGTGTAACATCAAGCTTGCCCGCAGAAGCTTGGCGTAACTAGATC	CAAGCTTGCCCGCAG	GAAGGAGTCTAACGCTCTCGACGG	AGAAGGAGTCTAACGCTCTCGACTG	1MM intron 25 guides	24	0	0	0	2	G	A
402	0	153	TGTGGAAAGGACGAAACACCGAAGGAGTCTAACGCTCTCGACGGGTTTTGAGACGGACGTCTCGCTCCAGAAGGAGTCTAACGCTCTCGACGACAGGGTGTAACATCGCATGGAGCAGTACAAGCTTGGCGTAACTAGATC	CGCATGGAGCAGTAC	GAAGGAGTCTAACGCTCTCGACGG	AGAAGGAGTCTAACGCTCTCGACGA	1MM intron 25 guides	24	0	0	0	1	G	T
403	0	153	TGTGGAAAGGACGAAACACCGAAGGAGTCTAACGCTCTCGACGGGTTTTGAGACGGACGTCTCGCTCCAGAAGGAGTCTAACGCTCTCGACGCCAGGGTGTAACATGTTGCAGGGTGAATTAAGCTTGGCGTAACTAGATC	GTTGCAGGGTGAATT	GAAGGAGTCTAACGCTCTCGACGG	AGAAGGAGTCTAACGCTCTCGACGC	1MM intron 25 guides	24	0	0	0	1	G	G
404	0	153	TGTGGAAAGGACGAAACACCGAAGGAGTCTAACGCTCTCGACGGGTTTTGAGACGGACGTCTCGCTCCAGAAGGAGTCTAACGCTCTCGACGTCAGGGTGTAACATTATCATTTAGGCCTTAAGCTTGGCGTAACTAGATC	TATCATTTAGGCCTT	GAAGGAGTCTAACGCTCTCGACGG	AGAAGGAGTCTAACGCTCTCGACGT	1MM intron 25 guides	24	0	0	0	1	G	A
405	1	93	TGTGGAAAGGACGAAACACCGGTTGGGATGAATCGGAATGTTTTGAGACGGACGTCTCGCTCCGCCTGACAGGCTTACAGTTGATACAATCAAACAGGGTGTAACATGCCGGGTTCCAATATAAGCTTGGCGTAACTAGATC	GCCGGGTTCCAATAT	GGTTGGGATGAATCGGAAT	GCCTGACAGGCTTACAGTTGATACAATCAAA	1MM intron 25 guides	19	1	0	0
406	1	93	TGTGGAAAGGACGAAACACCGGTTGGGATGAATCGGAATGTTTTGAGACGGACGTCTCGCTCCGCCTGACGGATCCAATCTGCAGCGTTGACGGCAGGGTGTAACATGTGCTCCCTAGATTTAAGCTTGGCGTAACTAGATC	GTGCTCCCTAGATTT	GGTTGGGATGAATCGGAAT	GCCTGACGGATCCAATCTGCAGCGTTGACGG	1MM intron 25 guides	19	1	0	0
407	1	93	TGTGGAAAGGACGAAACACCGGTTGGGATGAATCGGAATGTTTTGAGACGGACGTCTCGCTCCGCCTGAGGTTGGGATGAATCGGAATCAGGGTGTAACATTTCGGTCCCTTCCGCAAGCTTGGCGTAACTAGATC	TTCGGTCCCTTCCGC	GGTTGGGATGAATCGGAAT	GCCTGAGGTTGGGATGAATCGGAAT	1MM intron 25 guides	19	0	1	0
408	1	93	TGTGGAAAGGACGAAACACCGGTTGGGATGAATCGGAATGTTTTGAGACGGACGTCTCGCTCCGCCTGAAGTTGGGATGAATCGGAATCAGGGTGTAACATTATCAACGACTAGAAAAGCTTGGCGTAACTAGATC	TATCAACGACTAGAA	GGTTGGGATGAATCGGAAT	GCCTGAAGTTGGGATGAATCGGAAT	1MM intron 25 guides	19	0	0	0	19	G	T
409	1	93	TGTGGAAAGGACGAAACACCGGTTGGGATGAATCGGAATGTTTTGAGACGGACGTCTCGCTCCGCCTGACGTTGGGATGAATCGGAATCAGGGTGTAACATTTTGTACAGTCGTCCAAGCTTGGCGTAACTAGATC	TTTGTACAGTCGTCC	GGTTGGGATGAATCGGAAT	GCCTGACGTTGGGATGAATCGGAAT	1MM intron 25 guides	19	0	0	0	19	G	G
410	1	93	TGTGGAAAGGACGAAACACCGGTTGGGATGAATCGGAATGTTTTGAGACGGACGTCTCGCTCCGCCTGATGTTGGGATGAATCGGAATCAGGGTGTAACATATTCTATAGCAGCGTAAGCTTGGCGTAACTAGATC	ATTCTATAGCAGCGT	GGTTGGGATGAATCGGAAT	GCCTGATGTTGGGATGAATCGGAAT	1MM intron 25 guides	19	0	0	0	19	G	A
411	1	93	TGTGGAAAGGACGAAACACCGGTTGGGATGAATCGGAATGTTTTGAGACGGACGTCTCGCTCCGCCTGAGATTGGGATGAATCGGAATCAGGGTGTAACATGCTGACCATCAATCGAAGCTTGGCGTAACTAGATC	GCTGACCATCAATCG	GGTTGGGATGAATCGGAAT	GCCTGAGATTGGGATGAATCGGAAT	1MM intron 25 guides	19	0	0	0	18	G	T
412	1	93	TGTGGAAAGGACGAAACACCGGTTGGGATGAATCGGAATGTTTTGAGACGGACGTCTCGCTCCGCCTGAGCTTGGGATGAATCGGAATCAGGGTGTAACATCCTCATGCTTTCACCAAGCTTGGCGTAACTAGATC	CCTCATGCTTTCACC	GGTTGGGATGAATCGGAAT	GCCTGAGCTTGGGATGAATCGGAAT	1MM intron 25 guides	19	0	0	0	18	G	G
413	1	93	TGTGGAAAGGACGAAACACCGGTTGGGATGAATCGGAATGTTTTGAGACGGACGTCTCGCTCCGCCTGAGTTTGGGATGAATCGGAATCAGGGTGTAACATAGGCACCGATGCTCCAAGCTTGGCGTAACTAGATC	AGGCACCGATGCTCC	GGTTGGGATGAATCGGAAT	GCCTGAGTTTGGGATGAATCGGAAT	1MM intron 25 guides	19	0	0	0	18	G	A
414	1	93	TGTGGAAAGGACGAAACACCGGTTGGGATGAATCGGAATGTTTTGAGACGGACGTCTCGCTCCGCCTGAGGATGGGATGAATCGGAATCAGGGTGTAACATTTGACGCCGACTGTAAAGCTTGGCGTAACTAGATC	TTGACGCCGACTGTA	GGTTGGGATGAATCGGAAT	GCCTGAGGATGGGATGAATCGGAAT	1MM intron 25 guides	19	0	0	0	17	U	T
415	1	93	TGTGGAAAGGACGAAACACCGGTTGGGATGAATCGGAATGTTTTGAGACGGACGTCTCGCTCCGCCTGAGGCTGGGATGAATCGGAATCAGGGTGTAACATAACACCTTATTGACGAAGCTTGGCGTAACTAGATC	AACACCTTATTGACG	GGTTGGGATGAATCGGAAT	GCCTGAGGCTGGGATGAATCGGAAT	1MM intron 25 guides	19	0	0	0	17	U	G
416	1	93	TGTGGAAAGGACGAAACACCGGTTGGGATGAATCGGAATGTTTTGAGACGGACGTCTCGCTCCGCCTGAGGGTGGGATGAATCGGAATCAGGGTGTAACATTCTCCCGAGTAACGAAAGCTTGGCGTAACTAGATC	TCTCCCGAGTAACGA	GGTTGGGATGAATCGGAAT	GCCTGAGGGTGGGATGAATCGGAAT	1MM intron 25 guides	19	0	0	0	17	U	C
417	1	93	TGTGGAAAGGACGAAACACCGGTTGGGATGAATCGGAATGTTTTGAGACGGACGTCTCGCTCCGCCTGAGGTAGGGATGAATCGGAATCAGGGTGTAACATGGATCCTCTTCAGGAAAGCTTGGCGTAACTAGATC	GGATCCTCTTCAGGA	GGTTGGGATGAATCGGAAT	GCCTGAGGTAGGGATGAATCGGAAT	1MM intron 25 guides	19	0	0	0	16	U	T
418	1	93	TGTGGAAAGGACGAAACACCGGTTGGGATGAATCGGAATGTTTTGAGACGGACGTCTCGCTCCGCCTGAGGTCGGGATGAATCGGAATCAGGGTGTAACATCGAAGAAGTACACCTAAGCTTGGCGTAACTAGATC	CGAAGAAGTACACCT	GGTTGGGATGAATCGGAAT	GCCTGAGGTCGGGATGAATCGGAAT	1MM intron 25 guides	19	0	0	0	16	U	G
419	1	93	TGTGGAAAGGACGAAACACCGGTTGGGATGAATCGGAATGTTTTGAGACGGACGTCTCGCTCCGCCTGAGGTGGGGATGAATCGGAATCAGGGTGTAACATGTGGCGTATTGATCCAAGCTTGGCGTAACTAGATC	GTGGCGTATTGATCC	GGTTGGGATGAATCGGAAT	GCCTGAGGTGGGGATGAATCGGAAT	1MM intron 25 guides	19	0	0	0	16	U	C
420	1	93	TGTGGAAAGGACGAAACACCGGTTGGGATGAATCGGAATGTTTTGAGACGGACGTCTCGCTCCGCCTGAGGTTAGGATGAATCGGAATCAGGGTGTAACATCCAAAGGGTGCTCAGAAGCTTGGCGTAACTAGATC	CCAAAGGGTGCTCAG	GGTTGGGATGAATCGGAAT	GCCTGAGGTTAGGATGAATCGGAAT	1MM intron 25 guides	19	0	0	0	15	G	T
421	1	93	TGTGGAAAGGACGAAACACCGGTTGGGATGAATCGGAATGTTTTGAGACGGACGTCTCGCTCCGCCTGAGGTTCGGATGAATCGGAATCAGGGTGTAACATGAAATGTCGTGGAGGAAGCTTGGCGTAACTAGATC	GAAATGTCGTGGAGG	GGTTGGGATGAATCGGAAT	GCCTGAGGTTCGGATGAATCGGAAT	1MM intron 25 guides	19	0	0	0	15	G	G
422	1	93	TGTGGAAAGGACGAAACACCGGTTGGGATGAATCGGAATGTTTTGAGACGGACGTCTCGCTCCGCCTGAGGTTTGGATGAATCGGAATCAGGGTGTAACATACTCCCATCCGACACAAGCTTGGCGTAACTAGATC	ACTCCCATCCGACAC	GGTTGGGATGAATCGGAAT	GCCTGAGGTTTGGATGAATCGGAAT	1MM intron 25 guides	19	0	0	0	15	G	A
423	1	93	TGTGGAAAGGACGAAACACCGGTTGGGATGAATCGGAATGTTTTGAGACGGACGTCTCGCTCCGCCTGAGGTTGAGATGAATCGGAATCAGGGTGTAACATGCAGGTTCACACCATAAGCTTGGCGTAACTAGATC	GCAGGTTCACACCAT	GGTTGGGATGAATCGGAAT	GCCTGAGGTTGAGATGAATCGGAAT	1MM intron 25 guides	19	0	0	0	14	G	T
424	1	93	TGTGGAAAGGACGAAACACCGGTTGGGATGAATCGGAATGTTTTGAGACGGACGTCTCGCTCCGCCTGAGGTTGCGATGAATCGGAATCAGGGTGTAACATTGGGTCCGTTTACAGAAGCTTGGCGTAACTAGATC	TGGGTCCGTTTACAG	GGTTGGGATGAATCGGAAT	GCCTGAGGTTGCGATGAATCGGAAT	1MM intron 25 guides	19	0	0	0	14	G	G
425	1	93	TGTGGAAAGGACGAAACACCGGTTGGGATGAATCGGAATGTTTTGAGACGGACGTCTCGCTCCGCCTGAGGTTGTGATGAATCGGAATCAGGGTGTAACATCCGCCTCTATACTGGAAGCTTGGCGTAACTAGATC	CCGCCTCTATACTGG	GGTTGGGATGAATCGGAAT	GCCTGAGGTTGTGATGAATCGGAAT	1MM intron 25 guides	19	0	0	0	14	G	A
426	1	93	TGTGGAAAGGACGAAACACCGGTTGGGATGAATCGGAATGTTTTGAGACGGACGTCTCGCTCCGCCTGAGGTTGGAATGAATCGGAATCAGGGTGTAACATTTCATCCACTCTGGAAAGCTTGGCGTAACTAGATC	TTCATCCACTCTGGA	GGTTGGGATGAATCGGAAT	GCCTGAGGTTGGAATGAATCGGAAT	1MM intron 25 guides	19	0	0	0	13	G	T
427	1	93	TGTGGAAAGGACGAAACACCGGTTGGGATGAATCGGAATGTTTTGAGACGGACGTCTCGCTCCGCCTGAGGTTGGCATGAATCGGAATCAGGGTGTAACATAACGATGCGAAATGAAAGCTTGGCGTAACTAGATC	AACGATGCGAAATGA	GGTTGGGATGAATCGGAAT	GCCTGAGGTTGGCATGAATCGGAAT	1MM intron 25 guides	19	0	0	0	13	G	G
428	1	93	TGTGGAAAGGACGAAACACCGGTTGGGATGAATCGGAATGTTTTGAGACGGACGTCTCGCTCCGCCTGAGGTTGGTATGAATCGGAATCAGGGTGTAACATTAGCTCGTTTGGCGAAAGCTTGGCGTAACTAGATC	TAGCTCGTTTGGCGA	GGTTGGGATGAATCGGAAT	GCCTGAGGTTGGTATGAATCGGAAT	1MM intron 25 guides	19	0	0	0	13	G	A
429	1	93	TGTGGAAAGGACGAAACACCGGTTGGGATGAATCGGAATGTTTTGAGACGGACGTCTCGCTCCGCCTGAGGTTGGGCTGAATCGGAATCAGGGTGTAACATGGCCCAAAGTCACCCAAGCTTGGCGTAACTAGATC	GGCCCAAAGTCACCC	GGTTGGGATGAATCGGAAT	GCCTGAGGTTGGGCTGAATCGGAAT	1MM intron 25 guides	19	0	0	0	12	A	G
430	1	93	TGTGGAAAGGACGAAACACCGGTTGGGATGAATCGGAATGTTTTGAGACGGACGTCTCGCTCCGCCTGAGGTTGGGTTGAATCGGAATCAGGGTGTAACATGCGGATCTTGGTGCCAAGCTTGGCGTAACTAGATC	GCGGATCTTGGTGCC	GGTTGGGATGAATCGGAAT	GCCTGAGGTTGGGTTGAATCGGAAT	1MM intron 25 guides	19	0	0	0	12	A	A
431	1	93	TGTGGAAAGGACGAAACACCGGTTGGGATGAATCGGAATGTTTTGAGACGGACGTCTCGCTCCGCCTGAGGTTGGGGTGAATCGGAATCAGGGTGTAACATCGAGTGTCTCCGCTTAAGCTTGGCGTAACTAGATC	CGAGTGTCTCCGCTT	GGTTGGGATGAATCGGAAT	GCCTGAGGTTGGGGTGAATCGGAAT	1MM intron 25 guides	19	0	0	0	12	A	C
432	1	93	TGTGGAAAGGACGAAACACCGGTTGGGATGAATCGGAATGTTTTGAGACGGACGTCTCGCTCCGCCTGAGGTTGGGAAGAATCGGAATCAGGGTGTAACATAGCGTTAGACCCTACAAGCTTGGCGTAACTAGATC	AGCGTTAGACCCTAC	GGTTGGGATGAATCGGAAT	GCCTGAGGTTGGGAAGAATCGGAAT	1MM intron 25 guides	19	0	0	0	11	U	T
433	1	93	TGTGGAAAGGACGAAACACCGGTTGGGATGAATCGGAATGTTTTGAGACGGACGTCTCGCTCCGCCTGAGGTTGGGACGAATCGGAATCAGGGTGTAACATTCCCGGATCTGCTTGAAGCTTGGCGTAACTAGATC	TCCCGGATCTGCTTG	GGTTGGGATGAATCGGAAT	GCCTGAGGTTGGGACGAATCGGAAT	1MM intron 25 guides	19	0	0	0	11	U	G
434	1	93	TGTGGAAAGGACGAAACACCGGTTGGGATGAATCGGAATGTTTTGAGACGGACGTCTCGCTCCGCCTGAGGTTGGGAGGAATCGGAATCAGGGTGTAACATTTCCACTCAGGATAAAAGCTTGGCGTAACTAGATC	TTCCACTCAGGATAA	GGTTGGGATGAATCGGAAT	GCCTGAGGTTGGGAGGAATCGGAAT	1MM intron 25 guides	19	0	0	0	11	U	C
435	1	93	TGTGGAAAGGACGAAACACCGGTTGGGATGAATCGGAATGTTTTGAGACGGACGTCTCGCTCCGCCTGAGGTTGGGATAAATCGGAATCAGGGTGTAACATCAGCATATCCTACTCAAGCTTGGCGTAACTAGATC	CAGCATATCCTACTC	GGTTGGGATGAATCGGAAT	GCCTGAGGTTGGGATAAATCGGAAT	1MM intron 25 guides	19	0	0	0	10	G	T
436	1	93	TGTGGAAAGGACGAAACACCGGTTGGGATGAATCGGAATGTTTTGAGACGGACGTCTCGCTCCGCCTGAGGTTGGGATCAATCGGAATCAGGGTGTAACATTCTCATAAACTATCCAAGCTTGGCGTAACTAGATC	TCTCATAAACTATCC	GGTTGGGATGAATCGGAAT	GCCTGAGGTTGGGATCAATCGGAAT	1MM intron 25 guides	19	0	0	0	10	G	G
437	1	93	TGTGGAAAGGACGAAACACCGGTTGGGATGAATCGGAATGTTTTGAGACGGACGTCTCGCTCCGCCTGAGGTTGGGATTAATCGGAATCAGGGTGTAACATGCTCTCAATAGTTCCAAGCTTGGCGTAACTAGATC	GCTCTCAATAGTTCC	GGTTGGGATGAATCGGAAT	GCCTGAGGTTGGGATTAATCGGAAT	1MM intron 25 guides	19	0	0	0	10	G	A
438	1	93	TGTGGAAAGGACGAAACACCGGTTGGGATGAATCGGAATGTTTTGAGACGGACGTCTCGCTCCGCCTGAGGTTGGGATGCATCGGAATCAGGGTGTAACATAATTCAGGGTTACCTAAGCTTGGCGTAACTAGATC	AATTCAGGGTTACCT	GGTTGGGATGAATCGGAAT	GCCTGAGGTTGGGATGCATCGGAAT	1MM intron 25 guides	19	0	0	0	9	A	G
439	1	93	TGTGGAAAGGACGAAACACCGGTTGGGATGAATCGGAATGTTTTGAGACGGACGTCTCGCTCCGCCTGAGGTTGGGATGTATCGGAATCAGGGTGTAACATTGTTGCGTTGATTGAAAGCTTGGCGTAACTAGATC	TGTTGCGTTGATTGA	GGTTGGGATGAATCGGAAT	GCCTGAGGTTGGGATGTATCGGAAT	1MM intron 25 guides	19	0	0	0	9	A	A
440	1	93	TGTGGAAAGGACGAAACACCGGTTGGGATGAATCGGAATGTTTTGAGACGGACGTCTCGCTCCGCCTGAGGTTGGGATGGATCGGAATCAGGGTGTAACATCGTTACACGTGTACGAAGCTTGGCGTAACTAGATC	CGTTACACGTGTACG	GGTTGGGATGAATCGGAAT	GCCTGAGGTTGGGATGGATCGGAAT	1MM intron 25 guides	19	0	0	0	9	A	C
441	1	93	TGTGGAAAGGACGAAACACCGGTTGGGATGAATCGGAATGTTTTGAGACGGACGTCTCGCTCCGCCTGAGGTTGGGATGACTCGGAATCAGGGTGTAACATGAGATTGGTTAGAGAAAGCTTGGCGTAACTAGATC	GAGATTGGTTAGAGA	GGTTGGGATGAATCGGAAT	GCCTGAGGTTGGGATGACTCGGAAT	1MM intron 25 guides	19	0	0	0	8	A	G
442	1	93	TGTGGAAAGGACGAAACACCGGTTGGGATGAATCGGAATGTTTTGAGACGGACGTCTCGCTCCGCCTGAGGTTGGGATGATTCGGAATCAGGGTGTAACATTATGGCCCACACTGAAAGCTTGGCGTAACTAGATC	TATGGCCCACACTGA	GGTTGGGATGAATCGGAAT	GCCTGAGGTTGGGATGATTCGGAAT	1MM intron 25 guides	19	0	0	0	8	A	A
443	1	93	TGTGGAAAGGACGAAACACCGGTTGGGATGAATCGGAATGTTTTGAGACGGACGTCTCGCTCCGCCTGAGGTTGGGATGAGTCGGAATCAGGGTGTAACATCTAAACTGAGACATAAAGCTTGGCGTAACTAGATC	CTAAACTGAGACATA	GGTTGGGATGAATCGGAAT	GCCTGAGGTTGGGATGAGTCGGAAT	1MM intron 25 guides	19	0	0	0	8	A	C
444	1	93	TGTGGAAAGGACGAAACACCGGTTGGGATGAATCGGAATGTTTTGAGACGGACGTCTCGCTCCGCCTGAGGTTGGGATGAAACGGAATCAGGGTGTAACATCTGCTTAAGTGAGTTAAGCTTGGCGTAACTAGATC	CTGCTTAAGTGAGTT	GGTTGGGATGAATCGGAAT	GCCTGAGGTTGGGATGAAACGGAAT	1MM intron 25 guides	19	0	0	0	7	U	T
445	1	93	TGTGGAAAGGACGAAACACCGGTTGGGATGAATCGGAATGTTTTGAGACGGACGTCTCGCTCCGCCTGAGGTTGGGATGAACCGGAATCAGGGTGTAACATAGCTTTGTGCCATGGAAGCTTGGCGTAACTAGATC	AGCTTTGTGCCATGG	GGTTGGGATGAATCGGAAT	GCCTGAGGTTGGGATGAACCGGAAT	1MM intron 25 guides	19	0	0	0	7	U	G
446	1	93	TGTGGAAAGGACGAAACACCGGTTGGGATGAATCGGAATGTTTTGAGACGGACGTCTCGCTCCGCCTGAGGTTGGGATGAAGCGGAATCAGGGTGTAACATCACGAGGCCAAATTAAAGCTTGGCGTAACTAGATC	CACGAGGCCAAATTA	GGTTGGGATGAATCGGAAT	GCCTGAGGTTGGGATGAAGCGGAAT	1MM intron 25 guides	19	0	0	0	7	U	C
447	1	93	TGTGGAAAGGACGAAACACCGGTTGGGATGAATCGGAATGTTTTGAGACGGACGTCTCGCTCCGCCTGAGGTTGGGATGAATAGGAATCAGGGTGTAACATTCTCCTGGCTCCCTGAAGCTTGGCGTAACTAGATC	TCTCCTGGCTCCCTG	GGTTGGGATGAATCGGAAT	GCCTGAGGTTGGGATGAATAGGAAT	1MM intron 25 guides	19	0	0	0	6	C	T
448	1	93	TGTGGAAAGGACGAAACACCGGTTGGGATGAATCGGAATGTTTTGAGACGGACGTCTCGCTCCGCCTGAGGTTGGGATGAATTGGAATCAGGGTGTAACATCGACAGAGCGGCAAGAAGCTTGGCGTAACTAGATC	CGACAGAGCGGCAAG	GGTTGGGATGAATCGGAAT	GCCTGAGGTTGGGATGAATTGGAAT	1MM intron 25 guides	19	0	0	0	6	C	A
449	1	93	TGTGGAAAGGACGAAACACCGGTTGGGATGAATCGGAATGTTTTGAGACGGACGTCTCGCTCCGCCTGAGGTTGGGATGAATGGGAATCAGGGTGTAACATCCTGCAACTGCCTCAAAGCTTGGCGTAACTAGATC	CCTGCAACTGCCTCA	GGTTGGGATGAATCGGAAT	GCCTGAGGTTGGGATGAATGGGAAT	1MM intron 25 guides	19	0	0	0	6	C	C
450	1	93	TGTGGAAAGGACGAAACACCGGTTGGGATGAATCGGAATGTTTTGAGACGGACGTCTCGCTCCGCCTGAGGTTGGGATGAATCAGAATCAGGGTGTAACATACTCGTATTCTACCGAAGCTTGGCGTAACTAGATC	ACTCGTATTCTACCG	GGTTGGGATGAATCGGAAT	GCCTGAGGTTGGGATGAATCAGAAT	1MM intron 25 guides	19	0	0	0	5	G	T
451	1	93	TGTGGAAAGGACGAAACACCGGTTGGGATGAATCGGAATGTTTTGAGACGGACGTCTCGCTCCGCCTGAGGTTGGGATGAATCCGAATCAGGGTGTAACATGCAAATACTTACTCGAAGCTTGGCGTAACTAGATC	GCAAATACTTACTCG	GGTTGGGATGAATCGGAAT	GCCTGAGGTTGGGATGAATCCGAAT	1MM intron 25 guides	19	0	0	0	5	G	G
452	1	93	TGTGGAAAGGACGAAACACCGGTTGGGATGAATCGGAATGTTTTGAGACGGACGTCTCGCTCCGCCTGAGGTTGGGATGAATCTGAATCAGGGTGTAACATAAAGTGAGAGTGGCCAAGCTTGGCGTAACTAGATC	AAAGTGAGAGTGGCC	GGTTGGGATGAATCGGAAT	GCCTGAGGTTGGGATGAATCTGAAT	1MM intron 25 guides	19	0	0	0	5	G	A
453	1	93	TGTGGAAAGGACGAAACACCGGTTGGGATGAATCGGAATGTTTTGAGACGGACGTCTCGCTCCGCCTGAGGTTGGGATGAATCGAAATCAGGGTGTAACATCCGTAGGCATTGATCAAGCTTGGCGTAACTAGATC	CCGTAGGCATTGATC	GGTTGGGATGAATCGGAAT	GCCTGAGGTTGGGATGAATCGAAAT	1MM intron 25 guides	19	0	0	0	4	G	T
454	1	93	TGTGGAAAGGACGAAACACCGGTTGGGATGAATCGGAATGTTTTGAGACGGACGTCTCGCTCCGCCTGAGGTTGGGATGAATCGCAATCAGGGTGTAACATGCGTACGGCGCTATCAAGCTTGGCGTAACTAGATC	GCGTACGGCGCTATC	GGTTGGGATGAATCGGAAT	GCCTGAGGTTGGGATGAATCGCAAT	1MM intron 25 guides	19	0	0	0	4	G	G
455	1	93	TGTGGAAAGGACGAAACACCGGTTGGGATGAATCGGAATGTTTTGAGACGGACGTCTCGCTCCGCCTGAGGTTGGGATGAATCGTAATCAGGGTGTAACATGACGCAATCCGACAGAAGCTTGGCGTAACTAGATC	GACGCAATCCGACAG	GGTTGGGATGAATCGGAAT	GCCTGAGGTTGGGATGAATCGTAAT	1MM intron 25 guides	19	0	0	0	4	G	A
456	1	93	TGTGGAAAGGACGAAACACCGGTTGGGATGAATCGGAATGTTTTGAGACGGACGTCTCGCTCCGCCTGAGGTTGGGATGAATCGGCATCAGGGTGTAACATACTTCATTCGCATGCAAGCTTGGCGTAACTAGATC	ACTTCATTCGCATGC	GGTTGGGATGAATCGGAAT	GCCTGAGGTTGGGATGAATCGGCAT	1MM intron 25 guides	19	0	0	0	3	A	G
457	1	93	TGTGGAAAGGACGAAACACCGGTTGGGATGAATCGGAATGTTTTGAGACGGACGTCTCGCTCCGCCTGAGGTTGGGATGAATCGGTATCAGGGTGTAACATACTAGTTCTGGTTGAAAGCTTGGCGTAACTAGATC	ACTAGTTCTGGTTGA	GGTTGGGATGAATCGGAAT	GCCTGAGGTTGGGATGAATCGGTAT	1MM intron 25 guides	19	0	0	0	3	A	A
458	1	93	TGTGGAAAGGACGAAACACCGGTTGGGATGAATCGGAATGTTTTGAGACGGACGTCTCGCTCCGCCTGAGGTTGGGATGAATCGGGATCAGGGTGTAACATACGGAGGCTCCTATTAAGCTTGGCGTAACTAGATC	ACGGAGGCTCCTATT	GGTTGGGATGAATCGGAAT	GCCTGAGGTTGGGATGAATCGGGAT	1MM intron 25 guides	19	0	0	0	3	A	C
459	1	93	TGTGGAAAGGACGAAACACCGGTTGGGATGAATCGGAATGTTTTGAGACGGACGTCTCGCTCCGCCTGAGGTTGGGATGAATCGGACTCAGGGTGTAACATTGCGACACAGATAGTAAGCTTGGCGTAACTAGATC	TGCGACACAGATAGT	GGTTGGGATGAATCGGAAT	GCCTGAGGTTGGGATGAATCGGACT	1MM intron 25 guides	19	0	0	0	2	A	G
460	1	93	TGTGGAAAGGACGAAACACCGGTTGGGATGAATCGGAATGTTTTGAGACGGACGTCTCGCTCCGCCTGAGGTTGGGATGAATCGGATTCAGGGTGTAACATACCAAGGGCCATACGAAGCTTGGCGTAACTAGATC	ACCAAGGGCCATACG	GGTTGGGATGAATCGGAAT	GCCTGAGGTTGGGATGAATCGGATT	1MM intron 25 guides	19	0	0	0	2	A	A
461	1	93	TGTGGAAAGGACGAAACACCGGTTGGGATGAATCGGAATGTTTTGAGACGGACGTCTCGCTCCGCCTGAGGTTGGGATGAATCGGAGTCAGGGTGTAACATGGCCTAATGCGAGGTAAGCTTGGCGTAACTAGATC	GGCCTAATGCGAGGT	GGTTGGGATGAATCGGAAT	GCCTGAGGTTGGGATGAATCGGAGT	1MM intron 25 guides	19	0	0	0	2	A	C
462	1	93	TGTGGAAAGGACGAAACACCGGTTGGGATGAATCGGAATGTTTTGAGACGGACGTCTCGCTCCGCCTGAGGTTGGGATGAATCGGAAACAGGGTGTAACATATCGATGTTGTATGCAAGCTTGGCGTAACTAGATC	ATCGATGTTGTATGC	GGTTGGGATGAATCGGAAT	GCCTGAGGTTGGGATGAATCGGAAA	1MM intron 25 guides	19	0	0	0	1	U	T
463	1	93	TGTGGAAAGGACGAAACACCGGTTGGGATGAATCGGAATGTTTTGAGACGGACGTCTCGCTCCGCCTGAGGTTGGGATGAATCGGAACCAGGGTGTAACATTATCGCCACTCTCTCAAGCTTGGCGTAACTAGATC	TATCGCCACTCTCTC	GGTTGGGATGAATCGGAAT	GCCTGAGGTTGGGATGAATCGGAAC	1MM intron 25 guides	19	0	0	0	1	U	G
464	1	93	TGTGGAAAGGACGAAACACCGGTTGGGATGAATCGGAATGTTTTGAGACGGACGTCTCGCTCCGCCTGAGGTTGGGATGAATCGGAAGCAGGGTGTAACATATCTAGGAGACAGTCAAGCTTGGCGTAACTAGATC	ATCTAGGAGACAGTC	GGTTGGGATGAATCGGAAT	GCCTGAGGTTGGGATGAATCGGAAG	1MM intron 25 guides	19	0	0	0	1	U	C
465	1	94	TGTGGAAAGGACGAAACACCGAGTTGGGATGAATCGGAATGTTTTGAGACGGACGTCTCGCTCCGCCTGCAGGCTTACAGTTGATACAATCAAACAGGGTGTAACATAGAAGTATCTGGTGCAAGCTTGGCGTAACTAGATC	AGAAGTATCTGGTGC	GAGTTGGGATGAATCGGAAT	GCCTGCAGGCTTACAGTTGATACAATCAAA	1MM intron 25 guides	20	1	0	0
466	1	94	TGTGGAAAGGACGAAACACCGAGTTGGGATGAATCGGAATGTTTTGAGACGGACGTCTCGCTCCGCCTGCGGATCCAATCTGCAGCGTTGACGGCAGGGTGTAACATGCGTTCCACTACTATAAGCTTGGCGTAACTAGATC	GCGTTCCACTACTAT	GAGTTGGGATGAATCGGAAT	GCCTGCGGATCCAATCTGCAGCGTTGACGG	1MM intron 25 guides	20	1	0	0
467	1	94	TGTGGAAAGGACGAAACACCGAGTTGGGATGAATCGGAATGTTTTGAGACGGACGTCTCGCTCCGCCTGGAGTTGGGATGAATCGGAATCAGGGTGTAACATCTGATGAATAGTCTCAAGCTTGGCGTAACTAGATC	CTGATGAATAGTCTC	GAGTTGGGATGAATCGGAAT	GCCTGGAGTTGGGATGAATCGGAAT	1MM intron 25 guides	20	0	1	0
468	1	94	TGTGGAAAGGACGAAACACCGAGTTGGGATGAATCGGAATGTTTTGAGACGGACGTCTCGCTCCGCCTGAAGTTGGGATGAATCGGAATCAGGGTGTAACATCTGGCGGGTGACTCTAAGCTTGGCGTAACTAGATC	CTGGCGGGTGACTCT	GAGTTGGGATGAATCGGAAT	GCCTGAAGTTGGGATGAATCGGAAT	1MM intron 25 guides	20	0	0	0	20	G	T
469	1	94	TGTGGAAAGGACGAAACACCGAGTTGGGATGAATCGGAATGTTTTGAGACGGACGTCTCGCTCCGCCTGCAGTTGGGATGAATCGGAATCAGGGTGTAACATAACACGAGAACACAAAAGCTTGGCGTAACTAGATC	AACACGAGAACACAA	GAGTTGGGATGAATCGGAAT	GCCTGCAGTTGGGATGAATCGGAAT	1MM intron 25 guides	20	0	0	0	20	G	G
470	1	94	TGTGGAAAGGACGAAACACCGAGTTGGGATGAATCGGAATGTTTTGAGACGGACGTCTCGCTCCGCCTGTAGTTGGGATGAATCGGAATCAGGGTGTAACATACCGCGAACGGATACAAGCTTGGCGTAACTAGATC	ACCGCGAACGGATAC	GAGTTGGGATGAATCGGAAT	GCCTGTAGTTGGGATGAATCGGAAT	1MM intron 25 guides	20	0	0	0	20	G	A
471	1	94	TGTGGAAAGGACGAAACACCGAGTTGGGATGAATCGGAATGTTTTGAGACGGACGTCTCGCTCCGCCTGGCGTTGGGATGAATCGGAATCAGGGTGTAACATGTTGAGCATCCAGCTAAGCTTGGCGTAACTAGATC	GTTGAGCATCCAGCT	GAGTTGGGATGAATCGGAAT	GCCTGGCGTTGGGATGAATCGGAAT	1MM intron 25 guides	20	0	0	0	19	A	G
472	1	94	TGTGGAAAGGACGAAACACCGAGTTGGGATGAATCGGAATGTTTTGAGACGGACGTCTCGCTCCGCCTGGTGTTGGGATGAATCGGAATCAGGGTGTAACATGCTGACAATCTCCTTAAGCTTGGCGTAACTAGATC	GCTGACAATCTCCTT	GAGTTGGGATGAATCGGAAT	GCCTGGTGTTGGGATGAATCGGAAT	1MM intron 25 guides	20	0	0	0	19	A	A
473	1	94	TGTGGAAAGGACGAAACACCGAGTTGGGATGAATCGGAATGTTTTGAGACGGACGTCTCGCTCCGCCTGGGGTTGGGATGAATCGGAATCAGGGTGTAACATTGTCTACGAATCTTTAAGCTTGGCGTAACTAGATC	TGTCTACGAATCTTT	GAGTTGGGATGAATCGGAAT	GCCTGGGGTTGGGATGAATCGGAAT	1MM intron 25 guides	20	0	0	0	19	A	C
474	1	94	TGTGGAAAGGACGAAACACCGAGTTGGGATGAATCGGAATGTTTTGAGACGGACGTCTCGCTCCGCCTGGAATTGGGATGAATCGGAATCAGGGTGTAACATGAGCGCAAACTATCAAAGCTTGGCGTAACTAGATC	GAGCGCAAACTATCA	GAGTTGGGATGAATCGGAAT	GCCTGGAATTGGGATGAATCGGAAT	1MM intron 25 guides	20	0	0	0	18	G	T
475	1	94	TGTGGAAAGGACGAAACACCGAGTTGGGATGAATCGGAATGTTTTGAGACGGACGTCTCGCTCCGCCTGGACTTGGGATGAATCGGAATCAGGGTGTAACATTCTATGGTTCAAGTGAAGCTTGGCGTAACTAGATC	TCTATGGTTCAAGTG	GAGTTGGGATGAATCGGAAT	GCCTGGACTTGGGATGAATCGGAAT	1MM intron 25 guides	20	0	0	0	18	G	G
476	1	94	TGTGGAAAGGACGAAACACCGAGTTGGGATGAATCGGAATGTTTTGAGACGGACGTCTCGCTCCGCCTGGATTTGGGATGAATCGGAATCAGGGTGTAACATAAGTCTGGGACTAACAAGCTTGGCGTAACTAGATC	AAGTCTGGGACTAAC	GAGTTGGGATGAATCGGAAT	GCCTGGATTTGGGATGAATCGGAAT	1MM intron 25 guides	20	0	0	0	18	G	A
477	1	94	TGTGGAAAGGACGAAACACCGAGTTGGGATGAATCGGAATGTTTTGAGACGGACGTCTCGCTCCGCCTGGAGATGGGATGAATCGGAATCAGGGTGTAACATCATCGTGGTATCGCAAAGCTTGGCGTAACTAGATC	CATCGTGGTATCGCA	GAGTTGGGATGAATCGGAAT	GCCTGGAGATGGGATGAATCGGAAT	1MM intron 25 guides	20	0	0	0	17	U	T
478	1	94	TGTGGAAAGGACGAAACACCGAGTTGGGATGAATCGGAATGTTTTGAGACGGACGTCTCGCTCCGCCTGGAGCTGGGATGAATCGGAATCAGGGTGTAACATCGTGTTATACAACTGAAGCTTGGCGTAACTAGATC	CGTGTTATACAACTG	GAGTTGGGATGAATCGGAAT	GCCTGGAGCTGGGATGAATCGGAAT	1MM intron 25 guides	20	0	0	0	17	U	G
479	1	94	TGTGGAAAGGACGAAACACCGAGTTGGGATGAATCGGAATGTTTTGAGACGGACGTCTCGCTCCGCCTGGAGGTGGGATGAATCGGAATCAGGGTGTAACATCCTATACCTCTTGTTAAGCTTGGCGTAACTAGATC	CCTATACCTCTTGTT	GAGTTGGGATGAATCGGAAT	GCCTGGAGGTGGGATGAATCGGAAT	1MM intron 25 guides	20	0	0	0	17	U	C
480	1	94	TGTGGAAAGGACGAAACACCGAGTTGGGATGAATCGGAATGTTTTGAGACGGACGTCTCGCTCCGCCTGGAGTAGGGATGAATCGGAATCAGGGTGTAACATCGTTTCATATCTAGTAAGCTTGGCGTAACTAGATC	CGTTTCATATCTAGT	GAGTTGGGATGAATCGGAAT	GCCTGGAGTAGGGATGAATCGGAAT	1MM intron 25 guides	20	0	0	0	16	U	T
481	1	94	TGTGGAAAGGACGAAACACCGAGTTGGGATGAATCGGAATGTTTTGAGACGGACGTCTCGCTCCGCCTGGAGTCGGGATGAATCGGAATCAGGGTGTAACATCTGGTGCTTGAAGGGAAGCTTGGCGTAACTAGATC	CTGGTGCTTGAAGGG	GAGTTGGGATGAATCGGAAT	GCCTGGAGTCGGGATGAATCGGAAT	1MM intron 25 guides	20	0	0	0	16	U	G
482	1	94	TGTGGAAAGGACGAAACACCGAGTTGGGATGAATCGGAATGTTTTGAGACGGACGTCTCGCTCCGCCTGGAGTGGGGATGAATCGGAATCAGGGTGTAACATCGTCGCATGCGTGTGAAGCTTGGCGTAACTAGATC	CGTCGCATGCGTGTG	GAGTTGGGATGAATCGGAAT	GCCTGGAGTGGGGATGAATCGGAAT	1MM intron 25 guides	20	0	0	0	16	U	C
483	1	94	TGTGGAAAGGACGAAACACCGAGTTGGGATGAATCGGAATGTTTTGAGACGGACGTCTCGCTCCGCCTGGAGTTAGGATGAATCGGAATCAGGGTGTAACATGGTGGAAATTGGAGCAAGCTTGGCGTAACTAGATC	GGTGGAAATTGGAGC	GAGTTGGGATGAATCGGAAT	GCCTGGAGTTAGGATGAATCGGAAT	1MM intron 25 guides	20	0	0	0	15	G	T
484	1	94	TGTGGAAAGGACGAAACACCGAGTTGGGATGAATCGGAATGTTTTGAGACGGACGTCTCGCTCCGCCTGGAGTTCGGATGAATCGGAATCAGGGTGTAACATAGGTGCGTTAGACTAAAGCTTGGCGTAACTAGATC	AGGTGCGTTAGACTA	GAGTTGGGATGAATCGGAAT	GCCTGGAGTTCGGATGAATCGGAAT	1MM intron 25 guides	20	0	0	0	15	G	G
485	1	94	TGTGGAAAGGACGAAACACCGAGTTGGGATGAATCGGAATGTTTTGAGACGGACGTCTCGCTCCGCCTGGAGTTTGGATGAATCGGAATCAGGGTGTAACATCAACTGGCGTGTGTTAAGCTTGGCGTAACTAGATC	CAACTGGCGTGTGTT	GAGTTGGGATGAATCGGAAT	GCCTGGAGTTTGGATGAATCGGAAT	1MM intron 25 guides	20	0	0	0	15	G	A
486	1	94	TGTGGAAAGGACGAAACACCGAGTTGGGATGAATCGGAATGTTTTGAGACGGACGTCTCGCTCCGCCTGGAGTTGAGATGAATCGGAATCAGGGTGTAACATCGTGGGTTCCAAGCCAAGCTTGGCGTAACTAGATC	CGTGGGTTCCAAGCC	GAGTTGGGATGAATCGGAAT	GCCTGGAGTTGAGATGAATCGGAAT	1MM intron 25 guides	20	0	0	0	14	G	T
487	1	94	TGTGGAAAGGACGAAACACCGAGTTGGGATGAATCGGAATGTTTTGAGACGGACGTCTCGCTCCGCCTGGAGTTGCGATGAATCGGAATCAGGGTGTAACATTGGTTACAAATCAAGAAGCTTGGCGTAACTAGATC	TGGTTACAAATCAAG	GAGTTGGGATGAATCGGAAT	GCCTGGAGTTGCGATGAATCGGAAT	1MM intron 25 guides	20	0	0	0	14	G	G
488	1	94	TGTGGAAAGGACGAAACACCGAGTTGGGATGAATCGGAATGTTTTGAGACGGACGTCTCGCTCCGCCTGGAGTTGTGATGAATCGGAATCAGGGTGTAACATATTACTTCCGTCCTTAAGCTTGGCGTAACTAGATC	ATTACTTCCGTCCTT	GAGTTGGGATGAATCGGAAT	GCCTGGAGTTGTGATGAATCGGAAT	1MM intron 25 guides	20	0	0	0	14	G	A
489	1	94	TGTGGAAAGGACGAAACACCGAGTTGGGATGAATCGGAATGTTTTGAGACGGACGTCTCGCTCCGCCTGGAGTTGGAATGAATCGGAATCAGGGTGTAACATCCCGCTTACTCTAAAAAGCTTGGCGTAACTAGATC	CCCGCTTACTCTAAA	GAGTTGGGATGAATCGGAAT	GCCTGGAGTTGGAATGAATCGGAAT	1MM intron 25 guides	20	0	0	0	13	G	T
490	1	94	TGTGGAAAGGACGAAACACCGAGTTGGGATGAATCGGAATGTTTTGAGACGGACGTCTCGCTCCGCCTGGAGTTGGCATGAATCGGAATCAGGGTGTAACATGGAGGTTTAGCCACGAAGCTTGGCGTAACTAGATC	GGAGGTTTAGCCACG	GAGTTGGGATGAATCGGAAT	GCCTGGAGTTGGCATGAATCGGAAT	1MM intron 25 guides	20	0	0	0	13	G	G
491	1	94	TGTGGAAAGGACGAAACACCGAGTTGGGATGAATCGGAATGTTTTGAGACGGACGTCTCGCTCCGCCTGGAGTTGGTATGAATCGGAATCAGGGTGTAACATCGGGTCGTGTAAGGTAAGCTTGGCGTAACTAGATC	CGGGTCGTGTAAGGT	GAGTTGGGATGAATCGGAAT	GCCTGGAGTTGGTATGAATCGGAAT	1MM intron 25 guides	20	0	0	0	13	G	A
492	1	94	TGTGGAAAGGACGAAACACCGAGTTGGGATGAATCGGAATGTTTTGAGACGGACGTCTCGCTCCGCCTGGAGTTGGGCTGAATCGGAATCAGGGTGTAACATGAAGTCTGGACTCTCAAGCTTGGCGTAACTAGATC	GAAGTCTGGACTCTC	GAGTTGGGATGAATCGGAAT	GCCTGGAGTTGGGCTGAATCGGAAT	1MM intron 25 guides	20	0	0	0	12	A	G
493	1	94	TGTGGAAAGGACGAAACACCGAGTTGGGATGAATCGGAATGTTTTGAGACGGACGTCTCGCTCCGCCTGGAGTTGGGTTGAATCGGAATCAGGGTGTAACATTGCGGACATAGCAGCAAGCTTGGCGTAACTAGATC	TGCGGACATAGCAGC	GAGTTGGGATGAATCGGAAT	GCCTGGAGTTGGGTTGAATCGGAAT	1MM intron 25 guides	20	0	0	0	12	A	A
494	1	94	TGTGGAAAGGACGAAACACCGAGTTGGGATGAATCGGAATGTTTTGAGACGGACGTCTCGCTCCGCCTGGAGTTGGGGTGAATCGGAATCAGGGTGTAACATGATCGAGTCGTGTGGAAGCTTGGCGTAACTAGATC	GATCGAGTCGTGTGG	GAGTTGGGATGAATCGGAAT	GCCTGGAGTTGGGGTGAATCGGAAT	1MM intron 25 guides	20	0	0	0	12	A	C
495	1	94	TGTGGAAAGGACGAAACACCGAGTTGGGATGAATCGGAATGTTTTGAGACGGACGTCTCGCTCCGCCTGGAGTTGGGAAGAATCGGAATCAGGGTGTAACATTCTTCCGGGTAGCGGAAGCTTGGCGTAACTAGATC	TCTTCCGGGTAGCGG	GAGTTGGGATGAATCGGAAT	GCCTGGAGTTGGGAAGAATCGGAAT	1MM intron 25 guides	20	0	0	0	11	U	T
496	1	94	TGTGGAAAGGACGAAACACCGAGTTGGGATGAATCGGAATGTTTTGAGACGGACGTCTCGCTCCGCCTGGAGTTGGGACGAATCGGAATCAGGGTGTAACATGTTAGGTAACGTAGCAAGCTTGGCGTAACTAGATC	GTTAGGTAACGTAGC	GAGTTGGGATGAATCGGAAT	GCCTGGAGTTGGGACGAATCGGAAT	1MM intron 25 guides	20	0	0	0	11	U	G
497	1	94	TGTGGAAAGGACGAAACACCGAGTTGGGATGAATCGGAATGTTTTGAGACGGACGTCTCGCTCCGCCTGGAGTTGGGAGGAATCGGAATCAGGGTGTAACATCCCTAGCGGAGACCTAAGCTTGGCGTAACTAGATC	CCCTAGCGGAGACCT	GAGTTGGGATGAATCGGAAT	GCCTGGAGTTGGGAGGAATCGGAAT	1MM intron 25 guides	20	0	0	0	11	U	C
498	1	94	TGTGGAAAGGACGAAACACCGAGTTGGGATGAATCGGAATGTTTTGAGACGGACGTCTCGCTCCGCCTGGAGTTGGGATAAATCGGAATCAGGGTGTAACATTTGATCTTAGGTTTCAAGCTTGGCGTAACTAGATC	TTGATCTTAGGTTTC	GAGTTGGGATGAATCGGAAT	GCCTGGAGTTGGGATAAATCGGAAT	1MM intron 25 guides	20	0	0	0	10	G	T
499	1	94	TGTGGAAAGGACGAAACACCGAGTTGGGATGAATCGGAATGTTTTGAGACGGACGTCTCGCTCCGCCTGGAGTTGGGATCAATCGGAATCAGGGTGTAACATGGGAAGACTAGTTAAAAGCTTGGCGTAACTAGATC	GGGAAGACTAGTTAA	GAGTTGGGATGAATCGGAAT	GCCTGGAGTTGGGATCAATCGGAAT	1MM intron 25 guides	20	0	0	0	10	G	G
500	1	94	TGTGGAAAGGACGAAACACCGAGTTGGGATGAATCGGAATGTTTTGAGACGGACGTCTCGCTCCGCCTGGAGTTGGGATTAATCGGAATCAGGGTGTAACATTTTCGAAGTCCCAAAAAGCTTGGCGTAACTAGATC	TTTCGAAGTCCCAAA	GAGTTGGGATGAATCGGAAT	GCCTGGAGTTGGGATTAATCGGAAT	1MM intron 25 guides	20	0	0	0	10	G	A
501	1	94	TGTGGAAAGGACGAAACACCGAGTTGGGATGAATCGGAATGTTTTGAGACGGACGTCTCGCTCCGCCTGGAGTTGGGATGCATCGGAATCAGGGTGTAACATATCAACTTTGACCGAAAGCTTGGCGTAACTAGATC	ATCAACTTTGACCGA	GAGTTGGGATGAATCGGAAT	GCCTGGAGTTGGGATGCATCGGAAT	1MM intron 25 guides	20	0	0	0	9	A	G
502	1	94	TGTGGAAAGGACGAAACACCGAGTTGGGATGAATCGGAATGTTTTGAGACGGACGTCTCGCTCCGCCTGGAGTTGGGATGTATCGGAATCAGGGTGTAACATTAGACTCTCACTTCGAAGCTTGGCGTAACTAGATC	TAGACTCTCACTTCG	GAGTTGGGATGAATCGGAAT	GCCTGGAGTTGGGATGTATCGGAAT	1MM intron 25 guides	20	0	0	0	9	A	A
503	1	94	TGTGGAAAGGACGAAACACCGAGTTGGGATGAATCGGAATGTTTTGAGACGGACGTCTCGCTCCGCCTGGAGTTGGGATGGATCGGAATCAGGGTGTAACATAGCACTTATAAGATGAAGCTTGGCGTAACTAGATC	AGCACTTATAAGATG	GAGTTGGGATGAATCGGAAT	GCCTGGAGTTGGGATGGATCGGAAT	1MM intron 25 guides	20	0	0	0	9	A	C
504	1	94	TGTGGAAAGGACGAAACACCGAGTTGGGATGAATCGGAATGTTTTGAGACGGACGTCTCGCTCCGCCTGGAGTTGGGATGACTCGGAATCAGGGTGTAACATGGACGCTTAGGATGCAAGCTTGGCGTAACTAGATC	GGACGCTTAGGATGC	GAGTTGGGATGAATCGGAAT	GCCTGGAGTTGGGATGACTCGGAAT	1MM intron 25 guides	20	0	0	0	8	A	G
505	1	94	TGTGGAAAGGACGAAACACCGAGTTGGGATGAATCGGAATGTTTTGAGACGGACGTCTCGCTCCGCCTGGAGTTGGGATGATTCGGAATCAGGGTGTAACATTTTGAAGCCTTGAGTAAGCTTGGCGTAACTAGATC	TTTGAAGCCTTGAGT	GAGTTGGGATGAATCGGAAT	GCCTGGAGTTGGGATGATTCGGAAT	1MM intron 25 guides	20	0	0	0	8	A	A
506	1	94	TGTGGAAAGGACGAAACACCGAGTTGGGATGAATCGGAATGTTTTGAGACGGACGTCTCGCTCCGCCTGGAGTTGGGATGAGTCGGAATCAGGGTGTAACATAATCGCAGCACACTCAAGCTTGGCGTAACTAGATC	AATCGCAGCACACTC	GAGTTGGGATGAATCGGAAT	GCCTGGAGTTGGGATGAGTCGGAAT	1MM intron 25 guides	20	0	0	0	8	A	C
507	1	94	TGTGGAAAGGACGAAACACCGAGTTGGGATGAATCGGAATGTTTTGAGACGGACGTCTCGCTCCGCCTGGAGTTGGGATGAAACGGAATCAGGGTGTAACATGTCCAGCTAGTTCAGAAGCTTGGCGTAACTAGATC	GTCCAGCTAGTTCAG	GAGTTGGGATGAATCGGAAT	GCCTGGAGTTGGGATGAAACGGAAT	1MM intron 25 guides	20	0	0	0	7	U	T
508	1	94	TGTGGAAAGGACGAAACACCGAGTTGGGATGAATCGGAATGTTTTGAGACGGACGTCTCGCTCCGCCTGGAGTTGGGATGAACCGGAATCAGGGTGTAACATGACCGTAACGTATTTAAGCTTGGCGTAACTAGATC	GACCGTAACGTATTT	GAGTTGGGATGAATCGGAAT	GCCTGGAGTTGGGATGAACCGGAAT	1MM intron 25 guides	20	0	0	0	7	U	G
509	1	94	TGTGGAAAGGACGAAACACCGAGTTGGGATGAATCGGAATGTTTTGAGACGGACGTCTCGCTCCGCCTGGAGTTGGGATGAAGCGGAATCAGGGTGTAACATCTCGGACGTCTTCTGAAGCTTGGCGTAACTAGATC	CTCGGACGTCTTCTG	GAGTTGGGATGAATCGGAAT	GCCTGGAGTTGGGATGAAGCGGAAT	1MM intron 25 guides	20	0	0	0	7	U	C
510	1	94	TGTGGAAAGGACGAAACACCGAGTTGGGATGAATCGGAATGTTTTGAGACGGACGTCTCGCTCCGCCTGGAGTTGGGATGAATAGGAATCAGGGTGTAACATAATGTTCAGCGACGAAAGCTTGGCGTAACTAGATC	AATGTTCAGCGACGA	GAGTTGGGATGAATCGGAAT	GCCTGGAGTTGGGATGAATAGGAAT	1MM intron 25 guides	20	0	0	0	6	C	T
511	1	94	TGTGGAAAGGACGAAACACCGAGTTGGGATGAATCGGAATGTTTTGAGACGGACGTCTCGCTCCGCCTGGAGTTGGGATGAATTGGAATCAGGGTGTAACATGACGCTGTGGCGTTCAAGCTTGGCGTAACTAGATC	GACGCTGTGGCGTTC	GAGTTGGGATGAATCGGAAT	GCCTGGAGTTGGGATGAATTGGAAT	1MM intron 25 guides	20	0	0	0	6	C	A
512	1	94	TGTGGAAAGGACGAAACACCGAGTTGGGATGAATCGGAATGTTTTGAGACGGACGTCTCGCTCCGCCTGGAGTTGGGATGAATGGGAATCAGGGTGTAACATCGCGTCCTTCAATGCAAGCTTGGCGTAACTAGATC	CGCGTCCTTCAATGC	GAGTTGGGATGAATCGGAAT	GCCTGGAGTTGGGATGAATGGGAAT	1MM intron 25 guides	20	0	0	0	6	C	C
513	1	94	TGTGGAAAGGACGAAACACCGAGTTGGGATGAATCGGAATGTTTTGAGACGGACGTCTCGCTCCGCCTGGAGTTGGGATGAATCAGAATCAGGGTGTAACATGCCGTGAGAACCCTCAAGCTTGGCGTAACTAGATC	GCCGTGAGAACCCTC	GAGTTGGGATGAATCGGAAT	GCCTGGAGTTGGGATGAATCAGAAT	1MM intron 25 guides	20	0	0	0	5	G	T
514	1	94	TGTGGAAAGGACGAAACACCGAGTTGGGATGAATCGGAATGTTTTGAGACGGACGTCTCGCTCCGCCTGGAGTTGGGATGAATCCGAATCAGGGTGTAACATGGGTATCATTCGTATAAGCTTGGCGTAACTAGATC	GGGTATCATTCGTAT	GAGTTGGGATGAATCGGAAT	GCCTGGAGTTGGGATGAATCCGAAT	1MM intron 25 guides	20	0	0	0	5	G	G
515	1	94	TGTGGAAAGGACGAAACACCGAGTTGGGATGAATCGGAATGTTTTGAGACGGACGTCTCGCTCCGCCTGGAGTTGGGATGAATCTGAATCAGGGTGTAACATTGGATGATATTGCAAAAGCTTGGCGTAACTAGATC	TGGATGATATTGCAA	GAGTTGGGATGAATCGGAAT	GCCTGGAGTTGGGATGAATCTGAAT	1MM intron 25 guides	20	0	0	0	5	G	A
516	1	94	TGTGGAAAGGACGAAACACCGAGTTGGGATGAATCGGAATGTTTTGAGACGGACGTCTCGCTCCGCCTGGAGTTGGGATGAATCGAAATCAGGGTGTAACATTTTGAAATAGCGCTCAAGCTTGGCGTAACTAGATC	TTTGAAATAGCGCTC	GAGTTGGGATGAATCGGAAT	GCCTGGAGTTGGGATGAATCGAAAT	1MM intron 25 guides	20	0	0	0	4	G	T
517	1	94	TGTGGAAAGGACGAAACACCGAGTTGGGATGAATCGGAATGTTTTGAGACGGACGTCTCGCTCCGCCTGGAGTTGGGATGAATCGCAATCAGGGTGTAACATTGTAGAAGGCCACCGAAGCTTGGCGTAACTAGATC	TGTAGAAGGCCACCG	GAGTTGGGATGAATCGGAAT	GCCTGGAGTTGGGATGAATCGCAAT	1MM intron 25 guides	20	0	0	0	4	G	G
518	1	94	TGTGGAAAGGACGAAACACCGAGTTGGGATGAATCGGAATGTTTTGAGACGGACGTCTCGCTCCGCCTGGAGTTGGGATGAATCGTAATCAGGGTGTAACATACGGTTAGTATACTCAAGCTTGGCGTAACTAGATC	ACGGTTAGTATACTC	GAGTTGGGATGAATCGGAAT	GCCTGGAGTTGGGATGAATCGTAAT	1MM intron 25 guides	20	0	0	0	4	G	A
519	1	94	TGTGGAAAGGACGAAACACCGAGTTGGGATGAATCGGAATGTTTTGAGACGGACGTCTCGCTCCGCCTGGAGTTGGGATGAATCGGCATCAGGGTGTAACATCGCTGGAAAGCGTACAAGCTTGGCGTAACTAGATC	CGCTGGAAAGCGTAC	GAGTTGGGATGAATCGGAAT	GCCTGGAGTTGGGATGAATCGGCAT	1MM intron 25 guides	20	0	0	0	3	A	G
520	1	94	TGTGGAAAGGACGAAACACCGAGTTGGGATGAATCGGAATGTTTTGAGACGGACGTCTCGCTCCGCCTGGAGTTGGGATGAATCGGTATCAGGGTGTAACATCTCCCAAACTGCGTCAAGCTTGGCGTAACTAGATC	CTCCCAAACTGCGTC	GAGTTGGGATGAATCGGAAT	GCCTGGAGTTGGGATGAATCGGTAT	1MM intron 25 guides	20	0	0	0	3	A	A
521	1	94	TGTGGAAAGGACGAAACACCGAGTTGGGATGAATCGGAATGTTTTGAGACGGACGTCTCGCTCCGCCTGGAGTTGGGATGAATCGGGATCAGGGTGTAACATGAGATGCGCTATTAGAAGCTTGGCGTAACTAGATC	GAGATGCGCTATTAG	GAGTTGGGATGAATCGGAAT	GCCTGGAGTTGGGATGAATCGGGAT	1MM intron 25 guides	20	0	0	0	3	A	C
522	1	94	TGTGGAAAGGACGAAACACCGAGTTGGGATGAATCGGAATGTTTTGAGACGGACGTCTCGCTCCGCCTGGAGTTGGGATGAATCGGACTCAGGGTGTAACATCCGGAATGCAGATATAAGCTTGGCGTAACTAGATC	CCGGAATGCAGATAT	GAGTTGGGATGAATCGGAAT	GCCTGGAGTTGGGATGAATCGGACT	1MM intron 25 guides	20	0	0	0	2	A	G
523	1	94	TGTGGAAAGGACGAAACACCGAGTTGGGATGAATCGGAATGTTTTGAGACGGACGTCTCGCTCCGCCTGGAGTTGGGATGAATCGGATTCAGGGTGTAACATTGGCAGACACCTGAGAAGCTTGGCGTAACTAGATC	TGGCAGACACCTGAG	GAGTTGGGATGAATCGGAAT	GCCTGGAGTTGGGATGAATCGGATT	1MM intron 25 guides	20	0	0	0	2	A	A
524	1	94	TGTGGAAAGGACGAAACACCGAGTTGGGATGAATCGGAATGTTTTGAGACGGACGTCTCGCTCCGCCTGGAGTTGGGATGAATCGGAGTCAGGGTGTAACATGGGTCTGTGAACTTCAAGCTTGGCGTAACTAGATC	GGGTCTGTGAACTTC	GAGTTGGGATGAATCGGAAT	GCCTGGAGTTGGGATGAATCGGAGT	1MM intron 25 guides	20	0	0	0	2	A	C
525	1	94	TGTGGAAAGGACGAAACACCGAGTTGGGATGAATCGGAATGTTTTGAGACGGACGTCTCGCTCCGCCTGGAGTTGGGATGAATCGGAAACAGGGTGTAACATGGTTCCGTGAGTAGGAAGCTTGGCGTAACTAGATC	GGTTCCGTGAGTAGG	GAGTTGGGATGAATCGGAAT	GCCTGGAGTTGGGATGAATCGGAAA	1MM intron 25 guides	20	0	0	0	1	U	T
526	1	94	TGTGGAAAGGACGAAACACCGAGTTGGGATGAATCGGAATGTTTTGAGACGGACGTCTCGCTCCGCCTGGAGTTGGGATGAATCGGAACCAGGGTGTAACATCATACTTCACCCTCCAAGCTTGGCGTAACTAGATC	CATACTTCACCCTCC	GAGTTGGGATGAATCGGAAT	GCCTGGAGTTGGGATGAATCGGAAC	1MM intron 25 guides	20	0	0	0	1	U	G
527	1	94	TGTGGAAAGGACGAAACACCGAGTTGGGATGAATCGGAATGTTTTGAGACGGACGTCTCGCTCCGCCTGGAGTTGGGATGAATCGGAAGCAGGGTGTAACATCCGTAAGGAATTAATAAGCTTGGCGTAACTAGATC	CCGTAAGGAATTAAT	GAGTTGGGATGAATCGGAAT	GCCTGGAGTTGGGATGAATCGGAAG	1MM intron 25 guides	20	0	0	0	1	U	C
528	1	95	TGTGGAAAGGACGAAACACCGAAGTTGGGATGAATCGGAATGTTTTGAGACGGACGTCTCGCTCCGCCTCAGGCTTACAGTTGATACAATCAAACAGGGTGTAACATACCGTGTGCATTCGAAAGCTTGGCGTAACTAGATC	ACCGTGTGCATTCGA	GAAGTTGGGATGAATCGGAAT	GCCTCAGGCTTACAGTTGATACAATCAAA	1MM intron 25 guides	21	1	0	0
529	1	95	TGTGGAAAGGACGAAACACCGAAGTTGGGATGAATCGGAATGTTTTGAGACGGACGTCTCGCTCCGCCTCGGATCCAATCTGCAGCGTTGACGGCAGGGTGTAACATTATTTCGAAACGACCAAGCTTGGCGTAACTAGATC	TATTTCGAAACGACC	GAAGTTGGGATGAATCGGAAT	GCCTCGGATCCAATCTGCAGCGTTGACGG	1MM intron 25 guides	21	1	0	0
530	1	95	TGTGGAAAGGACGAAACACCGAAGTTGGGATGAATCGGAATGTTTTGAGACGGACGTCTCGCTCCGCCTGAAGTTGGGATGAATCGGAATCAGGGTGTAACATACCAAAGTGCAATTAAAGCTTGGCGTAACTAGATC	ACCAAAGTGCAATTA	GAAGTTGGGATGAATCGGAAT	GCCTGAAGTTGGGATGAATCGGAAT	1MM intron 25 guides	21	0	1	0
531	1	95	TGTGGAAAGGACGAAACACCGAAGTTGGGATGAATCGGAATGTTTTGAGACGGACGTCTCGCTCCGCCTAAAGTTGGGATGAATCGGAATCAGGGTGTAACATTGACTAGGACTCCACAAGCTTGGCGTAACTAGATC	TGACTAGGACTCCAC	GAAGTTGGGATGAATCGGAAT	GCCTAAAGTTGGGATGAATCGGAAT	1MM intron 25 guides	21	0	0	0	21	G	T
532	1	95	TGTGGAAAGGACGAAACACCGAAGTTGGGATGAATCGGAATGTTTTGAGACGGACGTCTCGCTCCGCCTCAAGTTGGGATGAATCGGAATCAGGGTGTAACATGCTAAACACCTGGTCAAGCTTGGCGTAACTAGATC	GCTAAACACCTGGTC	GAAGTTGGGATGAATCGGAAT	GCCTCAAGTTGGGATGAATCGGAAT	1MM intron 25 guides	21	0	0	0	21	G	G
533	1	95	TGTGGAAAGGACGAAACACCGAAGTTGGGATGAATCGGAATGTTTTGAGACGGACGTCTCGCTCCGCCTTAAGTTGGGATGAATCGGAATCAGGGTGTAACATCCGTATGAGTTAGGAAAGCTTGGCGTAACTAGATC	CCGTATGAGTTAGGA	GAAGTTGGGATGAATCGGAAT	GCCTTAAGTTGGGATGAATCGGAAT	1MM intron 25 guides	21	0	0	0	21	G	A
534	1	95	TGTGGAAAGGACGAAACACCGAAGTTGGGATGAATCGGAATGTTTTGAGACGGACGTCTCGCTCCGCCTGCAGTTGGGATGAATCGGAATCAGGGTGTAACATGCATAGGAGCACGGGAAGCTTGGCGTAACTAGATC	GCATAGGAGCACGGG	GAAGTTGGGATGAATCGGAAT	GCCTGCAGTTGGGATGAATCGGAAT	1MM intron 25 guides	21	0	0	0	20	A	G
535	1	95	TGTGGAAAGGACGAAACACCGAAGTTGGGATGAATCGGAATGTTTTGAGACGGACGTCTCGCTCCGCCTGTAGTTGGGATGAATCGGAATCAGGGTGTAACATTAAGGAACCAGGAGCAAGCTTGGCGTAACTAGATC	TAAGGAACCAGGAGC	GAAGTTGGGATGAATCGGAAT	GCCTGTAGTTGGGATGAATCGGAAT	1MM intron 25 guides	21	0	0	0	20	A	A
536	1	95	TGTGGAAAGGACGAAACACCGAAGTTGGGATGAATCGGAATGTTTTGAGACGGACGTCTCGCTCCGCCTGGAGTTGGGATGAATCGGAATCAGGGTGTAACATGGTGCAATCCGGTAGAAGCTTGGCGTAACTAGATC	GGTGCAATCCGGTAG	GAAGTTGGGATGAATCGGAAT	GCCTGGAGTTGGGATGAATCGGAAT	1MM intron 25 guides	21	0	0	0	20	A	C
537	1	95	TGTGGAAAGGACGAAACACCGAAGTTGGGATGAATCGGAATGTTTTGAGACGGACGTCTCGCTCCGCCTGACGTTGGGATGAATCGGAATCAGGGTGTAACATCGTGCACTCCTAGGGAAGCTTGGCGTAACTAGATC	CGTGCACTCCTAGGG	GAAGTTGGGATGAATCGGAAT	GCCTGACGTTGGGATGAATCGGAAT	1MM intron 25 guides	21	0	0	0	19	A	G
538	1	95	TGTGGAAAGGACGAAACACCGAAGTTGGGATGAATCGGAATGTTTTGAGACGGACGTCTCGCTCCGCCTGATGTTGGGATGAATCGGAATCAGGGTGTAACATGGCGACCTCAAGTTTAAGCTTGGCGTAACTAGATC	GGCGACCTCAAGTTT	GAAGTTGGGATGAATCGGAAT	GCCTGATGTTGGGATGAATCGGAAT	1MM intron 25 guides	21	0	0	0	19	A	A
539	1	95	TGTGGAAAGGACGAAACACCGAAGTTGGGATGAATCGGAATGTTTTGAGACGGACGTCTCGCTCCGCCTGAGGTTGGGATGAATCGGAATCAGGGTGTAACATCCCGAACTGTTGATGAAGCTTGGCGTAACTAGATC	CCCGAACTGTTGATG	GAAGTTGGGATGAATCGGAAT	GCCTGAGGTTGGGATGAATCGGAAT	1MM intron 25 guides	21	0	0	0	19	A	C
540	1	95	TGTGGAAAGGACGAAACACCGAAGTTGGGATGAATCGGAATGTTTTGAGACGGACGTCTCGCTCCGCCTGAAATTGGGATGAATCGGAATCAGGGTGTAACATGAGTTTCGATCCTGGAAGCTTGGCGTAACTAGATC	GAGTTTCGATCCTGG	GAAGTTGGGATGAATCGGAAT	GCCTGAAATTGGGATGAATCGGAAT	1MM intron 25 guides	21	0	0	0	18	G	T
541	1	95	TGTGGAAAGGACGAAACACCGAAGTTGGGATGAATCGGAATGTTTTGAGACGGACGTCTCGCTCCGCCTGAACTTGGGATGAATCGGAATCAGGGTGTAACATTAGCCTTACCGTACTAAGCTTGGCGTAACTAGATC	TAGCCTTACCGTACT	GAAGTTGGGATGAATCGGAAT	GCCTGAACTTGGGATGAATCGGAAT	1MM intron 25 guides	21	0	0	0	18	G	G
542	1	95	TGTGGAAAGGACGAAACACCGAAGTTGGGATGAATCGGAATGTTTTGAGACGGACGTCTCGCTCCGCCTGAATTTGGGATGAATCGGAATCAGGGTGTAACATTTAGTACGGGACTGAAAGCTTGGCGTAACTAGATC	TTAGTACGGGACTGA	GAAGTTGGGATGAATCGGAAT	GCCTGAATTTGGGATGAATCGGAAT	1MM intron 25 guides	21	0	0	0	18	G	A
543	1	95	TGTGGAAAGGACGAAACACCGAAGTTGGGATGAATCGGAATGTTTTGAGACGGACGTCTCGCTCCGCCTGAAGATGGGATGAATCGGAATCAGGGTGTAACATGAACTATGAACGTATAAGCTTGGCGTAACTAGATC	GAACTATGAACGTAT	GAAGTTGGGATGAATCGGAAT	GCCTGAAGATGGGATGAATCGGAAT	1MM intron 25 guides	21	0	0	0	17	U	T
544	1	95	TGTGGAAAGGACGAAACACCGAAGTTGGGATGAATCGGAATGTTTTGAGACGGACGTCTCGCTCCGCCTGAAGCTGGGATGAATCGGAATCAGGGTGTAACATTAAGTCTGGTGCTTAAAGCTTGGCGTAACTAGATC	TAAGTCTGGTGCTTA	GAAGTTGGGATGAATCGGAAT	GCCTGAAGCTGGGATGAATCGGAAT	1MM intron 25 guides	21	0	0	0	17	U	G
545	1	95	TGTGGAAAGGACGAAACACCGAAGTTGGGATGAATCGGAATGTTTTGAGACGGACGTCTCGCTCCGCCTGAAGGTGGGATGAATCGGAATCAGGGTGTAACATGTTGCCCTGAAATATAAGCTTGGCGTAACTAGATC	GTTGCCCTGAAATAT	GAAGTTGGGATGAATCGGAAT	GCCTGAAGGTGGGATGAATCGGAAT	1MM intron 25 guides	21	0	0	0	17	U	C
546	1	95	TGTGGAAAGGACGAAACACCGAAGTTGGGATGAATCGGAATGTTTTGAGACGGACGTCTCGCTCCGCCTGAAGTAGGGATGAATCGGAATCAGGGTGTAACATATCGAGGACCATATGAAGCTTGGCGTAACTAGATC	ATCGAGGACCATATG	GAAGTTGGGATGAATCGGAAT	GCCTGAAGTAGGGATGAATCGGAAT	1MM intron 25 guides	21	0	0	0	16	U	T
547	1	95	TGTGGAAAGGACGAAACACCGAAGTTGGGATGAATCGGAATGTTTTGAGACGGACGTCTCGCTCCGCCTGAAGTCGGGATGAATCGGAATCAGGGTGTAACATGATCGTTGCTTAGCGAAGCTTGGCGTAACTAGATC	GATCGTTGCTTAGCG	GAAGTTGGGATGAATCGGAAT	GCCTGAAGTCGGGATGAATCGGAAT	1MM intron 25 guides	21	0	0	0	16	U	G
548	1	95	TGTGGAAAGGACGAAACACCGAAGTTGGGATGAATCGGAATGTTTTGAGACGGACGTCTCGCTCCGCCTGAAGTGGGGATGAATCGGAATCAGGGTGTAACATCTCTTCATACTGATAAAGCTTGGCGTAACTAGATC	CTCTTCATACTGATA	GAAGTTGGGATGAATCGGAAT	GCCTGAAGTGGGGATGAATCGGAAT	1MM intron 25 guides	21	0	0	0	16	U	C
549	1	95	TGTGGAAAGGACGAAACACCGAAGTTGGGATGAATCGGAATGTTTTGAGACGGACGTCTCGCTCCGCCTGAAGTTAGGATGAATCGGAATCAGGGTGTAACATAGATCGTGAATACGCAAGCTTGGCGTAACTAGATC	AGATCGTGAATACGC	GAAGTTGGGATGAATCGGAAT	GCCTGAAGTTAGGATGAATCGGAAT	1MM intron 25 guides	21	0	0	0	15	G	T
550	1	95	TGTGGAAAGGACGAAACACCGAAGTTGGGATGAATCGGAATGTTTTGAGACGGACGTCTCGCTCCGCCTGAAGTTCGGATGAATCGGAATCAGGGTGTAACATACAACGACCCATGAAAAGCTTGGCGTAACTAGATC	ACAACGACCCATGAA	GAAGTTGGGATGAATCGGAAT	GCCTGAAGTTCGGATGAATCGGAAT	1MM intron 25 guides	21	0	0	0	15	G	G
551	1	95	TGTGGAAAGGACGAAACACCGAAGTTGGGATGAATCGGAATGTTTTGAGACGGACGTCTCGCTCCGCCTGAAGTTTGGATGAATCGGAATCAGGGTGTAACATTACCTCCGAAACACGAAGCTTGGCGTAACTAGATC	TACCTCCGAAACACG	GAAGTTGGGATGAATCGGAAT	GCCTGAAGTTTGGATGAATCGGAAT	1MM intron 25 guides	21	0	0	0	15	G	A
552	1	95	TGTGGAAAGGACGAAACACCGAAGTTGGGATGAATCGGAATGTTTTGAGACGGACGTCTCGCTCCGCCTGAAGTTGAGATGAATCGGAATCAGGGTGTAACATCGAGTGTAGAAGTCTAAGCTTGGCGTAACTAGATC	CGAGTGTAGAAGTCT	GAAGTTGGGATGAATCGGAAT	GCCTGAAGTTGAGATGAATCGGAAT	1MM intron 25 guides	21	0	0	0	14	G	T
553	1	95	TGTGGAAAGGACGAAACACCGAAGTTGGGATGAATCGGAATGTTTTGAGACGGACGTCTCGCTCCGCCTGAAGTTGCGATGAATCGGAATCAGGGTGTAACATCGGAGGATAACCGCTAAGCTTGGCGTAACTAGATC	CGGAGGATAACCGCT	GAAGTTGGGATGAATCGGAAT	GCCTGAAGTTGCGATGAATCGGAAT	1MM intron 25 guides	21	0	0	0	14	G	G
554	1	95	TGTGGAAAGGACGAAACACCGAAGTTGGGATGAATCGGAATGTTTTGAGACGGACGTCTCGCTCCGCCTGAAGTTGTGATGAATCGGAATCAGGGTGTAACATTGGTCTGATAGTTCAAAGCTTGGCGTAACTAGATC	TGGTCTGATAGTTCA	GAAGTTGGGATGAATCGGAAT	GCCTGAAGTTGTGATGAATCGGAAT	1MM intron 25 guides	21	0	0	0	14	G	A
555	1	95	TGTGGAAAGGACGAAACACCGAAGTTGGGATGAATCGGAATGTTTTGAGACGGACGTCTCGCTCCGCCTGAAGTTGGAATGAATCGGAATCAGGGTGTAACATTAGTTCCAATCGGATAAGCTTGGCGTAACTAGATC	TAGTTCCAATCGGAT	GAAGTTGGGATGAATCGGAAT	GCCTGAAGTTGGAATGAATCGGAAT	1MM intron 25 guides	21	0	0	0	13	G	T
556	1	95	TGTGGAAAGGACGAAACACCGAAGTTGGGATGAATCGGAATGTTTTGAGACGGACGTCTCGCTCCGCCTGAAGTTGGCATGAATCGGAATCAGGGTGTAACATCTATCGTCGGAACGTAAGCTTGGCGTAACTAGATC	CTATCGTCGGAACGT	GAAGTTGGGATGAATCGGAAT	GCCTGAAGTTGGCATGAATCGGAAT	1MM intron 25 guides	21	0	0	0	13	G	G
557	1	95	TGTGGAAAGGACGAAACACCGAAGTTGGGATGAATCGGAATGTTTTGAGACGGACGTCTCGCTCCGCCTGAAGTTGGTATGAATCGGAATCAGGGTGTAACATAAACCCTGAGGAGAGAAGCTTGGCGTAACTAGATC	AAACCCTGAGGAGAG	GAAGTTGGGATGAATCGGAAT	GCCTGAAGTTGGTATGAATCGGAAT	1MM intron 25 guides	21	0	0	0	13	G	A
558	1	95	TGTGGAAAGGACGAAACACCGAAGTTGGGATGAATCGGAATGTTTTGAGACGGACGTCTCGCTCCGCCTGAAGTTGGGCTGAATCGGAATCAGGGTGTAACATCACTCCTGCACGAGGAAGCTTGGCGTAACTAGATC	CACTCCTGCACGAGG	GAAGTTGGGATGAATCGGAAT	GCCTGAAGTTGGGCTGAATCGGAAT	1MM intron 25 guides	21	0	0	0	12	A	G
559	1	95	TGTGGAAAGGACGAAACACCGAAGTTGGGATGAATCGGAATGTTTTGAGACGGACGTCTCGCTCCGCCTGAAGTTGGGTTGAATCGGAATCAGGGTGTAACATCGCTTGGGCATTCGGAAGCTTGGCGTAACTAGATC	CGCTTGGGCATTCGG	GAAGTTGGGATGAATCGGAAT	GCCTGAAGTTGGGTTGAATCGGAAT	1MM intron 25 guides	21	0	0	0	12	A	A
560	1	95	TGTGGAAAGGACGAAACACCGAAGTTGGGATGAATCGGAATGTTTTGAGACGGACGTCTCGCTCCGCCTGAAGTTGGGGTGAATCGGAATCAGGGTGTAACATTATGCCCGTCTGGTCAAGCTTGGCGTAACTAGATC	TATGCCCGTCTGGTC	GAAGTTGGGATGAATCGGAAT	GCCTGAAGTTGGGGTGAATCGGAAT	1MM intron 25 guides	21	0	0	0	12	A	C
561	1	95	TGTGGAAAGGACGAAACACCGAAGTTGGGATGAATCGGAATGTTTTGAGACGGACGTCTCGCTCCGCCTGAAGTTGGGAAGAATCGGAATCAGGGTGTAACATCCAAAGATGCACCAAAAGCTTGGCGTAACTAGATC	CCAAAGATGCACCAA	GAAGTTGGGATGAATCGGAAT	GCCTGAAGTTGGGAAGAATCGGAAT	1MM intron 25 guides	21	0	0	0	11	U	T
562	1	95	TGTGGAAAGGACGAAACACCGAAGTTGGGATGAATCGGAATGTTTTGAGACGGACGTCTCGCTCCGCCTGAAGTTGGGACGAATCGGAATCAGGGTGTAACATGTTCGCGAGTCTATGAAGCTTGGCGTAACTAGATC	GTTCGCGAGTCTATG	GAAGTTGGGATGAATCGGAAT	GCCTGAAGTTGGGACGAATCGGAAT	1MM intron 25 guides	21	0	0	0	11	U	G
563	1	95	TGTGGAAAGGACGAAACACCGAAGTTGGGATGAATCGGAATGTTTTGAGACGGACGTCTCGCTCCGCCTGAAGTTGGGAGGAATCGGAATCAGGGTGTAACATGCCGATATATTAGCTAAGCTTGGCGTAACTAGATC	GCCGATATATTAGCT	GAAGTTGGGATGAATCGGAAT	GCCTGAAGTTGGGAGGAATCGGAAT	1MM intron 25 guides	21	0	0	0	11	U	C
564	1	95	TGTGGAAAGGACGAAACACCGAAGTTGGGATGAATCGGAATGTTTTGAGACGGACGTCTCGCTCCGCCTGAAGTTGGGATAAATCGGAATCAGGGTGTAACATCCATATGTCCTCCGGAAGCTTGGCGTAACTAGATC	CCATATGTCCTCCGG	GAAGTTGGGATGAATCGGAAT	GCCTGAAGTTGGGATAAATCGGAAT	1MM intron 25 guides	21	0	0	0	10	G	T
565	1	95	TGTGGAAAGGACGAAACACCGAAGTTGGGATGAATCGGAATGTTTTGAGACGGACGTCTCGCTCCGCCTGAAGTTGGGATCAATCGGAATCAGGGTGTAACATGCGCTAGTCAGCACCAAGCTTGGCGTAACTAGATC	GCGCTAGTCAGCACC	GAAGTTGGGATGAATCGGAAT	GCCTGAAGTTGGGATCAATCGGAAT	1MM intron 25 guides	21	0	0	0	10	G	G
566	1	95	TGTGGAAAGGACGAAACACCGAAGTTGGGATGAATCGGAATGTTTTGAGACGGACGTCTCGCTCCGCCTGAAGTTGGGATTAATCGGAATCAGGGTGTAACATTCGAGTGATAACAATAAGCTTGGCGTAACTAGATC	TCGAGTGATAACAAT	GAAGTTGGGATGAATCGGAAT	GCCTGAAGTTGGGATTAATCGGAAT	1MM intron 25 guides	21	0	0	0	10	G	A
567	1	95	TGTGGAAAGGACGAAACACCGAAGTTGGGATGAATCGGAATGTTTTGAGACGGACGTCTCGCTCCGCCTGAAGTTGGGATGCATCGGAATCAGGGTGTAACATAACGGCATTATCTTGAAGCTTGGCGTAACTAGATC	AACGGCATTATCTTG	GAAGTTGGGATGAATCGGAAT	GCCTGAAGTTGGGATGCATCGGAAT	1MM intron 25 guides	21	0	0	0	9	A	G
568	1	95	TGTGGAAAGGACGAAACACCGAAGTTGGGATGAATCGGAATGTTTTGAGACGGACGTCTCGCTCCGCCTGAAGTTGGGATGTATCGGAATCAGGGTGTAACATTAAGACAGGCGACAGAAGCTTGGCGTAACTAGATC	TAAGACAGGCGACAG	GAAGTTGGGATGAATCGGAAT	GCCTGAAGTTGGGATGTATCGGAAT	1MM intron 25 guides	21	0	0	0	9	A	A
569	1	95	TGTGGAAAGGACGAAACACCGAAGTTGGGATGAATCGGAATGTTTTGAGACGGACGTCTCGCTCCGCCTGAAGTTGGGATGGATCGGAATCAGGGTGTAACATACCCTCGGCAACCTTAAGCTTGGCGTAACTAGATC	ACCCTCGGCAACCTT	GAAGTTGGGATGAATCGGAAT	GCCTGAAGTTGGGATGGATCGGAAT	1MM intron 25 guides	21	0	0	0	9	A	C
570	1	95	TGTGGAAAGGACGAAACACCGAAGTTGGGATGAATCGGAATGTTTTGAGACGGACGTCTCGCTCCGCCTGAAGTTGGGATGACTCGGAATCAGGGTGTAACATGTTCGGTGATTGTTAAAGCTTGGCGTAACTAGATC	GTTCGGTGATTGTTA	GAAGTTGGGATGAATCGGAAT	GCCTGAAGTTGGGATGACTCGGAAT	1MM intron 25 guides	21	0	0	0	8	A	G
571	1	95	TGTGGAAAGGACGAAACACCGAAGTTGGGATGAATCGGAATGTTTTGAGACGGACGTCTCGCTCCGCCTGAAGTTGGGATGATTCGGAATCAGGGTGTAACATGGAGTGTGGTTATTGAAGCTTGGCGTAACTAGATC	GGAGTGTGGTTATTG	GAAGTTGGGATGAATCGGAAT	GCCTGAAGTTGGGATGATTCGGAAT	1MM intron 25 guides	21	0	0	0	8	A	A
572	1	95	TGTGGAAAGGACGAAACACCGAAGTTGGGATGAATCGGAATGTTTTGAGACGGACGTCTCGCTCCGCCTGAAGTTGGGATGAGTCGGAATCAGGGTGTAACATTGTTGAAGGACACGTAAGCTTGGCGTAACTAGATC	TGTTGAAGGACACGT	GAAGTTGGGATGAATCGGAAT	GCCTGAAGTTGGGATGAGTCGGAAT	1MM intron 25 guides	21	0	0	0	8	A	C
573	1	95	TGTGGAAAGGACGAAACACCGAAGTTGGGATGAATCGGAATGTTTTGAGACGGACGTCTCGCTCCGCCTGAAGTTGGGATGAAACGGAATCAGGGTGTAACATGAGGCAGATGATGGTAAGCTTGGCGTAACTAGATC	GAGGCAGATGATGGT	GAAGTTGGGATGAATCGGAAT	GCCTGAAGTTGGGATGAAACGGAAT	1MM intron 25 guides	21	0	0	0	7	U	T
574	1	95	TGTGGAAAGGACGAAACACCGAAGTTGGGATGAATCGGAATGTTTTGAGACGGACGTCTCGCTCCGCCTGAAGTTGGGATGAACCGGAATCAGGGTGTAACATATTGATGGTTTCCTTAAGCTTGGCGTAACTAGATC	ATTGATGGTTTCCTT	GAAGTTGGGATGAATCGGAAT	GCCTGAAGTTGGGATGAACCGGAAT	1MM intron 25 guides	21	0	0	0	7	U	G
575	1	95	TGTGGAAAGGACGAAACACCGAAGTTGGGATGAATCGGAATGTTTTGAGACGGACGTCTCGCTCCGCCTGAAGTTGGGATGAAGCGGAATCAGGGTGTAACATTCTTAGTCGCACCGCAAGCTTGGCGTAACTAGATC	TCTTAGTCGCACCGC	GAAGTTGGGATGAATCGGAAT	GCCTGAAGTTGGGATGAAGCGGAAT	1MM intron 25 guides	21	0	0	0	7	U	C
576	1	95	TGTGGAAAGGACGAAACACCGAAGTTGGGATGAATCGGAATGTTTTGAGACGGACGTCTCGCTCCGCCTGAAGTTGGGATGAATAGGAATCAGGGTGTAACATCATTGAAAGGCGTGTAAGCTTGGCGTAACTAGATC	CATTGAAAGGCGTGT	GAAGTTGGGATGAATCGGAAT	GCCTGAAGTTGGGATGAATAGGAAT	1MM intron 25 guides	21	0	0	0	6	C	T
577	1	95	TGTGGAAAGGACGAAACACCGAAGTTGGGATGAATCGGAATGTTTTGAGACGGACGTCTCGCTCCGCCTGAAGTTGGGATGAATTGGAATCAGGGTGTAACATCCTTTAGCAATCATTAAGCTTGGCGTAACTAGATC	CCTTTAGCAATCATT	GAAGTTGGGATGAATCGGAAT	GCCTGAAGTTGGGATGAATTGGAAT	1MM intron 25 guides	21	0	0	0	6	C	A
578	1	95	TGTGGAAAGGACGAAACACCGAAGTTGGGATGAATCGGAATGTTTTGAGACGGACGTCTCGCTCCGCCTGAAGTTGGGATGAATGGGAATCAGGGTGTAACATTCATAGGACGAGGCCAAGCTTGGCGTAACTAGATC	TCATAGGACGAGGCC	GAAGTTGGGATGAATCGGAAT	GCCTGAAGTTGGGATGAATGGGAAT	1MM intron 25 guides	21	0	0	0	6	C	C
579	1	95	TGTGGAAAGGACGAAACACCGAAGTTGGGATGAATCGGAATGTTTTGAGACGGACGTCTCGCTCCGCCTGAAGTTGGGATGAATCAGAATCAGGGTGTAACATCGTTACTACGAAACTAAGCTTGGCGTAACTAGATC	CGTTACTACGAAACT	GAAGTTGGGATGAATCGGAAT	GCCTGAAGTTGGGATGAATCAGAAT	1MM intron 25 guides	21	0	0	0	5	G	T
580	1	95	TGTGGAAAGGACGAAACACCGAAGTTGGGATGAATCGGAATGTTTTGAGACGGACGTCTCGCTCCGCCTGAAGTTGGGATGAATCCGAATCAGGGTGTAACATGGTAAATTCTACTCGAAGCTTGGCGTAACTAGATC	GGTAAATTCTACTCG	GAAGTTGGGATGAATCGGAAT	GCCTGAAGTTGGGATGAATCCGAAT	1MM intron 25 guides	21	0	0	0	5	G	G
581	1	95	TGTGGAAAGGACGAAACACCGAAGTTGGGATGAATCGGAATGTTTTGAGACGGACGTCTCGCTCCGCCTGAAGTTGGGATGAATCTGAATCAGGGTGTAACATCGCAATGGATAGACTAAGCTTGGCGTAACTAGATC	CGCAATGGATAGACT	GAAGTTGGGATGAATCGGAAT	GCCTGAAGTTGGGATGAATCTGAAT	1MM intron 25 guides	21	0	0	0	5	G	A
582	1	95	TGTGGAAAGGACGAAACACCGAAGTTGGGATGAATCGGAATGTTTTGAGACGGACGTCTCGCTCCGCCTGAAGTTGGGATGAATCGAAATCAGGGTGTAACATGTCATGTGAGAATCGAAGCTTGGCGTAACTAGATC	GTCATGTGAGAATCG	GAAGTTGGGATGAATCGGAAT	GCCTGAAGTTGGGATGAATCGAAAT	1MM intron 25 guides	21	0	0	0	4	G	T
583	1	95	TGTGGAAAGGACGAAACACCGAAGTTGGGATGAATCGGAATGTTTTGAGACGGACGTCTCGCTCCGCCTGAAGTTGGGATGAATCGCAATCAGGGTGTAACATTTGAGATAGGCTTCTAAGCTTGGCGTAACTAGATC	TTGAGATAGGCTTCT	GAAGTTGGGATGAATCGGAAT	GCCTGAAGTTGGGATGAATCGCAAT	1MM intron 25 guides	21	0	0	0	4	G	G
584	1	95	TGTGGAAAGGACGAAACACCGAAGTTGGGATGAATCGGAATGTTTTGAGACGGACGTCTCGCTCCGCCTGAAGTTGGGATGAATCGTAATCAGGGTGTAACATGACTGATTGCGTACCAAGCTTGGCGTAACTAGATC	GACTGATTGCGTACC	GAAGTTGGGATGAATCGGAAT	GCCTGAAGTTGGGATGAATCGTAAT	1MM intron 25 guides	21	0	0	0	4	G	A
585	1	95	TGTGGAAAGGACGAAACACCGAAGTTGGGATGAATCGGAATGTTTTGAGACGGACGTCTCGCTCCGCCTGAAGTTGGGATGAATCGGCATCAGGGTGTAACATTCGCAGGACAAGACCAAGCTTGGCGTAACTAGATC	TCGCAGGACAAGACC	GAAGTTGGGATGAATCGGAAT	GCCTGAAGTTGGGATGAATCGGCAT	1MM intron 25 guides	21	0	0	0	3	A	G
586	1	95	TGTGGAAAGGACGAAACACCGAAGTTGGGATGAATCGGAATGTTTTGAGACGGACGTCTCGCTCCGCCTGAAGTTGGGATGAATCGGTATCAGGGTGTAACATTGGTAGTTGGCTCACAAGCTTGGCGTAACTAGATC	TGGTAGTTGGCTCAC	GAAGTTGGGATGAATCGGAAT	GCCTGAAGTTGGGATGAATCGGTAT	1MM intron 25 guides	21	0	0	0	3	A	A
587	1	95	TGTGGAAAGGACGAAACACCGAAGTTGGGATGAATCGGAATGTTTTGAGACGGACGTCTCGCTCCGCCTGAAGTTGGGATGAATCGGGATCAGGGTGTAACATACACTCTTTAGGCCTAAGCTTGGCGTAACTAGATC	ACACTCTTTAGGCCT	GAAGTTGGGATGAATCGGAAT	GCCTGAAGTTGGGATGAATCGGGAT	1MM intron 25 guides	21	0	0	0	3	A	C
588	1	95	TGTGGAAAGGACGAAACACCGAAGTTGGGATGAATCGGAATGTTTTGAGACGGACGTCTCGCTCCGCCTGAAGTTGGGATGAATCGGACTCAGGGTGTAACATAACGGAAGTTAGGATAAGCTTGGCGTAACTAGATC	AACGGAAGTTAGGAT	GAAGTTGGGATGAATCGGAAT	GCCTGAAGTTGGGATGAATCGGACT	1MM intron 25 guides	21	0	0	0	2	A	G
589	1	95	TGTGGAAAGGACGAAACACCGAAGTTGGGATGAATCGGAATGTTTTGAGACGGACGTCTCGCTCCGCCTGAAGTTGGGATGAATCGGATTCAGGGTGTAACATGTAGGTGACAAGCAGAAGCTTGGCGTAACTAGATC	GTAGGTGACAAGCAG	GAAGTTGGGATGAATCGGAAT	GCCTGAAGTTGGGATGAATCGGATT	1MM intron 25 guides	21	0	0	0	2	A	A
590	1	95	TGTGGAAAGGACGAAACACCGAAGTTGGGATGAATCGGAATGTTTTGAGACGGACGTCTCGCTCCGCCTGAAGTTGGGATGAATCGGAGTCAGGGTGTAACATGGGCCTTCTCTAGGGAAGCTTGGCGTAACTAGATC	GGGCCTTCTCTAGGG	GAAGTTGGGATGAATCGGAAT	GCCTGAAGTTGGGATGAATCGGAGT	1MM intron 25 guides	21	0	0	0	2	A	C
591	1	95	TGTGGAAAGGACGAAACACCGAAGTTGGGATGAATCGGAATGTTTTGAGACGGACGTCTCGCTCCGCCTGAAGTTGGGATGAATCGGAAACAGGGTGTAACATAACGCTTGCCCTCTGAAGCTTGGCGTAACTAGATC	AACGCTTGCCCTCTG	GAAGTTGGGATGAATCGGAAT	GCCTGAAGTTGGGATGAATCGGAAA	1MM intron 25 guides	21	0	0	0	1	U	T
592	1	95	TGTGGAAAGGACGAAACACCGAAGTTGGGATGAATCGGAATGTTTTGAGACGGACGTCTCGCTCCGCCTGAAGTTGGGATGAATCGGAACCAGGGTGTAACATAATGTTTCGGGTTTGAAGCTTGGCGTAACTAGATC	AATGTTTCGGGTTTG	GAAGTTGGGATGAATCGGAAT	GCCTGAAGTTGGGATGAATCGGAAC	1MM intron 25 guides	21	0	0	0	1	U	G
593	1	95	TGTGGAAAGGACGAAACACCGAAGTTGGGATGAATCGGAATGTTTTGAGACGGACGTCTCGCTCCGCCTGAAGTTGGGATGAATCGGAAGCAGGGTGTAACATGGGACAACCTAAGCCAAGCTTGGCGTAACTAGATC	GGGACAACCTAAGCC	GAAGTTGGGATGAATCGGAAT	GCCTGAAGTTGGGATGAATCGGAAG	1MM intron 25 guides	21	0	0	0	1	U	C
594	1	96	TGTGGAAAGGACGAAACACCGGAAGTTGGGATGAATCGGAATGTTTTGAGACGGACGTCTCGCTCCGCCCAGGCTTACAGTTGATACAATCAAACAGGGTGTAACATTCTTCGATAGCTATTAAGCTTGGCGTAACTAGATC	TCTTCGATAGCTATT	GGAAGTTGGGATGAATCGGAAT	GCCCAGGCTTACAGTTGATACAATCAAA	1MM intron 25 guides	22	1	0	0
595	1	96	TGTGGAAAGGACGAAACACCGGAAGTTGGGATGAATCGGAATGTTTTGAGACGGACGTCTCGCTCCGCCCGGATCCAATCTGCAGCGTTGACGGCAGGGTGTAACATTACTACGGACTTTAGAAGCTTGGCGTAACTAGATC	TACTACGGACTTTAG	GGAAGTTGGGATGAATCGGAAT	GCCCGGATCCAATCTGCAGCGTTGACGG	1MM intron 25 guides	22	1	0	0
596	1	96	TGTGGAAAGGACGAAACACCGGAAGTTGGGATGAATCGGAATGTTTTGAGACGGACGTCTCGCTCCGCCGGAAGTTGGGATGAATCGGAATCAGGGTGTAACATTTGAGTCGCGCAGAGAAGCTTGGCGTAACTAGATC	TTGAGTCGCGCAGAG	GGAAGTTGGGATGAATCGGAAT	GCCGGAAGTTGGGATGAATCGGAAT	1MM intron 25 guides	22	0	1	0
597	1	96	TGTGGAAAGGACGAAACACCGGAAGTTGGGATGAATCGGAATGTTTTGAGACGGACGTCTCGCTCCGCCAGAAGTTGGGATGAATCGGAATCAGGGTGTAACATACCAAGGTAACTACGAAGCTTGGCGTAACTAGATC	ACCAAGGTAACTACG	GGAAGTTGGGATGAATCGGAAT	GCCAGAAGTTGGGATGAATCGGAAT	1MM intron 25 guides	22	0	0	0	22	G	T
598	1	96	TGTGGAAAGGACGAAACACCGGAAGTTGGGATGAATCGGAATGTTTTGAGACGGACGTCTCGCTCCGCCCGAAGTTGGGATGAATCGGAATCAGGGTGTAACATAGCTTCATGTTATGGAAGCTTGGCGTAACTAGATC	AGCTTCATGTTATGG	GGAAGTTGGGATGAATCGGAAT	GCCCGAAGTTGGGATGAATCGGAAT	1MM intron 25 guides	22	0	0	0	22	G	G
599	1	96	TGTGGAAAGGACGAAACACCGGAAGTTGGGATGAATCGGAATGTTTTGAGACGGACGTCTCGCTCCGCCTGAAGTTGGGATGAATCGGAATCAGGGTGTAACATGTGACTCTCTGGTGAAAGCTTGGCGTAACTAGATC	GTGACTCTCTGGTGA	GGAAGTTGGGATGAATCGGAAT	GCCTGAAGTTGGGATGAATCGGAAT	1MM intron 25 guides	22	0	0	0	22	G	A
600	1	96	TGTGGAAAGGACGAAACACCGGAAGTTGGGATGAATCGGAATGTTTTGAGACGGACGTCTCGCTCCGCCGAAAGTTGGGATGAATCGGAATCAGGGTGTAACATGTTCCCGAGATATATAAGCTTGGCGTAACTAGATC	GTTCCCGAGATATAT	GGAAGTTGGGATGAATCGGAAT	GCCGAAAGTTGGGATGAATCGGAAT	1MM intron 25 guides	22	0	0	0	21	G	T
601	1	96	TGTGGAAAGGACGAAACACCGGAAGTTGGGATGAATCGGAATGTTTTGAGACGGACGTCTCGCTCCGCCGCAAGTTGGGATGAATCGGAATCAGGGTGTAACATGGTCACTCACTTCTAAAGCTTGGCGTAACTAGATC	GGTCACTCACTTCTA	GGAAGTTGGGATGAATCGGAAT	GCCGCAAGTTGGGATGAATCGGAAT	1MM intron 25 guides	22	0	0	0	21	G	G
602	1	96	TGTGGAAAGGACGAAACACCGGAAGTTGGGATGAATCGGAATGTTTTGAGACGGACGTCTCGCTCCGCCGTAAGTTGGGATGAATCGGAATCAGGGTGTAACATTCGTAGGTTTGCAATAAGCTTGGCGTAACTAGATC	TCGTAGGTTTGCAAT	GGAAGTTGGGATGAATCGGAAT	GCCGTAAGTTGGGATGAATCGGAAT	1MM intron 25 guides	22	0	0	0	21	G	A
603	1	96	TGTGGAAAGGACGAAACACCGGAAGTTGGGATGAATCGGAATGTTTTGAGACGGACGTCTCGCTCCGCCGGCAGTTGGGATGAATCGGAATCAGGGTGTAACATCCGAATAGAACAACCAAGCTTGGCGTAACTAGATC	CCGAATAGAACAACC	GGAAGTTGGGATGAATCGGAAT	GCCGGCAGTTGGGATGAATCGGAAT	1MM intron 25 guides	22	0	0	0	20	A	G
604	1	96	TGTGGAAAGGACGAAACACCGGAAGTTGGGATGAATCGGAATGTTTTGAGACGGACGTCTCGCTCCGCCGGTAGTTGGGATGAATCGGAATCAGGGTGTAACATAATGATTAGAGCGCCAAGCTTGGCGTAACTAGATC	AATGATTAGAGCGCC	GGAAGTTGGGATGAATCGGAAT	GCCGGTAGTTGGGATGAATCGGAAT	1MM intron 25 guides	22	0	0	0	20	A	A
605	1	96	TGTGGAAAGGACGAAACACCGGAAGTTGGGATGAATCGGAATGTTTTGAGACGGACGTCTCGCTCCGCCGGGAGTTGGGATGAATCGGAATCAGGGTGTAACATCGTCGGATGAAGACCAAGCTTGGCGTAACTAGATC	CGTCGGATGAAGACC	GGAAGTTGGGATGAATCGGAAT	GCCGGGAGTTGGGATGAATCGGAAT	1MM intron 25 guides	22	0	0	0	20	A	C
606	1	96	TGTGGAAAGGACGAAACACCGGAAGTTGGGATGAATCGGAATGTTTTGAGACGGACGTCTCGCTCCGCCGGACGTTGGGATGAATCGGAATCAGGGTGTAACATTCTGCAATCATTCCGAAGCTTGGCGTAACTAGATC	TCTGCAATCATTCCG	GGAAGTTGGGATGAATCGGAAT	GCCGGACGTTGGGATGAATCGGAAT	1MM intron 25 guides	22	0	0	0	19	A	G
607	1	96	TGTGGAAAGGACGAAACACCGGAAGTTGGGATGAATCGGAATGTTTTGAGACGGACGTCTCGCTCCGCCGGATGTTGGGATGAATCGGAATCAGGGTGTAACATTGCAACTTTAGCATGAAGCTTGGCGTAACTAGATC	TGCAACTTTAGCATG	GGAAGTTGGGATGAATCGGAAT	GCCGGATGTTGGGATGAATCGGAAT	1MM intron 25 guides	22	0	0	0	19	A	A
608	1	96	TGTGGAAAGGACGAAACACCGGAAGTTGGGATGAATCGGAATGTTTTGAGACGGACGTCTCGCTCCGCCGGAGGTTGGGATGAATCGGAATCAGGGTGTAACATATAACGCGAGAGGACAAGCTTGGCGTAACTAGATC	ATAACGCGAGAGGAC	GGAAGTTGGGATGAATCGGAAT	GCCGGAGGTTGGGATGAATCGGAAT	1MM intron 25 guides	22	0	0	0	19	A	C
609	1	96	TGTGGAAAGGACGAAACACCGGAAGTTGGGATGAATCGGAATGTTTTGAGACGGACGTCTCGCTCCGCCGGAAATTGGGATGAATCGGAATCAGGGTGTAACATAGTTACTAAGCACAAAAGCTTGGCGTAACTAGATC	AGTTACTAAGCACAA	GGAAGTTGGGATGAATCGGAAT	GCCGGAAATTGGGATGAATCGGAAT	1MM intron 25 guides	22	0	0	0	18	G	T
610	1	96	TGTGGAAAGGACGAAACACCGGAAGTTGGGATGAATCGGAATGTTTTGAGACGGACGTCTCGCTCCGCCGGAACTTGGGATGAATCGGAATCAGGGTGTAACATTTCGCAACCCAAGTGAAGCTTGGCGTAACTAGATC	TTCGCAACCCAAGTG	GGAAGTTGGGATGAATCGGAAT	GCCGGAACTTGGGATGAATCGGAAT	1MM intron 25 guides	22	0	0	0	18	G	G
611	1	96	TGTGGAAAGGACGAAACACCGGAAGTTGGGATGAATCGGAATGTTTTGAGACGGACGTCTCGCTCCGCCGGAATTTGGGATGAATCGGAATCAGGGTGTAACATCAATACTTAGGTGAAAAGCTTGGCGTAACTAGATC	CAATACTTAGGTGAA	GGAAGTTGGGATGAATCGGAAT	GCCGGAATTTGGGATGAATCGGAAT	1MM intron 25 guides	22	0	0	0	18	G	A
612	1	96	TGTGGAAAGGACGAAACACCGGAAGTTGGGATGAATCGGAATGTTTTGAGACGGACGTCTCGCTCCGCCGGAAGATGGGATGAATCGGAATCAGGGTGTAACATTGCCACTTGAATTCCAAGCTTGGCGTAACTAGATC	TGCCACTTGAATTCC	GGAAGTTGGGATGAATCGGAAT	GCCGGAAGATGGGATGAATCGGAAT	1MM intron 25 guides	22	0	0	0	17	U	T
613	1	96	TGTGGAAAGGACGAAACACCGGAAGTTGGGATGAATCGGAATGTTTTGAGACGGACGTCTCGCTCCGCCGGAAGCTGGGATGAATCGGAATCAGGGTGTAACATACCGGCCTGCACGTAAAGCTTGGCGTAACTAGATC	ACCGGCCTGCACGTA	GGAAGTTGGGATGAATCGGAAT	GCCGGAAGCTGGGATGAATCGGAAT	1MM intron 25 guides	22	0	0	0	17	U	G
614	1	96	TGTGGAAAGGACGAAACACCGGAAGTTGGGATGAATCGGAATGTTTTGAGACGGACGTCTCGCTCCGCCGGAAGGTGGGATGAATCGGAATCAGGGTGTAACATCCCGCTCGTGAACAGAAGCTTGGCGTAACTAGATC	CCCGCTCGTGAACAG	GGAAGTTGGGATGAATCGGAAT	GCCGGAAGGTGGGATGAATCGGAAT	1MM intron 25 guides	22	0	0	0	17	U	C
615	1	96	TGTGGAAAGGACGAAACACCGGAAGTTGGGATGAATCGGAATGTTTTGAGACGGACGTCTCGCTCCGCCGGAAGTAGGGATGAATCGGAATCAGGGTGTAACATTGTTGTGAAAGGAAGAAGCTTGGCGTAACTAGATC	TGTTGTGAAAGGAAG	GGAAGTTGGGATGAATCGGAAT	GCCGGAAGTAGGGATGAATCGGAAT	1MM intron 25 guides	22	0	0	0	16	U	T
616	1	96	TGTGGAAAGGACGAAACACCGGAAGTTGGGATGAATCGGAATGTTTTGAGACGGACGTCTCGCTCCGCCGGAAGTCGGGATGAATCGGAATCAGGGTGTAACATGTTATGGACGAACACAAGCTTGGCGTAACTAGATC	GTTATGGACGAACAC	GGAAGTTGGGATGAATCGGAAT	GCCGGAAGTCGGGATGAATCGGAAT	1MM intron 25 guides	22	0	0	0	16	U	G
617	1	96	TGTGGAAAGGACGAAACACCGGAAGTTGGGATGAATCGGAATGTTTTGAGACGGACGTCTCGCTCCGCCGGAAGTGGGGATGAATCGGAATCAGGGTGTAACATATTACGATAGGTGATAAGCTTGGCGTAACTAGATC	ATTACGATAGGTGAT	GGAAGTTGGGATGAATCGGAAT	GCCGGAAGTGGGGATGAATCGGAAT	1MM intron 25 guides	22	0	0	0	16	U	C
618	1	96	TGTGGAAAGGACGAAACACCGGAAGTTGGGATGAATCGGAATGTTTTGAGACGGACGTCTCGCTCCGCCGGAAGTTAGGATGAATCGGAATCAGGGTGTAACATACATACGCGGCGTCCAAGCTTGGCGTAACTAGATC	ACATACGCGGCGTCC	GGAAGTTGGGATGAATCGGAAT	GCCGGAAGTTAGGATGAATCGGAAT	1MM intron 25 guides	22	0	0	0	15	G	T
619	1	96	TGTGGAAAGGACGAAACACCGGAAGTTGGGATGAATCGGAATGTTTTGAGACGGACGTCTCGCTCCGCCGGAAGTTCGGATGAATCGGAATCAGGGTGTAACATTACACGCTGCGCGCAAAGCTTGGCGTAACTAGATC	TACACGCTGCGCGCA	GGAAGTTGGGATGAATCGGAAT	GCCGGAAGTTCGGATGAATCGGAAT	1MM intron 25 guides	22	0	0	0	15	G	G
620	1	96	TGTGGAAAGGACGAAACACCGGAAGTTGGGATGAATCGGAATGTTTTGAGACGGACGTCTCGCTCCGCCGGAAGTTTGGATGAATCGGAATCAGGGTGTAACATGATCCTAGATAGGTGAAGCTTGGCGTAACTAGATC	GATCCTAGATAGGTG	GGAAGTTGGGATGAATCGGAAT	GCCGGAAGTTTGGATGAATCGGAAT	1MM intron 25 guides	22	0	0	0	15	G	A
621	1	96	TGTGGAAAGGACGAAACACCGGAAGTTGGGATGAATCGGAATGTTTTGAGACGGACGTCTCGCTCCGCCGGAAGTTGAGATGAATCGGAATCAGGGTGTAACATGGTATCTAAATTGAGAAGCTTGGCGTAACTAGATC	GGTATCTAAATTGAG	GGAAGTTGGGATGAATCGGAAT	GCCGGAAGTTGAGATGAATCGGAAT	1MM intron 25 guides	22	0	0	0	14	G	T
622	1	96	TGTGGAAAGGACGAAACACCGGAAGTTGGGATGAATCGGAATGTTTTGAGACGGACGTCTCGCTCCGCCGGAAGTTGCGATGAATCGGAATCAGGGTGTAACATTTTGATGAAGCATGAAAGCTTGGCGTAACTAGATC	TTTGATGAAGCATGA	GGAAGTTGGGATGAATCGGAAT	GCCGGAAGTTGCGATGAATCGGAAT	1MM intron 25 guides	22	0	0	0	14	G	G
623	1	96	TGTGGAAAGGACGAAACACCGGAAGTTGGGATGAATCGGAATGTTTTGAGACGGACGTCTCGCTCCGCCGGAAGTTGTGATGAATCGGAATCAGGGTGTAACATATGTCGTCCGCAATGAAGCTTGGCGTAACTAGATC	ATGTCGTCCGCAATG	GGAAGTTGGGATGAATCGGAAT	GCCGGAAGTTGTGATGAATCGGAAT	1MM intron 25 guides	22	0	0	0	14	G	A
624	1	96	TGTGGAAAGGACGAAACACCGGAAGTTGGGATGAATCGGAATGTTTTGAGACGGACGTCTCGCTCCGCCGGAAGTTGGAATGAATCGGAATCAGGGTGTAACATGCGGTTAGATTGGATAAGCTTGGCGTAACTAGATC	GCGGTTAGATTGGAT	GGAAGTTGGGATGAATCGGAAT	GCCGGAAGTTGGAATGAATCGGAAT	1MM intron 25 guides	22	0	0	0	13	G	T
625	1	96	TGTGGAAAGGACGAAACACCGGAAGTTGGGATGAATCGGAATGTTTTGAGACGGACGTCTCGCTCCGCCGGAAGTTGGCATGAATCGGAATCAGGGTGTAACATGCGGACACCACAGTAAAGCTTGGCGTAACTAGATC	GCGGACACCACAGTA	GGAAGTTGGGATGAATCGGAAT	GCCGGAAGTTGGCATGAATCGGAAT	1MM intron 25 guides	22	0	0	0	13	G	G
626	1	96	TGTGGAAAGGACGAAACACCGGAAGTTGGGATGAATCGGAATGTTTTGAGACGGACGTCTCGCTCCGCCGGAAGTTGGTATGAATCGGAATCAGGGTGTAACATCGGCATGTCGATGCCAAGCTTGGCGTAACTAGATC	CGGCATGTCGATGCC	GGAAGTTGGGATGAATCGGAAT	GCCGGAAGTTGGTATGAATCGGAAT	1MM intron 25 guides	22	0	0	0	13	G	A
627	1	96	TGTGGAAAGGACGAAACACCGGAAGTTGGGATGAATCGGAATGTTTTGAGACGGACGTCTCGCTCCGCCGGAAGTTGGGCTGAATCGGAATCAGGGTGTAACATCAGTGAAAGTATCTAAAGCTTGGCGTAACTAGATC	CAGTGAAAGTATCTA	GGAAGTTGGGATGAATCGGAAT	GCCGGAAGTTGGGCTGAATCGGAAT	1MM intron 25 guides	22	0	0	0	12	A	G
628	1	96	TGTGGAAAGGACGAAACACCGGAAGTTGGGATGAATCGGAATGTTTTGAGACGGACGTCTCGCTCCGCCGGAAGTTGGGTTGAATCGGAATCAGGGTGTAACATTATGCGCAAAGAGAAAAGCTTGGCGTAACTAGATC	TATGCGCAAAGAGAA	GGAAGTTGGGATGAATCGGAAT	GCCGGAAGTTGGGTTGAATCGGAAT	1MM intron 25 guides	22	0	0	0	12	A	A
629	1	96	TGTGGAAAGGACGAAACACCGGAAGTTGGGATGAATCGGAATGTTTTGAGACGGACGTCTCGCTCCGCCGGAAGTTGGGGTGAATCGGAATCAGGGTGTAACATACAACGGGAATCGAGAAGCTTGGCGTAACTAGATC	ACAACGGGAATCGAG	GGAAGTTGGGATGAATCGGAAT	GCCGGAAGTTGGGGTGAATCGGAAT	1MM intron 25 guides	22	0	0	0	12	A	C
630	1	96	TGTGGAAAGGACGAAACACCGGAAGTTGGGATGAATCGGAATGTTTTGAGACGGACGTCTCGCTCCGCCGGAAGTTGGGAAGAATCGGAATCAGGGTGTAACATCACTGCCACAGGATTAAGCTTGGCGTAACTAGATC	CACTGCCACAGGATT	GGAAGTTGGGATGAATCGGAAT	GCCGGAAGTTGGGAAGAATCGGAAT	1MM intron 25 guides	22	0	0	0	11	U	T
631	1	96	TGTGGAAAGGACGAAACACCGGAAGTTGGGATGAATCGGAATGTTTTGAGACGGACGTCTCGCTCCGCCGGAAGTTGGGACGAATCGGAATCAGGGTGTAACATTTGGTGCTCCTCTAAAAGCTTGGCGTAACTAGATC	TTGGTGCTCCTCTAA	GGAAGTTGGGATGAATCGGAAT	GCCGGAAGTTGGGACGAATCGGAAT	1MM intron 25 guides	22	0	0	0	11	U	G
632	1	96	TGTGGAAAGGACGAAACACCGGAAGTTGGGATGAATCGGAATGTTTTGAGACGGACGTCTCGCTCCGCCGGAAGTTGGGAGGAATCGGAATCAGGGTGTAACATGCGTCCATGGGATAGAAGCTTGGCGTAACTAGATC	GCGTCCATGGGATAG	GGAAGTTGGGATGAATCGGAAT	GCCGGAAGTTGGGAGGAATCGGAAT	1MM intron 25 guides	22	0	0	0	11	U	C
633	1	96	TGTGGAAAGGACGAAACACCGGAAGTTGGGATGAATCGGAATGTTTTGAGACGGACGTCTCGCTCCGCCGGAAGTTGGGATAAATCGGAATCAGGGTGTAACATACGACACACTGGCTTAAGCTTGGCGTAACTAGATC	ACGACACACTGGCTT	GGAAGTTGGGATGAATCGGAAT	GCCGGAAGTTGGGATAAATCGGAAT	1MM intron 25 guides	22	0	0	0	10	G	T
634	1	96	TGTGGAAAGGACGAAACACCGGAAGTTGGGATGAATCGGAATGTTTTGAGACGGACGTCTCGCTCCGCCGGAAGTTGGGATCAATCGGAATCAGGGTGTAACATCAAAGGTGTCCGGCAAAGCTTGGCGTAACTAGATC	CAAAGGTGTCCGGCA	GGAAGTTGGGATGAATCGGAAT	GCCGGAAGTTGGGATCAATCGGAAT	1MM intron 25 guides	22	0	0	0	10	G	G
635	1	96	TGTGGAAAGGACGAAACACCGGAAGTTGGGATGAATCGGAATGTTTTGAGACGGACGTCTCGCTCCGCCGGAAGTTGGGATTAATCGGAATCAGGGTGTAACATGACCGTTGTGGTTCAAAGCTTGGCGTAACTAGATC	GACCGTTGTGGTTCA	GGAAGTTGGGATGAATCGGAAT	GCCGGAAGTTGGGATTAATCGGAAT	1MM intron 25 guides	22	0	0	0	10	G	A
636	1	96	TGTGGAAAGGACGAAACACCGGAAGTTGGGATGAATCGGAATGTTTTGAGACGGACGTCTCGCTCCGCCGGAAGTTGGGATGCATCGGAATCAGGGTGTAACATTCCTCTGATCCTCTGAAGCTTGGCGTAACTAGATC	TCCTCTGATCCTCTG	GGAAGTTGGGATGAATCGGAAT	GCCGGAAGTTGGGATGCATCGGAAT	1MM intron 25 guides	22	0	0	0	9	A	G
637	1	96	TGTGGAAAGGACGAAACACCGGAAGTTGGGATGAATCGGAATGTTTTGAGACGGACGTCTCGCTCCGCCGGAAGTTGGGATGTATCGGAATCAGGGTGTAACATTCCAACTGCGTGCCTAAGCTTGGCGTAACTAGATC	TCCAACTGCGTGCCT	GGAAGTTGGGATGAATCGGAAT	GCCGGAAGTTGGGATGTATCGGAAT	1MM intron 25 guides	22	0	0	0	9	A	A
638	1	96	TGTGGAAAGGACGAAACACCGGAAGTTGGGATGAATCGGAATGTTTTGAGACGGACGTCTCGCTCCGCCGGAAGTTGGGATGGATCGGAATCAGGGTGTAACATATTGGGACAGTTATAAAGCTTGGCGTAACTAGATC	ATTGGGACAGTTATA	GGAAGTTGGGATGAATCGGAAT	GCCGGAAGTTGGGATGGATCGGAAT	1MM intron 25 guides	22	0	0	0	9	A	C
639	1	96	TGTGGAAAGGACGAAACACCGGAAGTTGGGATGAATCGGAATGTTTTGAGACGGACGTCTCGCTCCGCCGGAAGTTGGGATGACTCGGAATCAGGGTGTAACATTGCAAGTCGTTCAGCAAGCTTGGCGTAACTAGATC	TGCAAGTCGTTCAGC	GGAAGTTGGGATGAATCGGAAT	GCCGGAAGTTGGGATGACTCGGAAT	1MM intron 25 guides	22	0	0	0	8	A	G
640	1	96	TGTGGAAAGGACGAAACACCGGAAGTTGGGATGAATCGGAATGTTTTGAGACGGACGTCTCGCTCCGCCGGAAGTTGGGATGATTCGGAATCAGGGTGTAACATAATTTCGACGGACGAAAGCTTGGCGTAACTAGATC	AATTTCGACGGACGA	GGAAGTTGGGATGAATCGGAAT	GCCGGAAGTTGGGATGATTCGGAAT	1MM intron 25 guides	22	0	0	0	8	A	A
641	1	96	TGTGGAAAGGACGAAACACCGGAAGTTGGGATGAATCGGAATGTTTTGAGACGGACGTCTCGCTCCGCCGGAAGTTGGGATGAGTCGGAATCAGGGTGTAACATCTGCAAGTTGTACATAAGCTTGGCGTAACTAGATC	CTGCAAGTTGTACAT	GGAAGTTGGGATGAATCGGAAT	GCCGGAAGTTGGGATGAGTCGGAAT	1MM intron 25 guides	22	0	0	0	8	A	C
642	1	96	TGTGGAAAGGACGAAACACCGGAAGTTGGGATGAATCGGAATGTTTTGAGACGGACGTCTCGCTCCGCCGGAAGTTGGGATGAAACGGAATCAGGGTGTAACATTAGAACCGTCAATTCAAGCTTGGCGTAACTAGATC	TAGAACCGTCAATTC	GGAAGTTGGGATGAATCGGAAT	GCCGGAAGTTGGGATGAAACGGAAT	1MM intron 25 guides	22	0	0	0	7	U	T
643	1	96	TGTGGAAAGGACGAAACACCGGAAGTTGGGATGAATCGGAATGTTTTGAGACGGACGTCTCGCTCCGCCGGAAGTTGGGATGAACCGGAATCAGGGTGTAACATGATGAGGTGCATTACAAGCTTGGCGTAACTAGATC	GATGAGGTGCATTAC	GGAAGTTGGGATGAATCGGAAT	GCCGGAAGTTGGGATGAACCGGAAT	1MM intron 25 guides	22	0	0	0	7	U	G
644	1	96	TGTGGAAAGGACGAAACACCGGAAGTTGGGATGAATCGGAATGTTTTGAGACGGACGTCTCGCTCCGCCGGAAGTTGGGATGAAGCGGAATCAGGGTGTAACATAACACTGCAGTACCCAAGCTTGGCGTAACTAGATC	AACACTGCAGTACCC	GGAAGTTGGGATGAATCGGAAT	GCCGGAAGTTGGGATGAAGCGGAAT	1MM intron 25 guides	22	0	0	0	7	U	C
645	1	96	TGTGGAAAGGACGAAACACCGGAAGTTGGGATGAATCGGAATGTTTTGAGACGGACGTCTCGCTCCGCCGGAAGTTGGGATGAATAGGAATCAGGGTGTAACATGGGAAGAAGAAGGGAAAGCTTGGCGTAACTAGATC	GGGAAGAAGAAGGGA	GGAAGTTGGGATGAATCGGAAT	GCCGGAAGTTGGGATGAATAGGAAT	1MM intron 25 guides	22	0	0	0	6	C	T
646	1	96	TGTGGAAAGGACGAAACACCGGAAGTTGGGATGAATCGGAATGTTTTGAGACGGACGTCTCGCTCCGCCGGAAGTTGGGATGAATTGGAATCAGGGTGTAACATGAGTGCAGTTGCCAGAAGCTTGGCGTAACTAGATC	GAGTGCAGTTGCCAG	GGAAGTTGGGATGAATCGGAAT	GCCGGAAGTTGGGATGAATTGGAAT	1MM intron 25 guides	22	0	0	0	6	C	A
647	1	96	TGTGGAAAGGACGAAACACCGGAAGTTGGGATGAATCGGAATGTTTTGAGACGGACGTCTCGCTCCGCCGGAAGTTGGGATGAATGGGAATCAGGGTGTAACATTCACATGGAGGTCGGAAGCTTGGCGTAACTAGATC	TCACATGGAGGTCGG	GGAAGTTGGGATGAATCGGAAT	GCCGGAAGTTGGGATGAATGGGAAT	1MM intron 25 guides	22	0	0	0	6	C	C
648	1	96	TGTGGAAAGGACGAAACACCGGAAGTTGGGATGAATCGGAATGTTTTGAGACGGACGTCTCGCTCCGCCGGAAGTTGGGATGAATCAGAATCAGGGTGTAACATAAGTATTCTGTTCTCAAGCTTGGCGTAACTAGATC	AAGTATTCTGTTCTC	GGAAGTTGGGATGAATCGGAAT	GCCGGAAGTTGGGATGAATCAGAAT	1MM intron 25 guides	22	0	0	0	5	G	T
649	1	96	TGTGGAAAGGACGAAACACCGGAAGTTGGGATGAATCGGAATGTTTTGAGACGGACGTCTCGCTCCGCCGGAAGTTGGGATGAATCCGAATCAGGGTGTAACATACGCAAGGACATAGGAAGCTTGGCGTAACTAGATC	ACGCAAGGACATAGG	GGAAGTTGGGATGAATCGGAAT	GCCGGAAGTTGGGATGAATCCGAAT	1MM intron 25 guides	22	0	0	0	5	G	G
650	1	96	TGTGGAAAGGACGAAACACCGGAAGTTGGGATGAATCGGAATGTTTTGAGACGGACGTCTCGCTCCGCCGGAAGTTGGGATGAATCTGAATCAGGGTGTAACATCGATTTCCGATCGTTAAGCTTGGCGTAACTAGATC	CGATTTCCGATCGTT	GGAAGTTGGGATGAATCGGAAT	GCCGGAAGTTGGGATGAATCTGAAT	1MM intron 25 guides	22	0	0	0	5	G	A
651	1	96	TGTGGAAAGGACGAAACACCGGAAGTTGGGATGAATCGGAATGTTTTGAGACGGACGTCTCGCTCCGCCGGAAGTTGGGATGAATCGAAATCAGGGTGTAACATCTGTAGTCACGCATGAAGCTTGGCGTAACTAGATC	CTGTAGTCACGCATG	GGAAGTTGGGATGAATCGGAAT	GCCGGAAGTTGGGATGAATCGAAAT	1MM intron 25 guides	22	0	0	0	4	G	T
652	1	96	TGTGGAAAGGACGAAACACCGGAAGTTGGGATGAATCGGAATGTTTTGAGACGGACGTCTCGCTCCGCCGGAAGTTGGGATGAATCGCAATCAGGGTGTAACATCGCCAATGCACGCCAAAGCTTGGCGTAACTAGATC	CGCCAATGCACGCCA	GGAAGTTGGGATGAATCGGAAT	GCCGGAAGTTGGGATGAATCGCAAT	1MM intron 25 guides	22	0	0	0	4	G	G
653	1	96	TGTGGAAAGGACGAAACACCGGAAGTTGGGATGAATCGGAATGTTTTGAGACGGACGTCTCGCTCCGCCGGAAGTTGGGATGAATCGTAATCAGGGTGTAACATTTCCCGCATAGTCTAAAGCTTGGCGTAACTAGATC	TTCCCGCATAGTCTA	GGAAGTTGGGATGAATCGGAAT	GCCGGAAGTTGGGATGAATCGTAAT	1MM intron 25 guides	22	0	0	0	4	G	A
654	1	96	TGTGGAAAGGACGAAACACCGGAAGTTGGGATGAATCGGAATGTTTTGAGACGGACGTCTCGCTCCGCCGGAAGTTGGGATGAATCGGCATCAGGGTGTAACATAGACTGTCACTTTCCAAGCTTGGCGTAACTAGATC	AGACTGTCACTTTCC	GGAAGTTGGGATGAATCGGAAT	GCCGGAAGTTGGGATGAATCGGCAT	1MM intron 25 guides	22	0	0	0	3	A	G
655	1	96	TGTGGAAAGGACGAAACACCGGAAGTTGGGATGAATCGGAATGTTTTGAGACGGACGTCTCGCTCCGCCGGAAGTTGGGATGAATCGGTATCAGGGTGTAACATTGATCGTACCTCCCGAAGCTTGGCGTAACTAGATC	TGATCGTACCTCCCG	GGAAGTTGGGATGAATCGGAAT	GCCGGAAGTTGGGATGAATCGGTAT	1MM intron 25 guides	22	0	0	0	3	A	A
656	1	96	TGTGGAAAGGACGAAACACCGGAAGTTGGGATGAATCGGAATGTTTTGAGACGGACGTCTCGCTCCGCCGGAAGTTGGGATGAATCGGGATCAGGGTGTAACATTCCGATCCATGACCCAAGCTTGGCGTAACTAGATC	TCCGATCCATGACCC	GGAAGTTGGGATGAATCGGAAT	GCCGGAAGTTGGGATGAATCGGGAT	1MM intron 25 guides	22	0	0	0	3	A	C
657	1	96	TGTGGAAAGGACGAAACACCGGAAGTTGGGATGAATCGGAATGTTTTGAGACGGACGTCTCGCTCCGCCGGAAGTTGGGATGAATCGGACTCAGGGTGTAACATCAGGATCTTTCAAGTAAGCTTGGCGTAACTAGATC	CAGGATCTTTCAAGT	GGAAGTTGGGATGAATCGGAAT	GCCGGAAGTTGGGATGAATCGGACT	1MM intron 25 guides	22	0	0	0	2	A	G
658	1	96	TGTGGAAAGGACGAAACACCGGAAGTTGGGATGAATCGGAATGTTTTGAGACGGACGTCTCGCTCCGCCGGAAGTTGGGATGAATCGGATTCAGGGTGTAACATCATGAACTTCAGATCAAGCTTGGCGTAACTAGATC	CATGAACTTCAGATC	GGAAGTTGGGATGAATCGGAAT	GCCGGAAGTTGGGATGAATCGGATT	1MM intron 25 guides	22	0	0	0	2	A	A
659	1	96	TGTGGAAAGGACGAAACACCGGAAGTTGGGATGAATCGGAATGTTTTGAGACGGACGTCTCGCTCCGCCGGAAGTTGGGATGAATCGGAGTCAGGGTGTAACATATCGCATTCCCGCTGAAGCTTGGCGTAACTAGATC	ATCGCATTCCCGCTG	GGAAGTTGGGATGAATCGGAAT	GCCGGAAGTTGGGATGAATCGGAGT	1MM intron 25 guides	22	0	0	0	2	A	C
660	1	96	TGTGGAAAGGACGAAACACCGGAAGTTGGGATGAATCGGAATGTTTTGAGACGGACGTCTCGCTCCGCCGGAAGTTGGGATGAATCGGAAACAGGGTGTAACATACAACAGTTACACAAAAGCTTGGCGTAACTAGATC	ACAACAGTTACACAA	GGAAGTTGGGATGAATCGGAAT	GCCGGAAGTTGGGATGAATCGGAAA	1MM intron 25 guides	22	0	0	0	1	U	T
661	1	96	TGTGGAAAGGACGAAACACCGGAAGTTGGGATGAATCGGAATGTTTTGAGACGGACGTCTCGCTCCGCCGGAAGTTGGGATGAATCGGAACCAGGGTGTAACATATAGTCGGTCGTGTCAAGCTTGGCGTAACTAGATC	ATAGTCGGTCGTGTC	GGAAGTTGGGATGAATCGGAAT	GCCGGAAGTTGGGATGAATCGGAAC	1MM intron 25 guides	22	0	0	0	1	U	G
662	1	96	TGTGGAAAGGACGAAACACCGGAAGTTGGGATGAATCGGAATGTTTTGAGACGGACGTCTCGCTCCGCCGGAAGTTGGGATGAATCGGAAGCAGGGTGTAACATTGACTTTGGTTGGGCAAGCTTGGCGTAACTAGATC	TGACTTTGGTTGGGC	GGAAGTTGGGATGAATCGGAAT	GCCGGAAGTTGGGATGAATCGGAAG	1MM intron 25 guides	22	0	0	0	1	U	C
663	1	97	TGTGGAAAGGACGAAACACCGTGAAGTTGGGATGAATCGGAATGTTTTGAGACGGACGTCTCGCTCCGCCAGGCTTACAGTTGATACAATCAAACAGGGTGTAACATCCTTCTTAGCTCTGCAAGCTTGGCGTAACTAGATC	CCTTCTTAGCTCTGC	GTGAAGTTGGGATGAATCGGAAT	GCCAGGCTTACAGTTGATACAATCAAA	1MM intron 25 guides	23	1	0	0
664	1	97	TGTGGAAAGGACGAAACACCGTGAAGTTGGGATGAATCGGAATGTTTTGAGACGGACGTCTCGCTCCGCCGGATCCAATCTGCAGCGTTGACGGCAGGGTGTAACATTTCTGAGTCTATTTGAAGCTTGGCGTAACTAGATC	TTCTGAGTCTATTTG	GTGAAGTTGGGATGAATCGGAAT	GCCGGATCCAATCTGCAGCGTTGACGG	1MM intron 25 guides	23	1	0	0
665	1	97	TGTGGAAAGGACGAAACACCGTGAAGTTGGGATGAATCGGAATGTTTTGAGACGGACGTCTCGCTCCGCGTGAAGTTGGGATGAATCGGAATCAGGGTGTAACATATGGAAGCGCAGGATAAGCTTGGCGTAACTAGATC	ATGGAAGCGCAGGAT	GTGAAGTTGGGATGAATCGGAAT	GCGTGAAGTTGGGATGAATCGGAAT	1MM intron 25 guides	23	0	1	0
666	1	97	TGTGGAAAGGACGAAACACCGTGAAGTTGGGATGAATCGGAATGTTTTGAGACGGACGTCTCGCTCCGCATGAAGTTGGGATGAATCGGAATCAGGGTGTAACATTGACTCGCATTTCCAAAGCTTGGCGTAACTAGATC	TGACTCGCATTTCCA	GTGAAGTTGGGATGAATCGGAAT	GCATGAAGTTGGGATGAATCGGAAT	1MM intron 25 guides	23	0	0	0	23	G	T
667	1	97	TGTGGAAAGGACGAAACACCGTGAAGTTGGGATGAATCGGAATGTTTTGAGACGGACGTCTCGCTCCGCCTGAAGTTGGGATGAATCGGAATCAGGGTGTAACATTAGTGTCAAACTTCGAAGCTTGGCGTAACTAGATC	TAGTGTCAAACTTCG	GTGAAGTTGGGATGAATCGGAAT	GCCTGAAGTTGGGATGAATCGGAAT	1MM intron 25 guides	23	0	0	0	23	G	G
668	1	97	TGTGGAAAGGACGAAACACCGTGAAGTTGGGATGAATCGGAATGTTTTGAGACGGACGTCTCGCTCCGCTTGAAGTTGGGATGAATCGGAATCAGGGTGTAACATACCAGGGCCGGAAGAAAGCTTGGCGTAACTAGATC	ACCAGGGCCGGAAGA	GTGAAGTTGGGATGAATCGGAAT	GCTTGAAGTTGGGATGAATCGGAAT	1MM intron 25 guides	23	0	0	0	23	G	A
669	1	97	TGTGGAAAGGACGAAACACCGTGAAGTTGGGATGAATCGGAATGTTTTGAGACGGACGTCTCGCTCCGCGAGAAGTTGGGATGAATCGGAATCAGGGTGTAACATTGAACGCACCGAAATAAGCTTGGCGTAACTAGATC	TGAACGCACCGAAAT	GTGAAGTTGGGATGAATCGGAAT	GCGAGAAGTTGGGATGAATCGGAAT	1MM intron 25 guides	23	0	0	0	22	U	T
670	1	97	TGTGGAAAGGACGAAACACCGTGAAGTTGGGATGAATCGGAATGTTTTGAGACGGACGTCTCGCTCCGCGCGAAGTTGGGATGAATCGGAATCAGGGTGTAACATTCATTGTTTCAAACCAAGCTTGGCGTAACTAGATC	TCATTGTTTCAAACC	GTGAAGTTGGGATGAATCGGAAT	GCGCGAAGTTGGGATGAATCGGAAT	1MM intron 25 guides	23	0	0	0	22	U	G
671	1	97	TGTGGAAAGGACGAAACACCGTGAAGTTGGGATGAATCGGAATGTTTTGAGACGGACGTCTCGCTCCGCGGGAAGTTGGGATGAATCGGAATCAGGGTGTAACATGGATGTCAGATGGTTAAGCTTGGCGTAACTAGATC	GGATGTCAGATGGTT	GTGAAGTTGGGATGAATCGGAAT	GCGGGAAGTTGGGATGAATCGGAAT	1MM intron 25 guides	23	0	0	0	22	U	C
672	1	97	TGTGGAAAGGACGAAACACCGTGAAGTTGGGATGAATCGGAATGTTTTGAGACGGACGTCTCGCTCCGCGTAAAGTTGGGATGAATCGGAATCAGGGTGTAACATATGCCCTATTATTACAAGCTTGGCGTAACTAGATC	ATGCCCTATTATTAC	GTGAAGTTGGGATGAATCGGAAT	GCGTAAAGTTGGGATGAATCGGAAT	1MM intron 25 guides	23	0	0	0	21	G	T
673	1	97	TGTGGAAAGGACGAAACACCGTGAAGTTGGGATGAATCGGAATGTTTTGAGACGGACGTCTCGCTCCGCGTCAAGTTGGGATGAATCGGAATCAGGGTGTAACATTTTGGCCATTACACCAAGCTTGGCGTAACTAGATC	TTTGGCCATTACACC	GTGAAGTTGGGATGAATCGGAAT	GCGTCAAGTTGGGATGAATCGGAAT	1MM intron 25 guides	23	0	0	0	21	G	G
674	1	97	TGTGGAAAGGACGAAACACCGTGAAGTTGGGATGAATCGGAATGTTTTGAGACGGACGTCTCGCTCCGCGTTAAGTTGGGATGAATCGGAATCAGGGTGTAACATCCGACGTCTAGAAGGAAGCTTGGCGTAACTAGATC	CCGACGTCTAGAAGG	GTGAAGTTGGGATGAATCGGAAT	GCGTTAAGTTGGGATGAATCGGAAT	1MM intron 25 guides	23	0	0	0	21	G	A
675	1	97	TGTGGAAAGGACGAAACACCGTGAAGTTGGGATGAATCGGAATGTTTTGAGACGGACGTCTCGCTCCGCGTGCAGTTGGGATGAATCGGAATCAGGGTGTAACATTTGCCTCTCTTACCGAAGCTTGGCGTAACTAGATC	TTGCCTCTCTTACCG	GTGAAGTTGGGATGAATCGGAAT	GCGTGCAGTTGGGATGAATCGGAAT	1MM intron 25 guides	23	0	0	0	20	A	G
676	1	97	TGTGGAAAGGACGAAACACCGTGAAGTTGGGATGAATCGGAATGTTTTGAGACGGACGTCTCGCTCCGCGTGTAGTTGGGATGAATCGGAATCAGGGTGTAACATTCGAAGACGATAGAAAAGCTTGGCGTAACTAGATC	TCGAAGACGATAGAA	GTGAAGTTGGGATGAATCGGAAT	GCGTGTAGTTGGGATGAATCGGAAT	1MM intron 25 guides	23	0	0	0	20	A	A
677	1	97	TGTGGAAAGGACGAAACACCGTGAAGTTGGGATGAATCGGAATGTTTTGAGACGGACGTCTCGCTCCGCGTGGAGTTGGGATGAATCGGAATCAGGGTGTAACATATACGACCCTTCCGCAAGCTTGGCGTAACTAGATC	ATACGACCCTTCCGC	GTGAAGTTGGGATGAATCGGAAT	GCGTGGAGTTGGGATGAATCGGAAT	1MM intron 25 guides	23	0	0	0	20	A	C
678	1	97	TGTGGAAAGGACGAAACACCGTGAAGTTGGGATGAATCGGAATGTTTTGAGACGGACGTCTCGCTCCGCGTGACGTTGGGATGAATCGGAATCAGGGTGTAACATCTCTCCTATTGACTTAAGCTTGGCGTAACTAGATC	CTCTCCTATTGACTT	GTGAAGTTGGGATGAATCGGAAT	GCGTGACGTTGGGATGAATCGGAAT	1MM intron 25 guides	23	0	0	0	19	A	G
679	1	97	TGTGGAAAGGACGAAACACCGTGAAGTTGGGATGAATCGGAATGTTTTGAGACGGACGTCTCGCTCCGCGTGATGTTGGGATGAATCGGAATCAGGGTGTAACATCTCAACAAGTATAAGAAGCTTGGCGTAACTAGATC	CTCAACAAGTATAAG	GTGAAGTTGGGATGAATCGGAAT	GCGTGATGTTGGGATGAATCGGAAT	1MM intron 25 guides	23	0	0	0	19	A	A
680	1	97	TGTGGAAAGGACGAAACACCGTGAAGTTGGGATGAATCGGAATGTTTTGAGACGGACGTCTCGCTCCGCGTGAGGTTGGGATGAATCGGAATCAGGGTGTAACATAAATCAGTCCCTTAGAAGCTTGGCGTAACTAGATC	AAATCAGTCCCTTAG	GTGAAGTTGGGATGAATCGGAAT	GCGTGAGGTTGGGATGAATCGGAAT	1MM intron 25 guides	23	0	0	0	19	A	C
681	1	97	TGTGGAAAGGACGAAACACCGTGAAGTTGGGATGAATCGGAATGTTTTGAGACGGACGTCTCGCTCCGCGTGAAATTGGGATGAATCGGAATCAGGGTGTAACATCACGTGGTCTGTGGCAAGCTTGGCGTAACTAGATC	CACGTGGTCTGTGGC	GTGAAGTTGGGATGAATCGGAAT	GCGTGAAATTGGGATGAATCGGAAT	1MM intron 25 guides	23	0	0	0	18	G	T
682	1	97	TGTGGAAAGGACGAAACACCGTGAAGTTGGGATGAATCGGAATGTTTTGAGACGGACGTCTCGCTCCGCGTGAACTTGGGATGAATCGGAATCAGGGTGTAACATTGAGCCAGTTACCGTAAGCTTGGCGTAACTAGATC	TGAGCCAGTTACCGT	GTGAAGTTGGGATGAATCGGAAT	GCGTGAACTTGGGATGAATCGGAAT	1MM intron 25 guides	23	0	0	0	18	G	G
683	1	97	TGTGGAAAGGACGAAACACCGTGAAGTTGGGATGAATCGGAATGTTTTGAGACGGACGTCTCGCTCCGCGTGAATTTGGGATGAATCGGAATCAGGGTGTAACATACTATCACCGAGCCAAAGCTTGGCGTAACTAGATC	ACTATCACCGAGCCA	GTGAAGTTGGGATGAATCGGAAT	GCGTGAATTTGGGATGAATCGGAAT	1MM intron 25 guides	23	0	0	0	18	G	A
684	1	97	TGTGGAAAGGACGAAACACCGTGAAGTTGGGATGAATCGGAATGTTTTGAGACGGACGTCTCGCTCCGCGTGAAGATGGGATGAATCGGAATCAGGGTGTAACATGACACTTGACAACAGAAGCTTGGCGTAACTAGATC	GACACTTGACAACAG	GTGAAGTTGGGATGAATCGGAAT	GCGTGAAGATGGGATGAATCGGAAT	1MM intron 25 guides	23	0	0	0	17	U	T
685	1	97	TGTGGAAAGGACGAAACACCGTGAAGTTGGGATGAATCGGAATGTTTTGAGACGGACGTCTCGCTCCGCGTGAAGCTGGGATGAATCGGAATCAGGGTGTAACATAAGGAAAGAAAGGGAAAGCTTGGCGTAACTAGATC	AAGGAAAGAAAGGGA	GTGAAGTTGGGATGAATCGGAAT	GCGTGAAGCTGGGATGAATCGGAAT	1MM intron 25 guides	23	0	0	0	17	U	G
686	1	97	TGTGGAAAGGACGAAACACCGTGAAGTTGGGATGAATCGGAATGTTTTGAGACGGACGTCTCGCTCCGCGTGAAGGTGGGATGAATCGGAATCAGGGTGTAACATGCTGCGTTCCTGTTGAAGCTTGGCGTAACTAGATC	GCTGCGTTCCTGTTG	GTGAAGTTGGGATGAATCGGAAT	GCGTGAAGGTGGGATGAATCGGAAT	1MM intron 25 guides	23	0	0	0	17	U	C
687	1	97	TGTGGAAAGGACGAAACACCGTGAAGTTGGGATGAATCGGAATGTTTTGAGACGGACGTCTCGCTCCGCGTGAAGTAGGGATGAATCGGAATCAGGGTGTAACATTGGTTCGCCCGGTGAAAGCTTGGCGTAACTAGATC	TGGTTCGCCCGGTGA	GTGAAGTTGGGATGAATCGGAAT	GCGTGAAGTAGGGATGAATCGGAAT	1MM intron 25 guides	23	0	0	0	16	U	T
688	1	97	TGTGGAAAGGACGAAACACCGTGAAGTTGGGATGAATCGGAATGTTTTGAGACGGACGTCTCGCTCCGCGTGAAGTCGGGATGAATCGGAATCAGGGTGTAACATGGAATTAGGAGGTCGAAGCTTGGCGTAACTAGATC	GGAATTAGGAGGTCG	GTGAAGTTGGGATGAATCGGAAT	GCGTGAAGTCGGGATGAATCGGAAT	1MM intron 25 guides	23	0	0	0	16	U	G
689	1	97	TGTGGAAAGGACGAAACACCGTGAAGTTGGGATGAATCGGAATGTTTTGAGACGGACGTCTCGCTCCGCGTGAAGTGGGGATGAATCGGAATCAGGGTGTAACATGAATGGACAGACAATAAGCTTGGCGTAACTAGATC	GAATGGACAGACAAT	GTGAAGTTGGGATGAATCGGAAT	GCGTGAAGTGGGGATGAATCGGAAT	1MM intron 25 guides	23	0	0	0	16	U	C
690	1	97	TGTGGAAAGGACGAAACACCGTGAAGTTGGGATGAATCGGAATGTTTTGAGACGGACGTCTCGCTCCGCGTGAAGTTAGGATGAATCGGAATCAGGGTGTAACATGGCGTCAAGTCTTACAAGCTTGGCGTAACTAGATC	GGCGTCAAGTCTTAC	GTGAAGTTGGGATGAATCGGAAT	GCGTGAAGTTAGGATGAATCGGAAT	1MM intron 25 guides	23	0	0	0	15	G	T
691	1	97	TGTGGAAAGGACGAAACACCGTGAAGTTGGGATGAATCGGAATGTTTTGAGACGGACGTCTCGCTCCGCGTGAAGTTCGGATGAATCGGAATCAGGGTGTAACATAAGGCTCCCACGGCTAAGCTTGGCGTAACTAGATC	AAGGCTCCCACGGCT	GTGAAGTTGGGATGAATCGGAAT	GCGTGAAGTTCGGATGAATCGGAAT	1MM intron 25 guides	23	0	0	0	15	G	G
692	1	97	TGTGGAAAGGACGAAACACCGTGAAGTTGGGATGAATCGGAATGTTTTGAGACGGACGTCTCGCTCCGCGTGAAGTTTGGATGAATCGGAATCAGGGTGTAACATCTGCAGATGTTGATTAAGCTTGGCGTAACTAGATC	CTGCAGATGTTGATT	GTGAAGTTGGGATGAATCGGAAT	GCGTGAAGTTTGGATGAATCGGAAT	1MM intron 25 guides	23	0	0	0	15	G	A
693	1	97	TGTGGAAAGGACGAAACACCGTGAAGTTGGGATGAATCGGAATGTTTTGAGACGGACGTCTCGCTCCGCGTGAAGTTGAGATGAATCGGAATCAGGGTGTAACATTGAAGCTTGCATGCCAAGCTTGGCGTAACTAGATC	TGAAGCTTGCATGCC	GTGAAGTTGGGATGAATCGGAAT	GCGTGAAGTTGAGATGAATCGGAAT	1MM intron 25 guides	23	0	0	0	14	G	T
694	1	97	TGTGGAAAGGACGAAACACCGTGAAGTTGGGATGAATCGGAATGTTTTGAGACGGACGTCTCGCTCCGCGTGAAGTTGCGATGAATCGGAATCAGGGTGTAACATTAGGACACACCAGTAAAGCTTGGCGTAACTAGATC	TAGGACACACCAGTA	GTGAAGTTGGGATGAATCGGAAT	GCGTGAAGTTGCGATGAATCGGAAT	1MM intron 25 guides	23	0	0	0	14	G	G
695	1	97	TGTGGAAAGGACGAAACACCGTGAAGTTGGGATGAATCGGAATGTTTTGAGACGGACGTCTCGCTCCGCGTGAAGTTGTGATGAATCGGAATCAGGGTGTAACATAGTCCCACTATAGTAAAGCTTGGCGTAACTAGATC	AGTCCCACTATAGTA	GTGAAGTTGGGATGAATCGGAAT	GCGTGAAGTTGTGATGAATCGGAAT	1MM intron 25 guides	23	0	0	0	14	G	A
696	1	97	TGTGGAAAGGACGAAACACCGTGAAGTTGGGATGAATCGGAATGTTTTGAGACGGACGTCTCGCTCCGCGTGAAGTTGGAATGAATCGGAATCAGGGTGTAACATAGGGCGGAGACGATCAAGCTTGGCGTAACTAGATC	AGGGCGGAGACGATC	GTGAAGTTGGGATGAATCGGAAT	GCGTGAAGTTGGAATGAATCGGAAT	1MM intron 25 guides	23	0	0	0	13	G	T
697	1	97	TGTGGAAAGGACGAAACACCGTGAAGTTGGGATGAATCGGAATGTTTTGAGACGGACGTCTCGCTCCGCGTGAAGTTGGCATGAATCGGAATCAGGGTGTAACATCTGCAATAAGGAAAGAAGCTTGGCGTAACTAGATC	CTGCAATAAGGAAAG	GTGAAGTTGGGATGAATCGGAAT	GCGTGAAGTTGGCATGAATCGGAAT	1MM intron 25 guides	23	0	0	0	13	G	G
698	1	97	TGTGGAAAGGACGAAACACCGTGAAGTTGGGATGAATCGGAATGTTTTGAGACGGACGTCTCGCTCCGCGTGAAGTTGGTATGAATCGGAATCAGGGTGTAACATCGACGCGGATCCGTTAAGCTTGGCGTAACTAGATC	CGACGCGGATCCGTT	GTGAAGTTGGGATGAATCGGAAT	GCGTGAAGTTGGTATGAATCGGAAT	1MM intron 25 guides	23	0	0	0	13	G	A
699	1	97	TGTGGAAAGGACGAAACACCGTGAAGTTGGGATGAATCGGAATGTTTTGAGACGGACGTCTCGCTCCGCGTGAAGTTGGGCTGAATCGGAATCAGGGTGTAACATGCCTGTGATGCTCGGAAGCTTGGCGTAACTAGATC	GCCTGTGATGCTCGG	GTGAAGTTGGGATGAATCGGAAT	GCGTGAAGTTGGGCTGAATCGGAAT	1MM intron 25 guides	23	0	0	0	12	A	G
700	1	97	TGTGGAAAGGACGAAACACCGTGAAGTTGGGATGAATCGGAATGTTTTGAGACGGACGTCTCGCTCCGCGTGAAGTTGGGTTGAATCGGAATCAGGGTGTAACATGCGGCTACGTAGCTCAAGCTTGGCGTAACTAGATC	GCGGCTACGTAGCTC	GTGAAGTTGGGATGAATCGGAAT	GCGTGAAGTTGGGTTGAATCGGAAT	1MM intron 25 guides	23	0	0	0	12	A	A
701	1	97	TGTGGAAAGGACGAAACACCGTGAAGTTGGGATGAATCGGAATGTTTTGAGACGGACGTCTCGCTCCGCGTGAAGTTGGGGTGAATCGGAATCAGGGTGTAACATGACGGTCTATGGAGCAAGCTTGGCGTAACTAGATC	GACGGTCTATGGAGC	GTGAAGTTGGGATGAATCGGAAT	GCGTGAAGTTGGGGTGAATCGGAAT	1MM intron 25 guides	23	0	0	0	12	A	C
702	1	97	TGTGGAAAGGACGAAACACCGTGAAGTTGGGATGAATCGGAATGTTTTGAGACGGACGTCTCGCTCCGCGTGAAGTTGGGAAGAATCGGAATCAGGGTGTAACATTTGCAGATTACGTACAAGCTTGGCGTAACTAGATC	TTGCAGATTACGTAC	GTGAAGTTGGGATGAATCGGAAT	GCGTGAAGTTGGGAAGAATCGGAAT	1MM intron 25 guides	23	0	0	0	11	U	T
703	1	97	TGTGGAAAGGACGAAACACCGTGAAGTTGGGATGAATCGGAATGTTTTGAGACGGACGTCTCGCTCCGCGTGAAGTTGGGACGAATCGGAATCAGGGTGTAACATCGCAGGTACCCATGCAAGCTTGGCGTAACTAGATC	CGCAGGTACCCATGC	GTGAAGTTGGGATGAATCGGAAT	GCGTGAAGTTGGGACGAATCGGAAT	1MM intron 25 guides	23	0	0	0	11	U	G
704	1	97	TGTGGAAAGGACGAAACACCGTGAAGTTGGGATGAATCGGAATGTTTTGAGACGGACGTCTCGCTCCGCGTGAAGTTGGGAGGAATCGGAATCAGGGTGTAACATGAAGAGACTTCAGGGAAGCTTGGCGTAACTAGATC	GAAGAGACTTCAGGG	GTGAAGTTGGGATGAATCGGAAT	GCGTGAAGTTGGGAGGAATCGGAAT	1MM intron 25 guides	23	0	0	0	11	U	C
705	1	97	TGTGGAAAGGACGAAACACCGTGAAGTTGGGATGAATCGGAATGTTTTGAGACGGACGTCTCGCTCCGCGTGAAGTTGGGATAAATCGGAATCAGGGTGTAACATTCGCCGTATTCGTATAAGCTTGGCGTAACTAGATC	TCGCCGTATTCGTAT	GTGAAGTTGGGATGAATCGGAAT	GCGTGAAGTTGGGATAAATCGGAAT	1MM intron 25 guides	23	0	0	0	10	G	T
706	1	97	TGTGGAAAGGACGAAACACCGTGAAGTTGGGATGAATCGGAATGTTTTGAGACGGACGTCTCGCTCCGCGTGAAGTTGGGATCAATCGGAATCAGGGTGTAACATGTTGTCTCCATTCTTAAGCTTGGCGTAACTAGATC	GTTGTCTCCATTCTT	GTGAAGTTGGGATGAATCGGAAT	GCGTGAAGTTGGGATCAATCGGAAT	1MM intron 25 guides	23	0	0	0	10	G	G
707	1	97	TGTGGAAAGGACGAAACACCGTGAAGTTGGGATGAATCGGAATGTTTTGAGACGGACGTCTCGCTCCGCGTGAAGTTGGGATTAATCGGAATCAGGGTGTAACATCCATAAGTTATGTGCAAGCTTGGCGTAACTAGATC	CCATAAGTTATGTGC	GTGAAGTTGGGATGAATCGGAAT	GCGTGAAGTTGGGATTAATCGGAAT	1MM intron 25 guides	23	0	0	0	10	G	A
708	1	97	TGTGGAAAGGACGAAACACCGTGAAGTTGGGATGAATCGGAATGTTTTGAGACGGACGTCTCGCTCCGCGTGAAGTTGGGATGCATCGGAATCAGGGTGTAACATGCCCAATTGATTCAAAAGCTTGGCGTAACTAGATC	GCCCAATTGATTCAA	GTGAAGTTGGGATGAATCGGAAT	GCGTGAAGTTGGGATGCATCGGAAT	1MM intron 25 guides	23	0	0	0	9	A	G
709	1	97	TGTGGAAAGGACGAAACACCGTGAAGTTGGGATGAATCGGAATGTTTTGAGACGGACGTCTCGCTCCGCGTGAAGTTGGGATGTATCGGAATCAGGGTGTAACATGGGTACCCGTTCGACAAGCTTGGCGTAACTAGATC	GGGTACCCGTTCGAC	GTGAAGTTGGGATGAATCGGAAT	GCGTGAAGTTGGGATGTATCGGAAT	1MM intron 25 guides	23	0	0	0	9	A	A
710	1	97	TGTGGAAAGGACGAAACACCGTGAAGTTGGGATGAATCGGAATGTTTTGAGACGGACGTCTCGCTCCGCGTGAAGTTGGGATGGATCGGAATCAGGGTGTAACATTACTAGGGAACGCGCAAGCTTGGCGTAACTAGATC	TACTAGGGAACGCGC	GTGAAGTTGGGATGAATCGGAAT	GCGTGAAGTTGGGATGGATCGGAAT	1MM intron 25 guides	23	0	0	0	9	A	C
711	1	97	TGTGGAAAGGACGAAACACCGTGAAGTTGGGATGAATCGGAATGTTTTGAGACGGACGTCTCGCTCCGCGTGAAGTTGGGATGACTCGGAATCAGGGTGTAACATGGGAGTAGTTCAGCCAAGCTTGGCGTAACTAGATC	GGGAGTAGTTCAGCC	GTGAAGTTGGGATGAATCGGAAT	GCGTGAAGTTGGGATGACTCGGAAT	1MM intron 25 guides	23	0	0	0	8	A	G
712	1	97	TGTGGAAAGGACGAAACACCGTGAAGTTGGGATGAATCGGAATGTTTTGAGACGGACGTCTCGCTCCGCGTGAAGTTGGGATGATTCGGAATCAGGGTGTAACATATGCCCAACTTACAAAAGCTTGGCGTAACTAGATC	ATGCCCAACTTACAA	GTGAAGTTGGGATGAATCGGAAT	GCGTGAAGTTGGGATGATTCGGAAT	1MM intron 25 guides	23	0	0	0	8	A	A
713	1	97	TGTGGAAAGGACGAAACACCGTGAAGTTGGGATGAATCGGAATGTTTTGAGACGGACGTCTCGCTCCGCGTGAAGTTGGGATGAGTCGGAATCAGGGTGTAACATACAATCAGTGCACTTAAGCTTGGCGTAACTAGATC	ACAATCAGTGCACTT	GTGAAGTTGGGATGAATCGGAAT	GCGTGAAGTTGGGATGAGTCGGAAT	1MM intron 25 guides	23	0	0	0	8	A	C
714	1	97	TGTGGAAAGGACGAAACACCGTGAAGTTGGGATGAATCGGAATGTTTTGAGACGGACGTCTCGCTCCGCGTGAAGTTGGGATGAAACGGAATCAGGGTGTAACATTGTAGCGGTAAATATAAGCTTGGCGTAACTAGATC	TGTAGCGGTAAATAT	GTGAAGTTGGGATGAATCGGAAT	GCGTGAAGTTGGGATGAAACGGAAT	1MM intron 25 guides	23	0	0	0	7	U	T
715	1	97	TGTGGAAAGGACGAAACACCGTGAAGTTGGGATGAATCGGAATGTTTTGAGACGGACGTCTCGCTCCGCGTGAAGTTGGGATGAACCGGAATCAGGGTGTAACATTCAACTACAATGCCAAAGCTTGGCGTAACTAGATC	TCAACTACAATGCCA	GTGAAGTTGGGATGAATCGGAAT	GCGTGAAGTTGGGATGAACCGGAAT	1MM intron 25 guides	23	0	0	0	7	U	G
716	1	97	TGTGGAAAGGACGAAACACCGTGAAGTTGGGATGAATCGGAATGTTTTGAGACGGACGTCTCGCTCCGCGTGAAGTTGGGATGAAGCGGAATCAGGGTGTAACATCTGTCAATGATCTAGAAGCTTGGCGTAACTAGATC	CTGTCAATGATCTAG	GTGAAGTTGGGATGAATCGGAAT	GCGTGAAGTTGGGATGAAGCGGAAT	1MM intron 25 guides	23	0	0	0	7	U	C
717	1	97	TGTGGAAAGGACGAAACACCGTGAAGTTGGGATGAATCGGAATGTTTTGAGACGGACGTCTCGCTCCGCGTGAAGTTGGGATGAATAGGAATCAGGGTGTAACATTGATGAACCTAGGTGAAGCTTGGCGTAACTAGATC	TGATGAACCTAGGTG	GTGAAGTTGGGATGAATCGGAAT	GCGTGAAGTTGGGATGAATAGGAAT	1MM intron 25 guides	23	0	0	0	6	C	T
718	1	97	TGTGGAAAGGACGAAACACCGTGAAGTTGGGATGAATCGGAATGTTTTGAGACGGACGTCTCGCTCCGCGTGAAGTTGGGATGAATTGGAATCAGGGTGTAACATGTGAGTTCATATTGCAAGCTTGGCGTAACTAGATC	GTGAGTTCATATTGC	GTGAAGTTGGGATGAATCGGAAT	GCGTGAAGTTGGGATGAATTGGAAT	1MM intron 25 guides	23	0	0	0	6	C	A
719	1	97	TGTGGAAAGGACGAAACACCGTGAAGTTGGGATGAATCGGAATGTTTTGAGACGGACGTCTCGCTCCGCGTGAAGTTGGGATGAATGGGAATCAGGGTGTAACATTGGTTCTATGCACCTAAGCTTGGCGTAACTAGATC	TGGTTCTATGCACCT	GTGAAGTTGGGATGAATCGGAAT	GCGTGAAGTTGGGATGAATGGGAAT	1MM intron 25 guides	23	0	0	0	6	C	C
720	1	97	TGTGGAAAGGACGAAACACCGTGAAGTTGGGATGAATCGGAATGTTTTGAGACGGACGTCTCGCTCCGCGTGAAGTTGGGATGAATCAGAATCAGGGTGTAACATATAGCGTCGACACTCAAGCTTGGCGTAACTAGATC	ATAGCGTCGACACTC	GTGAAGTTGGGATGAATCGGAAT	GCGTGAAGTTGGGATGAATCAGAAT	1MM intron 25 guides	23	0	0	0	5	G	T
721	1	97	TGTGGAAAGGACGAAACACCGTGAAGTTGGGATGAATCGGAATGTTTTGAGACGGACGTCTCGCTCCGCGTGAAGTTGGGATGAATCCGAATCAGGGTGTAACATGTCTGGCAGGACATGAAGCTTGGCGTAACTAGATC	GTCTGGCAGGACATG	GTGAAGTTGGGATGAATCGGAAT	GCGTGAAGTTGGGATGAATCCGAAT	1MM intron 25 guides	23	0	0	0	5	G	G
722	1	97	TGTGGAAAGGACGAAACACCGTGAAGTTGGGATGAATCGGAATGTTTTGAGACGGACGTCTCGCTCCGCGTGAAGTTGGGATGAATCTGAATCAGGGTGTAACATCTCTTTGAGACCGGAAAGCTTGGCGTAACTAGATC	CTCTTTGAGACCGGA	GTGAAGTTGGGATGAATCGGAAT	GCGTGAAGTTGGGATGAATCTGAAT	1MM intron 25 guides	23	0	0	0	5	G	A
723	1	97	TGTGGAAAGGACGAAACACCGTGAAGTTGGGATGAATCGGAATGTTTTGAGACGGACGTCTCGCTCCGCGTGAAGTTGGGATGAATCGAAATCAGGGTGTAACATGTCTTACGTGAGGCTAAGCTTGGCGTAACTAGATC	GTCTTACGTGAGGCT	GTGAAGTTGGGATGAATCGGAAT	GCGTGAAGTTGGGATGAATCGAAAT	1MM intron 25 guides	23	0	0	0	4	G	T
724	1	97	TGTGGAAAGGACGAAACACCGTGAAGTTGGGATGAATCGGAATGTTTTGAGACGGACGTCTCGCTCCGCGTGAAGTTGGGATGAATCGCAATCAGGGTGTAACATCGCATGAATGAGACTAAGCTTGGCGTAACTAGATC	CGCATGAATGAGACT	GTGAAGTTGGGATGAATCGGAAT	GCGTGAAGTTGGGATGAATCGCAAT	1MM intron 25 guides	23	0	0	0	4	G	G
725	1	97	TGTGGAAAGGACGAAACACCGTGAAGTTGGGATGAATCGGAATGTTTTGAGACGGACGTCTCGCTCCGCGTGAAGTTGGGATGAATCGTAATCAGGGTGTAACATGCAGCTCCTATTGAGAAGCTTGGCGTAACTAGATC	GCAGCTCCTATTGAG	GTGAAGTTGGGATGAATCGGAAT	GCGTGAAGTTGGGATGAATCGTAAT	1MM intron 25 guides	23	0	0	0	4	G	A
726	1	97	TGTGGAAAGGACGAAACACCGTGAAGTTGGGATGAATCGGAATGTTTTGAGACGGACGTCTCGCTCCGCGTGAAGTTGGGATGAATCGGCATCAGGGTGTAACATTACGTGTCAACACCGAAGCTTGGCGTAACTAGATC	TACGTGTCAACACCG	GTGAAGTTGGGATGAATCGGAAT	GCGTGAAGTTGGGATGAATCGGCAT	1MM intron 25 guides	23	0	0	0	3	A	G
727	1	97	TGTGGAAAGGACGAAACACCGTGAAGTTGGGATGAATCGGAATGTTTTGAGACGGACGTCTCGCTCCGCGTGAAGTTGGGATGAATCGGTATCAGGGTGTAACATAAATGCCAGTGTCCCAAGCTTGGCGTAACTAGATC	AAATGCCAGTGTCCC	GTGAAGTTGGGATGAATCGGAAT	GCGTGAAGTTGGGATGAATCGGTAT	1MM intron 25 guides	23	0	0	0	3	A	A
728	1	97	TGTGGAAAGGACGAAACACCGTGAAGTTGGGATGAATCGGAATGTTTTGAGACGGACGTCTCGCTCCGCGTGAAGTTGGGATGAATCGGGATCAGGGTGTAACATACGACGGCTGTGCAAAAGCTTGGCGTAACTAGATC	ACGACGGCTGTGCAA	GTGAAGTTGGGATGAATCGGAAT	GCGTGAAGTTGGGATGAATCGGGAT	1MM intron 25 guides	23	0	0	0	3	A	C
729	1	97	TGTGGAAAGGACGAAACACCGTGAAGTTGGGATGAATCGGAATGTTTTGAGACGGACGTCTCGCTCCGCGTGAAGTTGGGATGAATCGGACTCAGGGTGTAACATTCCGTTAGCTGAGGTAAGCTTGGCGTAACTAGATC	TCCGTTAGCTGAGGT	GTGAAGTTGGGATGAATCGGAAT	GCGTGAAGTTGGGATGAATCGGACT	1MM intron 25 guides	23	0	0	0	2	A	G
730	1	97	TGTGGAAAGGACGAAACACCGTGAAGTTGGGATGAATCGGAATGTTTTGAGACGGACGTCTCGCTCCGCGTGAAGTTGGGATGAATCGGATTCAGGGTGTAACATAAACATTGCAATAGCAAGCTTGGCGTAACTAGATC	AAACATTGCAATAGC	GTGAAGTTGGGATGAATCGGAAT	GCGTGAAGTTGGGATGAATCGGATT	1MM intron 25 guides	23	0	0	0	2	A	A
731	1	97	TGTGGAAAGGACGAAACACCGTGAAGTTGGGATGAATCGGAATGTTTTGAGACGGACGTCTCGCTCCGCGTGAAGTTGGGATGAATCGGAGTCAGGGTGTAACATCGCTAGAGGGTACGTAAGCTTGGCGTAACTAGATC	CGCTAGAGGGTACGT	GTGAAGTTGGGATGAATCGGAAT	GCGTGAAGTTGGGATGAATCGGAGT	1MM intron 25 guides	23	0	0	0	2	A	C
732	1	97	TGTGGAAAGGACGAAACACCGTGAAGTTGGGATGAATCGGAATGTTTTGAGACGGACGTCTCGCTCCGCGTGAAGTTGGGATGAATCGGAAACAGGGTGTAACATCGCGTTATGGCCATAAAGCTTGGCGTAACTAGATC	CGCGTTATGGCCATA	GTGAAGTTGGGATGAATCGGAAT	GCGTGAAGTTGGGATGAATCGGAAA	1MM intron 25 guides	23	0	0	0	1	U	T
733	1	97	TGTGGAAAGGACGAAACACCGTGAAGTTGGGATGAATCGGAATGTTTTGAGACGGACGTCTCGCTCCGCGTGAAGTTGGGATGAATCGGAACCAGGGTGTAACATAATGGTATGGAACAGAAGCTTGGCGTAACTAGATC	AATGGTATGGAACAG	GTGAAGTTGGGATGAATCGGAAT	GCGTGAAGTTGGGATGAATCGGAAC	1MM intron 25 guides	23	0	0	0	1	U	G
734	1	97	TGTGGAAAGGACGAAACACCGTGAAGTTGGGATGAATCGGAATGTTTTGAGACGGACGTCTCGCTCCGCGTGAAGTTGGGATGAATCGGAAGCAGGGTGTAACATACCCTCACCTAGTGCAAGCTTGGCGTAACTAGATC	ACCCTCACCTAGTGC	GTGAAGTTGGGATGAATCGGAAT	GCGTGAAGTTGGGATGAATCGGAAG	1MM intron 25 guides	23	0	0	0	1	U	C
735	1	98	TGTGGAAAGGACGAAACACCGCTGAAGTTGGGATGAATCGGAATGTTTTGAGACGGACGTCTCGCTCCGCAGGCTTACAGTTGATACAATCAAACAGGGTGTAACATAAGTTCCCACGTACGAAGCTTGGCGTAACTAGATC	AAGTTCCCACGTACG	GCTGAAGTTGGGATGAATCGGAAT	GCAGGCTTACAGTTGATACAATCAAA	1MM intron 25 guides	24	1	0	0
736	1	98	TGTGGAAAGGACGAAACACCGCTGAAGTTGGGATGAATCGGAATGTTTTGAGACGGACGTCTCGCTCCGCGGATCCAATCTGCAGCGTTGACGGCAGGGTGTAACATTCTTACCCGCCCGAAAAGCTTGGCGTAACTAGATC	TCTTACCCGCCCGAA	GCTGAAGTTGGGATGAATCGGAAT	GCGGATCCAATCTGCAGCGTTGACGG	1MM intron 25 guides	24	1	0	0
737	1	98	TGTGGAAAGGACGAAACACCGCTGAAGTTGGGATGAATCGGAATGTTTTGAGACGGACGTCTCGCTCCGGCTGAAGTTGGGATGAATCGGAATCAGGGTGTAACATTGCAGCAACGAGCGTAAGCTTGGCGTAACTAGATC	TGCAGCAACGAGCGT	GCTGAAGTTGGGATGAATCGGAAT	GGCTGAAGTTGGGATGAATCGGAAT	1MM intron 25 guides	24	0	1	0
738	1	98	TGTGGAAAGGACGAAACACCGCTGAAGTTGGGATGAATCGGAATGTTTTGAGACGGACGTCTCGCTCCGACTGAAGTTGGGATGAATCGGAATCAGGGTGTAACATCATTGCATACGCACGAAGCTTGGCGTAACTAGATC	CATTGCATACGCACG	GCTGAAGTTGGGATGAATCGGAAT	GACTGAAGTTGGGATGAATCGGAAT	1MM intron 25 guides	24	0	0	0	24	G	T
739	1	98	TGTGGAAAGGACGAAACACCGCTGAAGTTGGGATGAATCGGAATGTTTTGAGACGGACGTCTCGCTCCGCCTGAAGTTGGGATGAATCGGAATCAGGGTGTAACATTTATGGCACGCCATGAAGCTTGGCGTAACTAGATC	TTATGGCACGCCATG	GCTGAAGTTGGGATGAATCGGAAT	GCCTGAAGTTGGGATGAATCGGAAT	1MM intron 25 guides	24	0	0	0	24	G	G
740	1	98	TGTGGAAAGGACGAAACACCGCTGAAGTTGGGATGAATCGGAATGTTTTGAGACGGACGTCTCGCTCCGTCTGAAGTTGGGATGAATCGGAATCAGGGTGTAACATCTCTTGGTATAACCCAAGCTTGGCGTAACTAGATC	CTCTTGGTATAACCC	GCTGAAGTTGGGATGAATCGGAAT	GTCTGAAGTTGGGATGAATCGGAAT	1MM intron 25 guides	24	0	0	0	24	G	A
741	1	98	TGTGGAAAGGACGAAACACCGCTGAAGTTGGGATGAATCGGAATGTTTTGAGACGGACGTCTCGCTCCGGATGAAGTTGGGATGAATCGGAATCAGGGTGTAACATACTGGCCTTGGTCGGAAGCTTGGCGTAACTAGATC	ACTGGCCTTGGTCGG	GCTGAAGTTGGGATGAATCGGAAT	GGATGAAGTTGGGATGAATCGGAAT	1MM intron 25 guides	24	0	0	0	23	C	T
742	1	98	TGTGGAAAGGACGAAACACCGCTGAAGTTGGGATGAATCGGAATGTTTTGAGACGGACGTCTCGCTCCGGTTGAAGTTGGGATGAATCGGAATCAGGGTGTAACATGGGAATTGTTGCACAAAGCTTGGCGTAACTAGATC	GGGAATTGTTGCACA	GCTGAAGTTGGGATGAATCGGAAT	GGTTGAAGTTGGGATGAATCGGAAT	1MM intron 25 guides	24	0	0	0	23	C	A
743	1	98	TGTGGAAAGGACGAAACACCGCTGAAGTTGGGATGAATCGGAATGTTTTGAGACGGACGTCTCGCTCCGGGTGAAGTTGGGATGAATCGGAATCAGGGTGTAACATAATCATCTCACCGAAAAGCTTGGCGTAACTAGATC	AATCATCTCACCGAA	GCTGAAGTTGGGATGAATCGGAAT	GGGTGAAGTTGGGATGAATCGGAAT	1MM intron 25 guides	24	0	0	0	23	C	C
744	1	98	TGTGGAAAGGACGAAACACCGCTGAAGTTGGGATGAATCGGAATGTTTTGAGACGGACGTCTCGCTCCGGCAGAAGTTGGGATGAATCGGAATCAGGGTGTAACATGATAGCCGTGCAAATAAGCTTGGCGTAACTAGATC	GATAGCCGTGCAAAT	GCTGAAGTTGGGATGAATCGGAAT	GGCAGAAGTTGGGATGAATCGGAAT	1MM intron 25 guides	24	0	0	0	22	U	T
745	1	98	TGTGGAAAGGACGAAACACCGCTGAAGTTGGGATGAATCGGAATGTTTTGAGACGGACGTCTCGCTCCGGCCGAAGTTGGGATGAATCGGAATCAGGGTGTAACATATTCCGATCGGTCAGAAGCTTGGCGTAACTAGATC	ATTCCGATCGGTCAG	GCTGAAGTTGGGATGAATCGGAAT	GGCCGAAGTTGGGATGAATCGGAAT	1MM intron 25 guides	24	0	0	0	22	U	G
746	1	98	TGTGGAAAGGACGAAACACCGCTGAAGTTGGGATGAATCGGAATGTTTTGAGACGGACGTCTCGCTCCGGCGGAAGTTGGGATGAATCGGAATCAGGGTGTAACATATGCGGAGACGTGGGAAGCTTGGCGTAACTAGATC	ATGCGGAGACGTGGG	GCTGAAGTTGGGATGAATCGGAAT	GGCGGAAGTTGGGATGAATCGGAAT	1MM intron 25 guides	24	0	0	0	22	U	C
747	1	98	TGTGGAAAGGACGAAACACCGCTGAAGTTGGGATGAATCGGAATGTTTTGAGACGGACGTCTCGCTCCGGCTAAAGTTGGGATGAATCGGAATCAGGGTGTAACATTGATGCACAGTGAACAAGCTTGGCGTAACTAGATC	TGATGCACAGTGAAC	GCTGAAGTTGGGATGAATCGGAAT	GGCTAAAGTTGGGATGAATCGGAAT	1MM intron 25 guides	24	0	0	0	21	G	T
748	1	98	TGTGGAAAGGACGAAACACCGCTGAAGTTGGGATGAATCGGAATGTTTTGAGACGGACGTCTCGCTCCGGCTCAAGTTGGGATGAATCGGAATCAGGGTGTAACATCAGGGTTACGTTATTAAGCTTGGCGTAACTAGATC	CAGGGTTACGTTATT	GCTGAAGTTGGGATGAATCGGAAT	GGCTCAAGTTGGGATGAATCGGAAT	1MM intron 25 guides	24	0	0	0	21	G	G
749	1	98	TGTGGAAAGGACGAAACACCGCTGAAGTTGGGATGAATCGGAATGTTTTGAGACGGACGTCTCGCTCCGGCTTAAGTTGGGATGAATCGGAATCAGGGTGTAACATCGTAGCATGCCGTATAAGCTTGGCGTAACTAGATC	CGTAGCATGCCGTAT	GCTGAAGTTGGGATGAATCGGAAT	GGCTTAAGTTGGGATGAATCGGAAT	1MM intron 25 guides	24	0	0	0	21	G	A
750	1	98	TGTGGAAAGGACGAAACACCGCTGAAGTTGGGATGAATCGGAATGTTTTGAGACGGACGTCTCGCTCCGGCTGCAGTTGGGATGAATCGGAATCAGGGTGTAACATCAGCGACCGACCTACAAGCTTGGCGTAACTAGATC	CAGCGACCGACCTAC	GCTGAAGTTGGGATGAATCGGAAT	GGCTGCAGTTGGGATGAATCGGAAT	1MM intron 25 guides	24	0	0	0	20	A	G
751	1	98	TGTGGAAAGGACGAAACACCGCTGAAGTTGGGATGAATCGGAATGTTTTGAGACGGACGTCTCGCTCCGGCTGTAGTTGGGATGAATCGGAATCAGGGTGTAACATGTCAACCACGTCACAAAGCTTGGCGTAACTAGATC	GTCAACCACGTCACA	GCTGAAGTTGGGATGAATCGGAAT	GGCTGTAGTTGGGATGAATCGGAAT	1MM intron 25 guides	24	0	0	0	20	A	A
752	1	98	TGTGGAAAGGACGAAACACCGCTGAAGTTGGGATGAATCGGAATGTTTTGAGACGGACGTCTCGCTCCGGCTGGAGTTGGGATGAATCGGAATCAGGGTGTAACATATACACAATCGGTCTAAGCTTGGCGTAACTAGATC	ATACACAATCGGTCT	GCTGAAGTTGGGATGAATCGGAAT	GGCTGGAGTTGGGATGAATCGGAAT	1MM intron 25 guides	24	0	0	0	20	A	C
753	1	98	TGTGGAAAGGACGAAACACCGCTGAAGTTGGGATGAATCGGAATGTTTTGAGACGGACGTCTCGCTCCGGCTGACGTTGGGATGAATCGGAATCAGGGTGTAACATTAAATACGCTGAGGCAAGCTTGGCGTAACTAGATC	TAAATACGCTGAGGC	GCTGAAGTTGGGATGAATCGGAAT	GGCTGACGTTGGGATGAATCGGAAT	1MM intron 25 guides	24	0	0	0	19	A	G
754	1	98	TGTGGAAAGGACGAAACACCGCTGAAGTTGGGATGAATCGGAATGTTTTGAGACGGACGTCTCGCTCCGGCTGATGTTGGGATGAATCGGAATCAGGGTGTAACATAGATGACGTGTTTAAAAGCTTGGCGTAACTAGATC	AGATGACGTGTTTAA	GCTGAAGTTGGGATGAATCGGAAT	GGCTGATGTTGGGATGAATCGGAAT	1MM intron 25 guides	24	0	0	0	19	A	A
755	1	98	TGTGGAAAGGACGAAACACCGCTGAAGTTGGGATGAATCGGAATGTTTTGAGACGGACGTCTCGCTCCGGCTGAGGTTGGGATGAATCGGAATCAGGGTGTAACATGTTTACTACCCTGACAAGCTTGGCGTAACTAGATC	GTTTACTACCCTGAC	GCTGAAGTTGGGATGAATCGGAAT	GGCTGAGGTTGGGATGAATCGGAAT	1MM intron 25 guides	24	0	0	0	19	A	C
756	1	98	TGTGGAAAGGACGAAACACCGCTGAAGTTGGGATGAATCGGAATGTTTTGAGACGGACGTCTCGCTCCGGCTGAAATTGGGATGAATCGGAATCAGGGTGTAACATAGATTGGCAACTGCAAAGCTTGGCGTAACTAGATC	AGATTGGCAACTGCA	GCTGAAGTTGGGATGAATCGGAAT	GGCTGAAATTGGGATGAATCGGAAT	1MM intron 25 guides	24	0	0	0	18	G	T
757	1	98	TGTGGAAAGGACGAAACACCGCTGAAGTTGGGATGAATCGGAATGTTTTGAGACGGACGTCTCGCTCCGGCTGAACTTGGGATGAATCGGAATCAGGGTGTAACATCAGTAATCACAGGGTAAGCTTGGCGTAACTAGATC	CAGTAATCACAGGGT	GCTGAAGTTGGGATGAATCGGAAT	GGCTGAACTTGGGATGAATCGGAAT	1MM intron 25 guides	24	0	0	0	18	G	G
758	1	98	TGTGGAAAGGACGAAACACCGCTGAAGTTGGGATGAATCGGAATGTTTTGAGACGGACGTCTCGCTCCGGCTGAATTTGGGATGAATCGGAATCAGGGTGTAACATAGGAATCGCTGTGTAAAGCTTGGCGTAACTAGATC	AGGAATCGCTGTGTA	GCTGAAGTTGGGATGAATCGGAAT	GGCTGAATTTGGGATGAATCGGAAT	1MM intron 25 guides	24	0	0	0	18	G	A
759	1	98	TGTGGAAAGGACGAAACACCGCTGAAGTTGGGATGAATCGGAATGTTTTGAGACGGACGTCTCGCTCCGGCTGAAGATGGGATGAATCGGAATCAGGGTGTAACATGATAAGTAGCGGACGAAGCTTGGCGTAACTAGATC	GATAAGTAGCGGACG	GCTGAAGTTGGGATGAATCGGAAT	GGCTGAAGATGGGATGAATCGGAAT	1MM intron 25 guides	24	0	0	0	17	U	T
760	1	98	TGTGGAAAGGACGAAACACCGCTGAAGTTGGGATGAATCGGAATGTTTTGAGACGGACGTCTCGCTCCGGCTGAAGCTGGGATGAATCGGAATCAGGGTGTAACATTGTACGTTGGTACCGAAGCTTGGCGTAACTAGATC	TGTACGTTGGTACCG	GCTGAAGTTGGGATGAATCGGAAT	GGCTGAAGCTGGGATGAATCGGAAT	1MM intron 25 guides	24	0	0	0	17	U	G
761	1	98	TGTGGAAAGGACGAAACACCGCTGAAGTTGGGATGAATCGGAATGTTTTGAGACGGACGTCTCGCTCCGGCTGAAGGTGGGATGAATCGGAATCAGGGTGTAACATATCTGTTGTGAGTACAAGCTTGGCGTAACTAGATC	ATCTGTTGTGAGTAC	GCTGAAGTTGGGATGAATCGGAAT	GGCTGAAGGTGGGATGAATCGGAAT	1MM intron 25 guides	24	0	0	0	17	U	C
762	1	98	TGTGGAAAGGACGAAACACCGCTGAAGTTGGGATGAATCGGAATGTTTTGAGACGGACGTCTCGCTCCGGCTGAAGTAGGGATGAATCGGAATCAGGGTGTAACATCGAGCTATGCAAAGTAAGCTTGGCGTAACTAGATC	CGAGCTATGCAAAGT	GCTGAAGTTGGGATGAATCGGAAT	GGCTGAAGTAGGGATGAATCGGAAT	1MM intron 25 guides	24	0	0	0	16	U	T
763	1	98	TGTGGAAAGGACGAAACACCGCTGAAGTTGGGATGAATCGGAATGTTTTGAGACGGACGTCTCGCTCCGGCTGAAGTCGGGATGAATCGGAATCAGGGTGTAACATGAGATTGGGCTCGCAAAGCTTGGCGTAACTAGATC	GAGATTGGGCTCGCA	GCTGAAGTTGGGATGAATCGGAAT	GGCTGAAGTCGGGATGAATCGGAAT	1MM intron 25 guides	24	0	0	0	16	U	G
764	1	98	TGTGGAAAGGACGAAACACCGCTGAAGTTGGGATGAATCGGAATGTTTTGAGACGGACGTCTCGCTCCGGCTGAAGTGGGGATGAATCGGAATCAGGGTGTAACATGCGCGAGTTTAGCAGAAGCTTGGCGTAACTAGATC	GCGCGAGTTTAGCAG	GCTGAAGTTGGGATGAATCGGAAT	GGCTGAAGTGGGGATGAATCGGAAT	1MM intron 25 guides	24	0	0	0	16	U	C
765	1	98	TGTGGAAAGGACGAAACACCGCTGAAGTTGGGATGAATCGGAATGTTTTGAGACGGACGTCTCGCTCCGGCTGAAGTTAGGATGAATCGGAATCAGGGTGTAACATAAAGATAGCCCGGTTAAGCTTGGCGTAACTAGATC	AAAGATAGCCCGGTT	GCTGAAGTTGGGATGAATCGGAAT	GGCTGAAGTTAGGATGAATCGGAAT	1MM intron 25 guides	24	0	0	0	15	G	T
766	1	98	TGTGGAAAGGACGAAACACCGCTGAAGTTGGGATGAATCGGAATGTTTTGAGACGGACGTCTCGCTCCGGCTGAAGTTCGGATGAATCGGAATCAGGGTGTAACATCGCGGACAGCGTTCTAAGCTTGGCGTAACTAGATC	CGCGGACAGCGTTCT	GCTGAAGTTGGGATGAATCGGAAT	GGCTGAAGTTCGGATGAATCGGAAT	1MM intron 25 guides	24	0	0	0	15	G	G
767	1	98	TGTGGAAAGGACGAAACACCGCTGAAGTTGGGATGAATCGGAATGTTTTGAGACGGACGTCTCGCTCCGGCTGAAGTTTGGATGAATCGGAATCAGGGTGTAACATATCAGCGAAACCGATAAGCTTGGCGTAACTAGATC	ATCAGCGAAACCGAT	GCTGAAGTTGGGATGAATCGGAAT	GGCTGAAGTTTGGATGAATCGGAAT	1MM intron 25 guides	24	0	0	0	15	G	A
768	1	98	TGTGGAAAGGACGAAACACCGCTGAAGTTGGGATGAATCGGAATGTTTTGAGACGGACGTCTCGCTCCGGCTGAAGTTGAGATGAATCGGAATCAGGGTGTAACATACCCTGTCGGACTTCAAGCTTGGCGTAACTAGATC	ACCCTGTCGGACTTC	GCTGAAGTTGGGATGAATCGGAAT	GGCTGAAGTTGAGATGAATCGGAAT	1MM intron 25 guides	24	0	0	0	14	G	T
769	1	98	TGTGGAAAGGACGAAACACCGCTGAAGTTGGGATGAATCGGAATGTTTTGAGACGGACGTCTCGCTCCGGCTGAAGTTGCGATGAATCGGAATCAGGGTGTAACATTCTCAAAGCGAACGAAAGCTTGGCGTAACTAGATC	TCTCAAAGCGAACGA	GCTGAAGTTGGGATGAATCGGAAT	GGCTGAAGTTGCGATGAATCGGAAT	1MM intron 25 guides	24	0	0	0	14	G	G
770	1	98	TGTGGAAAGGACGAAACACCGCTGAAGTTGGGATGAATCGGAATGTTTTGAGACGGACGTCTCGCTCCGGCTGAAGTTGTGATGAATCGGAATCAGGGTGTAACATGCCTGTCGACGAATTAAGCTTGGCGTAACTAGATC	GCCTGTCGACGAATT	GCTGAAGTTGGGATGAATCGGAAT	GGCTGAAGTTGTGATGAATCGGAAT	1MM intron 25 guides	24	0	0	0	14	G	A
771	1	98	TGTGGAAAGGACGAAACACCGCTGAAGTTGGGATGAATCGGAATGTTTTGAGACGGACGTCTCGCTCCGGCTGAAGTTGGAATGAATCGGAATCAGGGTGTAACATAAGTGCATTAAACCAAAGCTTGGCGTAACTAGATC	AAGTGCATTAAACCA	GCTGAAGTTGGGATGAATCGGAAT	GGCTGAAGTTGGAATGAATCGGAAT	1MM intron 25 guides	24	0	0	0	13	G	T
772	1	98	TGTGGAAAGGACGAAACACCGCTGAAGTTGGGATGAATCGGAATGTTTTGAGACGGACGTCTCGCTCCGGCTGAAGTTGGCATGAATCGGAATCAGGGTGTAACATGGCATAAGGGCATGAAAGCTTGGCGTAACTAGATC	GGCATAAGGGCATGA	GCTGAAGTTGGGATGAATCGGAAT	GGCTGAAGTTGGCATGAATCGGAAT	1MM intron 25 guides	24	0	0	0	13	G	G
773	1	98	TGTGGAAAGGACGAAACACCGCTGAAGTTGGGATGAATCGGAATGTTTTGAGACGGACGTCTCGCTCCGGCTGAAGTTGGTATGAATCGGAATCAGGGTGTAACATCAAACCGATTGCTATAAGCTTGGCGTAACTAGATC	CAAACCGATTGCTAT	GCTGAAGTTGGGATGAATCGGAAT	GGCTGAAGTTGGTATGAATCGGAAT	1MM intron 25 guides	24	0	0	0	13	G	A
774	1	98	TGTGGAAAGGACGAAACACCGCTGAAGTTGGGATGAATCGGAATGTTTTGAGACGGACGTCTCGCTCCGGCTGAAGTTGGGCTGAATCGGAATCAGGGTGTAACATCCGAAGCATAAGCGCAAGCTTGGCGTAACTAGATC	CCGAAGCATAAGCGC	GCTGAAGTTGGGATGAATCGGAAT	GGCTGAAGTTGGGCTGAATCGGAAT	1MM intron 25 guides	24	0	0	0	12	A	G
775	1	98	TGTGGAAAGGACGAAACACCGCTGAAGTTGGGATGAATCGGAATGTTTTGAGACGGACGTCTCGCTCCGGCTGAAGTTGGGTTGAATCGGAATCAGGGTGTAACATCAGGGCTTGTATGTCAAGCTTGGCGTAACTAGATC	CAGGGCTTGTATGTC	GCTGAAGTTGGGATGAATCGGAAT	GGCTGAAGTTGGGTTGAATCGGAAT	1MM intron 25 guides	24	0	0	0	12	A	A
776	1	98	TGTGGAAAGGACGAAACACCGCTGAAGTTGGGATGAATCGGAATGTTTTGAGACGGACGTCTCGCTCCGGCTGAAGTTGGGGTGAATCGGAATCAGGGTGTAACATACTCAGGAGATAGCTAAGCTTGGCGTAACTAGATC	ACTCAGGAGATAGCT	GCTGAAGTTGGGATGAATCGGAAT	GGCTGAAGTTGGGGTGAATCGGAAT	1MM intron 25 guides	24	0	0	0	12	A	C
777	1	98	TGTGGAAAGGACGAAACACCGCTGAAGTTGGGATGAATCGGAATGTTTTGAGACGGACGTCTCGCTCCGGCTGAAGTTGGGAAGAATCGGAATCAGGGTGTAACATATTCGTGATCAGGAGAAGCTTGGCGTAACTAGATC	ATTCGTGATCAGGAG	GCTGAAGTTGGGATGAATCGGAAT	GGCTGAAGTTGGGAAGAATCGGAAT	1MM intron 25 guides	24	0	0	0	11	U	T
778	1	98	TGTGGAAAGGACGAAACACCGCTGAAGTTGGGATGAATCGGAATGTTTTGAGACGGACGTCTCGCTCCGGCTGAAGTTGGGACGAATCGGAATCAGGGTGTAACATTGAACGGGCTTCGAGAAGCTTGGCGTAACTAGATC	TGAACGGGCTTCGAG	GCTGAAGTTGGGATGAATCGGAAT	GGCTGAAGTTGGGACGAATCGGAAT	1MM intron 25 guides	24	0	0	0	11	U	G
779	1	98	TGTGGAAAGGACGAAACACCGCTGAAGTTGGGATGAATCGGAATGTTTTGAGACGGACGTCTCGCTCCGGCTGAAGTTGGGAGGAATCGGAATCAGGGTGTAACATCGGACCTGCTTACGGAAGCTTGGCGTAACTAGATC	CGGACCTGCTTACGG	GCTGAAGTTGGGATGAATCGGAAT	GGCTGAAGTTGGGAGGAATCGGAAT	1MM intron 25 guides	24	0	0	0	11	U	C
780	1	98	TGTGGAAAGGACGAAACACCGCTGAAGTTGGGATGAATCGGAATGTTTTGAGACGGACGTCTCGCTCCGGCTGAAGTTGGGATAAATCGGAATCAGGGTGTAACATATTGCTAGCATGAAAAAGCTTGGCGTAACTAGATC	ATTGCTAGCATGAAA	GCTGAAGTTGGGATGAATCGGAAT	GGCTGAAGTTGGGATAAATCGGAAT	1MM intron 25 guides	24	0	0	0	10	G	T
781	1	98	TGTGGAAAGGACGAAACACCGCTGAAGTTGGGATGAATCGGAATGTTTTGAGACGGACGTCTCGCTCCGGCTGAAGTTGGGATCAATCGGAATCAGGGTGTAACATACGAAGGTCAAATCCAAGCTTGGCGTAACTAGATC	ACGAAGGTCAAATCC	GCTGAAGTTGGGATGAATCGGAAT	GGCTGAAGTTGGGATCAATCGGAAT	1MM intron 25 guides	24	0	0	0	10	G	G
782	1	98	TGTGGAAAGGACGAAACACCGCTGAAGTTGGGATGAATCGGAATGTTTTGAGACGGACGTCTCGCTCCGGCTGAAGTTGGGATTAATCGGAATCAGGGTGTAACATTAATTTCCTCCTCGTAAGCTTGGCGTAACTAGATC	TAATTTCCTCCTCGT	GCTGAAGTTGGGATGAATCGGAAT	GGCTGAAGTTGGGATTAATCGGAAT	1MM intron 25 guides	24	0	0	0	10	G	A
783	1	98	TGTGGAAAGGACGAAACACCGCTGAAGTTGGGATGAATCGGAATGTTTTGAGACGGACGTCTCGCTCCGGCTGAAGTTGGGATGCATCGGAATCAGGGTGTAACATTGGCCTTTCAAAGGCAAGCTTGGCGTAACTAGATC	TGGCCTTTCAAAGGC	GCTGAAGTTGGGATGAATCGGAAT	GGCTGAAGTTGGGATGCATCGGAAT	1MM intron 25 guides	24	0	0	0	9	A	G
784	1	98	TGTGGAAAGGACGAAACACCGCTGAAGTTGGGATGAATCGGAATGTTTTGAGACGGACGTCTCGCTCCGGCTGAAGTTGGGATGTATCGGAATCAGGGTGTAACATATCCTGCACGAAGTCAAGCTTGGCGTAACTAGATC	ATCCTGCACGAAGTC	GCTGAAGTTGGGATGAATCGGAAT	GGCTGAAGTTGGGATGTATCGGAAT	1MM intron 25 guides	24	0	0	0	9	A	A
785	1	98	TGTGGAAAGGACGAAACACCGCTGAAGTTGGGATGAATCGGAATGTTTTGAGACGGACGTCTCGCTCCGGCTGAAGTTGGGATGGATCGGAATCAGGGTGTAACATCAGGATTCGACGTTCAAGCTTGGCGTAACTAGATC	CAGGATTCGACGTTC	GCTGAAGTTGGGATGAATCGGAAT	GGCTGAAGTTGGGATGGATCGGAAT	1MM intron 25 guides	24	0	0	0	9	A	C
786	1	98	TGTGGAAAGGACGAAACACCGCTGAAGTTGGGATGAATCGGAATGTTTTGAGACGGACGTCTCGCTCCGGCTGAAGTTGGGATGACTCGGAATCAGGGTGTAACATTGAATCTAGTGCTCAAAGCTTGGCGTAACTAGATC	TGAATCTAGTGCTCA	GCTGAAGTTGGGATGAATCGGAAT	GGCTGAAGTTGGGATGACTCGGAAT	1MM intron 25 guides	24	0	0	0	8	A	G
787	1	98	TGTGGAAAGGACGAAACACCGCTGAAGTTGGGATGAATCGGAATGTTTTGAGACGGACGTCTCGCTCCGGCTGAAGTTGGGATGATTCGGAATCAGGGTGTAACATTGGAAGAATGCATTTAAGCTTGGCGTAACTAGATC	TGGAAGAATGCATTT	GCTGAAGTTGGGATGAATCGGAAT	GGCTGAAGTTGGGATGATTCGGAAT	1MM intron 25 guides	24	0	0	0	8	A	A
788	1	98	TGTGGAAAGGACGAAACACCGCTGAAGTTGGGATGAATCGGAATGTTTTGAGACGGACGTCTCGCTCCGGCTGAAGTTGGGATGAGTCGGAATCAGGGTGTAACATCCAAATCTTGAATCGAAGCTTGGCGTAACTAGATC	CCAAATCTTGAATCG	GCTGAAGTTGGGATGAATCGGAAT	GGCTGAAGTTGGGATGAGTCGGAAT	1MM intron 25 guides	24	0	0	0	8	A	C
789	1	98	TGTGGAAAGGACGAAACACCGCTGAAGTTGGGATGAATCGGAATGTTTTGAGACGGACGTCTCGCTCCGGCTGAAGTTGGGATGAAACGGAATCAGGGTGTAACATACAGCTGATACGCCTAAGCTTGGCGTAACTAGATC	ACAGCTGATACGCCT	GCTGAAGTTGGGATGAATCGGAAT	GGCTGAAGTTGGGATGAAACGGAAT	1MM intron 25 guides	24	0	0	0	7	U	T
790	1	98	TGTGGAAAGGACGAAACACCGCTGAAGTTGGGATGAATCGGAATGTTTTGAGACGGACGTCTCGCTCCGGCTGAAGTTGGGATGAACCGGAATCAGGGTGTAACATACCCTCTGGCTGAGGAAGCTTGGCGTAACTAGATC	ACCCTCTGGCTGAGG	GCTGAAGTTGGGATGAATCGGAAT	GGCTGAAGTTGGGATGAACCGGAAT	1MM intron 25 guides	24	0	0	0	7	U	G
791	1	98	TGTGGAAAGGACGAAACACCGCTGAAGTTGGGATGAATCGGAATGTTTTGAGACGGACGTCTCGCTCCGGCTGAAGTTGGGATGAAGCGGAATCAGGGTGTAACATAGAAAGACTAGCTGAAAGCTTGGCGTAACTAGATC	AGAAAGACTAGCTGA	GCTGAAGTTGGGATGAATCGGAAT	GGCTGAAGTTGGGATGAAGCGGAAT	1MM intron 25 guides	24	0	0	0	7	U	C
792	1	98	TGTGGAAAGGACGAAACACCGCTGAAGTTGGGATGAATCGGAATGTTTTGAGACGGACGTCTCGCTCCGGCTGAAGTTGGGATGAATAGGAATCAGGGTGTAACATCTTATGTTGCGAGGCAAGCTTGGCGTAACTAGATC	CTTATGTTGCGAGGC	GCTGAAGTTGGGATGAATCGGAAT	GGCTGAAGTTGGGATGAATAGGAAT	1MM intron 25 guides	24	0	0	0	6	C	T
793	1	98	TGTGGAAAGGACGAAACACCGCTGAAGTTGGGATGAATCGGAATGTTTTGAGACGGACGTCTCGCTCCGGCTGAAGTTGGGATGAATTGGAATCAGGGTGTAACATCTCTTTAAGCGGTGGAAGCTTGGCGTAACTAGATC	CTCTTTAAGCGGTGG	GCTGAAGTTGGGATGAATCGGAAT	GGCTGAAGTTGGGATGAATTGGAAT	1MM intron 25 guides	24	0	0	0	6	C	A
794	1	98	TGTGGAAAGGACGAAACACCGCTGAAGTTGGGATGAATCGGAATGTTTTGAGACGGACGTCTCGCTCCGGCTGAAGTTGGGATGAATGGGAATCAGGGTGTAACATATCATTGTGCGGGAAAAGCTTGGCGTAACTAGATC	ATCATTGTGCGGGAA	GCTGAAGTTGGGATGAATCGGAAT	GGCTGAAGTTGGGATGAATGGGAAT	1MM intron 25 guides	24	0	0	0	6	C	C
795	1	98	TGTGGAAAGGACGAAACACCGCTGAAGTTGGGATGAATCGGAATGTTTTGAGACGGACGTCTCGCTCCGGCTGAAGTTGGGATGAATCAGAATCAGGGTGTAACATATGCAGGTCGTCAGGAAGCTTGGCGTAACTAGATC	ATGCAGGTCGTCAGG	GCTGAAGTTGGGATGAATCGGAAT	GGCTGAAGTTGGGATGAATCAGAAT	1MM intron 25 guides	24	0	0	0	5	G	T
796	1	98	TGTGGAAAGGACGAAACACCGCTGAAGTTGGGATGAATCGGAATGTTTTGAGACGGACGTCTCGCTCCGGCTGAAGTTGGGATGAATCCGAATCAGGGTGTAACATCTCCGCTTTCAAGTAAAGCTTGGCGTAACTAGATC	CTCCGCTTTCAAGTA	GCTGAAGTTGGGATGAATCGGAAT	GGCTGAAGTTGGGATGAATCCGAAT	1MM intron 25 guides	24	0	0	0	5	G	G
797	1	98	TGTGGAAAGGACGAAACACCGCTGAAGTTGGGATGAATCGGAATGTTTTGAGACGGACGTCTCGCTCCGGCTGAAGTTGGGATGAATCTGAATCAGGGTGTAACATTTGAGTTGTATGAGAAAGCTTGGCGTAACTAGATC	TTGAGTTGTATGAGA	GCTGAAGTTGGGATGAATCGGAAT	GGCTGAAGTTGGGATGAATCTGAAT	1MM intron 25 guides	24	0	0	0	5	G	A
798	1	98	TGTGGAAAGGACGAAACACCGCTGAAGTTGGGATGAATCGGAATGTTTTGAGACGGACGTCTCGCTCCGGCTGAAGTTGGGATGAATCGAAATCAGGGTGTAACATACTAGTGAGCAATGCAAGCTTGGCGTAACTAGATC	ACTAGTGAGCAATGC	GCTGAAGTTGGGATGAATCGGAAT	GGCTGAAGTTGGGATGAATCGAAAT	1MM intron 25 guides	24	0	0	0	4	G	T
799	1	98	TGTGGAAAGGACGAAACACCGCTGAAGTTGGGATGAATCGGAATGTTTTGAGACGGACGTCTCGCTCCGGCTGAAGTTGGGATGAATCGCAATCAGGGTGTAACATGACCGTTAGTATGGAAAGCTTGGCGTAACTAGATC	GACCGTTAGTATGGA	GCTGAAGTTGGGATGAATCGGAAT	GGCTGAAGTTGGGATGAATCGCAAT	1MM intron 25 guides	24	0	0	0	4	G	G
800	1	98	TGTGGAAAGGACGAAACACCGCTGAAGTTGGGATGAATCGGAATGTTTTGAGACGGACGTCTCGCTCCGGCTGAAGTTGGGATGAATCGTAATCAGGGTGTAACATTAGCTCTTCCTCCGTAAGCTTGGCGTAACTAGATC	TAGCTCTTCCTCCGT	GCTGAAGTTGGGATGAATCGGAAT	GGCTGAAGTTGGGATGAATCGTAAT	1MM intron 25 guides	24	0	0	0	4	G	A
801	1	98	TGTGGAAAGGACGAAACACCGCTGAAGTTGGGATGAATCGGAATGTTTTGAGACGGACGTCTCGCTCCGGCTGAAGTTGGGATGAATCGGCATCAGGGTGTAACATTGCATTAAGGGTCGAAAGCTTGGCGTAACTAGATC	TGCATTAAGGGTCGA	GCTGAAGTTGGGATGAATCGGAAT	GGCTGAAGTTGGGATGAATCGGCAT	1MM intron 25 guides	24	0	0	0	3	A	G
802	1	98	TGTGGAAAGGACGAAACACCGCTGAAGTTGGGATGAATCGGAATGTTTTGAGACGGACGTCTCGCTCCGGCTGAAGTTGGGATGAATCGGTATCAGGGTGTAACATGATGCAAACGACCTAAAGCTTGGCGTAACTAGATC	GATGCAAACGACCTA	GCTGAAGTTGGGATGAATCGGAAT	GGCTGAAGTTGGGATGAATCGGTAT	1MM intron 25 guides	24	0	0	0	3	A	A
803	1	98	TGTGGAAAGGACGAAACACCGCTGAAGTTGGGATGAATCGGAATGTTTTGAGACGGACGTCTCGCTCCGGCTGAAGTTGGGATGAATCGGGATCAGGGTGTAACATACGTCATCTCGCCTGAAGCTTGGCGTAACTAGATC	ACGTCATCTCGCCTG	GCTGAAGTTGGGATGAATCGGAAT	GGCTGAAGTTGGGATGAATCGGGAT	1MM intron 25 guides	24	0	0	0	3	A	C
804	1	98	TGTGGAAAGGACGAAACACCGCTGAAGTTGGGATGAATCGGAATGTTTTGAGACGGACGTCTCGCTCCGGCTGAAGTTGGGATGAATCGGACTCAGGGTGTAACATGTCGTGTCGATAGAAAAGCTTGGCGTAACTAGATC	GTCGTGTCGATAGAA	GCTGAAGTTGGGATGAATCGGAAT	GGCTGAAGTTGGGATGAATCGGACT	1MM intron 25 guides	24	0	0	0	2	A	G
805	1	98	TGTGGAAAGGACGAAACACCGCTGAAGTTGGGATGAATCGGAATGTTTTGAGACGGACGTCTCGCTCCGGCTGAAGTTGGGATGAATCGGATTCAGGGTGTAACATCTCAGTGGGTACAAAAAGCTTGGCGTAACTAGATC	CTCAGTGGGTACAAA	GCTGAAGTTGGGATGAATCGGAAT	GGCTGAAGTTGGGATGAATCGGATT	1MM intron 25 guides	24	0	0	0	2	A	A
806	1	98	TGTGGAAAGGACGAAACACCGCTGAAGTTGGGATGAATCGGAATGTTTTGAGACGGACGTCTCGCTCCGGCTGAAGTTGGGATGAATCGGAGTCAGGGTGTAACATCTAGATTACCGTCAAAAGCTTGGCGTAACTAGATC	CTAGATTACCGTCAA	GCTGAAGTTGGGATGAATCGGAAT	GGCTGAAGTTGGGATGAATCGGAGT	1MM intron 25 guides	24	0	0	0	2	A	C
807	1	98	TGTGGAAAGGACGAAACACCGCTGAAGTTGGGATGAATCGGAATGTTTTGAGACGGACGTCTCGCTCCGGCTGAAGTTGGGATGAATCGGAAACAGGGTGTAACATTATTCGTGGGTTCTCAAGCTTGGCGTAACTAGATC	TATTCGTGGGTTCTC	GCTGAAGTTGGGATGAATCGGAAT	GGCTGAAGTTGGGATGAATCGGAAA	1MM intron 25 guides	24	0	0	0	1	U	T
808	1	98	TGTGGAAAGGACGAAACACCGCTGAAGTTGGGATGAATCGGAATGTTTTGAGACGGACGTCTCGCTCCGGCTGAAGTTGGGATGAATCGGAACCAGGGTGTAACATTAAGTCAGCTACCATAAGCTTGGCGTAACTAGATC	TAAGTCAGCTACCAT	GCTGAAGTTGGGATGAATCGGAAT	GGCTGAAGTTGGGATGAATCGGAAC	1MM intron 25 guides	24	0	0	0	1	U	G
809	1	98	TGTGGAAAGGACGAAACACCGCTGAAGTTGGGATGAATCGGAATGTTTTGAGACGGACGTCTCGCTCCGGCTGAAGTTGGGATGAATCGGAAGCAGGGTGTAACATGGTGATCGACTATTTAAGCTTGGCGTAACTAGATC	GGTGATCGACTATTT	GCTGAAGTTGGGATGAATCGGAAT	GGCTGAAGTTGGGATGAATCGGAAG	1MM intron 25 guides	24	0	0	0	1	U	C
810	2	401	TGTGGAAAGGACGAAACACCGATCTTTGTCGTTCCATCAGTTTTGAGACGGACGTCTCGCTCCCCCCACCAGGCTTACAGTTGATACAATCAAACAGGGTGTAACATGCACTGACGTATCGTAAGCTTGGCGTAACTAGATC	GCACTGACGTATCGT	GATCTTTGTCGTTCCATCA	CCCCACCAGGCTTACAGTTGATACAATCAAA	1MM intron 25 guides	19	1	0	0
811	2	401	TGTGGAAAGGACGAAACACCGATCTTTGTCGTTCCATCAGTTTTGAGACGGACGTCTCGCTCCCCCCACCGGATCCAATCTGCAGCGTTGACGGCAGGGTGTAACATATGTACAGGAAGAGTAAGCTTGGCGTAACTAGATC	ATGTACAGGAAGAGT	GATCTTTGTCGTTCCATCA	CCCCACCGGATCCAATCTGCAGCGTTGACGG	1MM intron 25 guides	19	1	0	0
812	2	401	TGTGGAAAGGACGAAACACCGATCTTTGTCGTTCCATCAGTTTTGAGACGGACGTCTCGCTCCCCCCACGATCTTTGTCGTTCCATCACAGGGTGTAACATGAATGACCTTTACCAAAGCTTGGCGTAACTAGATC	GAATGACCTTTACCA	GATCTTTGTCGTTCCATCA	CCCCACGATCTTTGTCGTTCCATCA	1MM intron 25 guides	19	0	1	0
813	2	401	TGTGGAAAGGACGAAACACCGATCTTTGTCGTTCCATCAGTTTTGAGACGGACGTCTCGCTCCCCCCACAATCTTTGTCGTTCCATCACAGGGTGTAACATCAGGATTGGCTTCACAAGCTTGGCGTAACTAGATC	CAGGATTGGCTTCAC	GATCTTTGTCGTTCCATCA	CCCCACAATCTTTGTCGTTCCATCA	1MM intron 25 guides	19	0	0	0	19	G	T
814	2	401	TGTGGAAAGGACGAAACACCGATCTTTGTCGTTCCATCAGTTTTGAGACGGACGTCTCGCTCCCCCCACCATCTTTGTCGTTCCATCACAGGGTGTAACATCCAAGCAGTGATGATAAGCTTGGCGTAACTAGATC	CCAAGCAGTGATGAT	GATCTTTGTCGTTCCATCA	CCCCACCATCTTTGTCGTTCCATCA	1MM intron 25 guides	19	0	0	0	19	G	G
815	2	401	TGTGGAAAGGACGAAACACCGATCTTTGTCGTTCCATCAGTTTTGAGACGGACGTCTCGCTCCCCCCACTATCTTTGTCGTTCCATCACAGGGTGTAACATTGGCAGCCGACCTACAAGCTTGGCGTAACTAGATC	TGGCAGCCGACCTAC	GATCTTTGTCGTTCCATCA	CCCCACTATCTTTGTCGTTCCATCA	1MM intron 25 guides	19	0	0	0	19	G	A
816	2	401	TGTGGAAAGGACGAAACACCGATCTTTGTCGTTCCATCAGTTTTGAGACGGACGTCTCGCTCCCCCCACGCTCTTTGTCGTTCCATCACAGGGTGTAACATACCATCGACTGCTGAAAGCTTGGCGTAACTAGATC	ACCATCGACTGCTGA	GATCTTTGTCGTTCCATCA	CCCCACGCTCTTTGTCGTTCCATCA	1MM intron 25 guides	19	0	0	0	18	A	G
817	2	401	TGTGGAAAGGACGAAACACCGATCTTTGTCGTTCCATCAGTTTTGAGACGGACGTCTCGCTCCCCCCACGTTCTTTGTCGTTCCATCACAGGGTGTAACATCTAACATAGTTGGAAAAGCTTGGCGTAACTAGATC	CTAACATAGTTGGAA	GATCTTTGTCGTTCCATCA	CCCCACGTTCTTTGTCGTTCCATCA	1MM intron 25 guides	19	0	0	0	18	A	A
818	2	401	TGTGGAAAGGACGAAACACCGATCTTTGTCGTTCCATCAGTTTTGAGACGGACGTCTCGCTCCCCCCACGGTCTTTGTCGTTCCATCACAGGGTGTAACATAATGCATGTACACCTAAGCTTGGCGTAACTAGATC	AATGCATGTACACCT	GATCTTTGTCGTTCCATCA	CCCCACGGTCTTTGTCGTTCCATCA	1MM intron 25 guides	19	0	0	0	18	A	C
819	2	401	TGTGGAAAGGACGAAACACCGATCTTTGTCGTTCCATCAGTTTTGAGACGGACGTCTCGCTCCCCCCACGAACTTTGTCGTTCCATCACAGGGTGTAACATCTCAGTACTACTAAGAAGCTTGGCGTAACTAGATC	CTCAGTACTACTAAG	GATCTTTGTCGTTCCATCA	CCCCACGAACTTTGTCGTTCCATCA	1MM intron 25 guides	19	0	0	0	17	U	T
820	2	401	TGTGGAAAGGACGAAACACCGATCTTTGTCGTTCCATCAGTTTTGAGACGGACGTCTCGCTCCCCCCACGACCTTTGTCGTTCCATCACAGGGTGTAACATTAACGTCAAATCTCGAAGCTTGGCGTAACTAGATC	TAACGTCAAATCTCG	GATCTTTGTCGTTCCATCA	CCCCACGACCTTTGTCGTTCCATCA	1MM intron 25 guides	19	0	0	0	17	U	G
821	2	401	TGTGGAAAGGACGAAACACCGATCTTTGTCGTTCCATCAGTTTTGAGACGGACGTCTCGCTCCCCCCACGAGCTTTGTCGTTCCATCACAGGGTGTAACATTCTATTCGCCTTGAGAAGCTTGGCGTAACTAGATC	TCTATTCGCCTTGAG	GATCTTTGTCGTTCCATCA	CCCCACGAGCTTTGTCGTTCCATCA	1MM intron 25 guides	19	0	0	0	17	U	C
822	2	401	TGTGGAAAGGACGAAACACCGATCTTTGTCGTTCCATCAGTTTTGAGACGGACGTCTCGCTCCCCCCACGATATTTGTCGTTCCATCACAGGGTGTAACATAAACTTGGAGCCGATAAGCTTGGCGTAACTAGATC	AAACTTGGAGCCGAT	GATCTTTGTCGTTCCATCA	CCCCACGATATTTGTCGTTCCATCA	1MM intron 25 guides	19	0	0	0	16	C	T
823	2	401	TGTGGAAAGGACGAAACACCGATCTTTGTCGTTCCATCAGTTTTGAGACGGACGTCTCGCTCCCCCCACGATTTTTGTCGTTCCATCACAGGGTGTAACATGCCCAGGTTCGGGTTAAGCTTGGCGTAACTAGATC	GCCCAGGTTCGGGTT	GATCTTTGTCGTTCCATCA	CCCCACGATTTTTGTCGTTCCATCA	1MM intron 25 guides	19	0	0	0	16	C	A
824	2	401	TGTGGAAAGGACGAAACACCGATCTTTGTCGTTCCATCAGTTTTGAGACGGACGTCTCGCTCCCCCCACGATGTTTGTCGTTCCATCACAGGGTGTAACATACCGCACTTCCACTGAAGCTTGGCGTAACTAGATC	ACCGCACTTCCACTG	GATCTTTGTCGTTCCATCA	CCCCACGATGTTTGTCGTTCCATCA	1MM intron 25 guides	19	0	0	0	16	C	C
825	2	401	TGTGGAAAGGACGAAACACCGATCTTTGTCGTTCCATCAGTTTTGAGACGGACGTCTCGCTCCCCCCACGATCATTGTCGTTCCATCACAGGGTGTAACATAGGGCCGATTAAAGGAAGCTTGGCGTAACTAGATC	AGGGCCGATTAAAGG	GATCTTTGTCGTTCCATCA	CCCCACGATCATTGTCGTTCCATCA	1MM intron 25 guides	19	0	0	0	15	U	T
826	2	401	TGTGGAAAGGACGAAACACCGATCTTTGTCGTTCCATCAGTTTTGAGACGGACGTCTCGCTCCCCCCACGATCCTTGTCGTTCCATCACAGGGTGTAACATACATTGATGATGAGTAAGCTTGGCGTAACTAGATC	ACATTGATGATGAGT	GATCTTTGTCGTTCCATCA	CCCCACGATCCTTGTCGTTCCATCA	1MM intron 25 guides	19	0	0	0	15	U	G
827	2	401	TGTGGAAAGGACGAAACACCGATCTTTGTCGTTCCATCAGTTTTGAGACGGACGTCTCGCTCCCCCCACGATCGTTGTCGTTCCATCACAGGGTGTAACATTACGCTGACTACATAAAGCTTGGCGTAACTAGATC	TACGCTGACTACATA	GATCTTTGTCGTTCCATCA	CCCCACGATCGTTGTCGTTCCATCA	1MM intron 25 guides	19	0	0	0	15	U	C
828	2	401	TGTGGAAAGGACGAAACACCGATCTTTGTCGTTCCATCAGTTTTGAGACGGACGTCTCGCTCCCCCCACGATCTATGTCGTTCCATCACAGGGTGTAACATGTATCCAGAGCGACGAAGCTTGGCGTAACTAGATC	GTATCCAGAGCGACG	GATCTTTGTCGTTCCATCA	CCCCACGATCTATGTCGTTCCATCA	1MM intron 25 guides	19	0	0	0	14	U	T
829	2	401	TGTGGAAAGGACGAAACACCGATCTTTGTCGTTCCATCAGTTTTGAGACGGACGTCTCGCTCCCCCCACGATCTCTGTCGTTCCATCACAGGGTGTAACATTATCTGCCCACAACTAAGCTTGGCGTAACTAGATC	TATCTGCCCACAACT	GATCTTTGTCGTTCCATCA	CCCCACGATCTCTGTCGTTCCATCA	1MM intron 25 guides	19	0	0	0	14	U	G
830	2	401	TGTGGAAAGGACGAAACACCGATCTTTGTCGTTCCATCAGTTTTGAGACGGACGTCTCGCTCCCCCCACGATCTGTGTCGTTCCATCACAGGGTGTAACATTCCATGCCTCCCACCAAGCTTGGCGTAACTAGATC	TCCATGCCTCCCACC	GATCTTTGTCGTTCCATCA	CCCCACGATCTGTGTCGTTCCATCA	1MM intron 25 guides	19	0	0	0	14	U	C
831	2	401	TGTGGAAAGGACGAAACACCGATCTTTGTCGTTCCATCAGTTTTGAGACGGACGTCTCGCTCCCCCCACGATCTTAGTCGTTCCATCACAGGGTGTAACATAGTTTCGGTCTCGAGAAGCTTGGCGTAACTAGATC	AGTTTCGGTCTCGAG	GATCTTTGTCGTTCCATCA	CCCCACGATCTTAGTCGTTCCATCA	1MM intron 25 guides	19	0	0	0	13	U	T
832	2	401	TGTGGAAAGGACGAAACACCGATCTTTGTCGTTCCATCAGTTTTGAGACGGACGTCTCGCTCCCCCCACGATCTTCGTCGTTCCATCACAGGGTGTAACATTGAATTTCCCGGACGAAGCTTGGCGTAACTAGATC	TGAATTTCCCGGACG	GATCTTTGTCGTTCCATCA	CCCCACGATCTTCGTCGTTCCATCA	1MM intron 25 guides	19	0	0	0	13	U	G
833	2	401	TGTGGAAAGGACGAAACACCGATCTTTGTCGTTCCATCAGTTTTGAGACGGACGTCTCGCTCCCCCCACGATCTTGGTCGTTCCATCACAGGGTGTAACATTTACTGGGCCACTAGAAGCTTGGCGTAACTAGATC	TTACTGGGCCACTAG	GATCTTTGTCGTTCCATCA	CCCCACGATCTTGGTCGTTCCATCA	1MM intron 25 guides	19	0	0	0	13	U	C
834	2	401	TGTGGAAAGGACGAAACACCGATCTTTGTCGTTCCATCAGTTTTGAGACGGACGTCTCGCTCCCCCCACGATCTTTATCGTTCCATCACAGGGTGTAACATCGTGCATCGATGTCAAAGCTTGGCGTAACTAGATC	CGTGCATCGATGTCA	GATCTTTGTCGTTCCATCA	CCCCACGATCTTTATCGTTCCATCA	1MM intron 25 guides	19	0	0	0	12	G	T
835	2	401	TGTGGAAAGGACGAAACACCGATCTTTGTCGTTCCATCAGTTTTGAGACGGACGTCTCGCTCCCCCCACGATCTTTCTCGTTCCATCACAGGGTGTAACATAGCGATGAAATGGCGAAGCTTGGCGTAACTAGATC	AGCGATGAAATGGCG	GATCTTTGTCGTTCCATCA	CCCCACGATCTTTCTCGTTCCATCA	1MM intron 25 guides	19	0	0	0	12	G	G
836	2	401	TGTGGAAAGGACGAAACACCGATCTTTGTCGTTCCATCAGTTTTGAGACGGACGTCTCGCTCCCCCCACGATCTTTTTCGTTCCATCACAGGGTGTAACATTTATCGCTGTTTGATAAGCTTGGCGTAACTAGATC	TTATCGCTGTTTGAT	GATCTTTGTCGTTCCATCA	CCCCACGATCTTTTTCGTTCCATCA	1MM intron 25 guides	19	0	0	0	12	G	A
837	2	401	TGTGGAAAGGACGAAACACCGATCTTTGTCGTTCCATCAGTTTTGAGACGGACGTCTCGCTCCCCCCACGATCTTTGACGTTCCATCACAGGGTGTAACATGGTTCTTCGTATCGTAAGCTTGGCGTAACTAGATC	GGTTCTTCGTATCGT	GATCTTTGTCGTTCCATCA	CCCCACGATCTTTGACGTTCCATCA	1MM intron 25 guides	19	0	0	0	11	U	T
838	2	401	TGTGGAAAGGACGAAACACCGATCTTTGTCGTTCCATCAGTTTTGAGACGGACGTCTCGCTCCCCCCACGATCTTTGCCGTTCCATCACAGGGTGTAACATTGCTGCCGTTTCTCTAAGCTTGGCGTAACTAGATC	TGCTGCCGTTTCTCT	GATCTTTGTCGTTCCATCA	CCCCACGATCTTTGCCGTTCCATCA	1MM intron 25 guides	19	0	0	0	11	U	G
839	2	401	TGTGGAAAGGACGAAACACCGATCTTTGTCGTTCCATCAGTTTTGAGACGGACGTCTCGCTCCCCCCACGATCTTTGGCGTTCCATCACAGGGTGTAACATGACACGGGTTCGGTAAAGCTTGGCGTAACTAGATC	GACACGGGTTCGGTA	GATCTTTGTCGTTCCATCA	CCCCACGATCTTTGGCGTTCCATCA	1MM intron 25 guides	19	0	0	0	11	U	C
840	2	401	TGTGGAAAGGACGAAACACCGATCTTTGTCGTTCCATCAGTTTTGAGACGGACGTCTCGCTCCCCCCACGATCTTTGTAGTTCCATCACAGGGTGTAACATCAATTACTTTGCGGAAAGCTTGGCGTAACTAGATC	CAATTACTTTGCGGA	GATCTTTGTCGTTCCATCA	CCCCACGATCTTTGTAGTTCCATCA	1MM intron 25 guides	19	0	0	0	10	C	T
841	2	401	TGTGGAAAGGACGAAACACCGATCTTTGTCGTTCCATCAGTTTTGAGACGGACGTCTCGCTCCCCCCACGATCTTTGTTGTTCCATCACAGGGTGTAACATGAGAGGCAAGTTGGTAAGCTTGGCGTAACTAGATC	GAGAGGCAAGTTGGT	GATCTTTGTCGTTCCATCA	CCCCACGATCTTTGTTGTTCCATCA	1MM intron 25 guides	19	0	0	0	10	C	A
842	2	401	TGTGGAAAGGACGAAACACCGATCTTTGTCGTTCCATCAGTTTTGAGACGGACGTCTCGCTCCCCCCACGATCTTTGTGGTTCCATCACAGGGTGTAACATTTGGTGGGCGACCCTAAGCTTGGCGTAACTAGATC	TTGGTGGGCGACCCT	GATCTTTGTCGTTCCATCA	CCCCACGATCTTTGTGGTTCCATCA	1MM intron 25 guides	19	0	0	0	10	C	C
843	2	401	TGTGGAAAGGACGAAACACCGATCTTTGTCGTTCCATCAGTTTTGAGACGGACGTCTCGCTCCCCCCACGATCTTTGTCATTCCATCACAGGGTGTAACATGTTCACATATACTGGAAGCTTGGCGTAACTAGATC	GTTCACATATACTGG	GATCTTTGTCGTTCCATCA	CCCCACGATCTTTGTCATTCCATCA	1MM intron 25 guides	19	0	0	0	9	G	T
844	2	401	TGTGGAAAGGACGAAACACCGATCTTTGTCGTTCCATCAGTTTTGAGACGGACGTCTCGCTCCCCCCACGATCTTTGTCCTTCCATCACAGGGTGTAACATAGTTCTCTGGCAAATAAGCTTGGCGTAACTAGATC	AGTTCTCTGGCAAAT	GATCTTTGTCGTTCCATCA	CCCCACGATCTTTGTCCTTCCATCA	1MM intron 25 guides	19	0	0	0	9	G	G
845	2	401	TGTGGAAAGGACGAAACACCGATCTTTGTCGTTCCATCAGTTTTGAGACGGACGTCTCGCTCCCCCCACGATCTTTGTCTTTCCATCACAGGGTGTAACATCGGTCTGTCCAACGGAAGCTTGGCGTAACTAGATC	CGGTCTGTCCAACGG	GATCTTTGTCGTTCCATCA	CCCCACGATCTTTGTCTTTCCATCA	1MM intron 25 guides	19	0	0	0	9	G	A
846	2	401	TGTGGAAAGGACGAAACACCGATCTTTGTCGTTCCATCAGTTTTGAGACGGACGTCTCGCTCCCCCCACGATCTTTGTCGATCCATCACAGGGTGTAACATTGAGCGTCTTCGCCTAAGCTTGGCGTAACTAGATC	TGAGCGTCTTCGCCT	GATCTTTGTCGTTCCATCA	CCCCACGATCTTTGTCGATCCATCA	1MM intron 25 guides	19	0	0	0	8	U	T
847	2	401	TGTGGAAAGGACGAAACACCGATCTTTGTCGTTCCATCAGTTTTGAGACGGACGTCTCGCTCCCCCCACGATCTTTGTCGCTCCATCACAGGGTGTAACATAACTGACAGGGAAGCAAGCTTGGCGTAACTAGATC	AACTGACAGGGAAGC	GATCTTTGTCGTTCCATCA	CCCCACGATCTTTGTCGCTCCATCA	1MM intron 25 guides	19	0	0	0	8	U	G
848	2	401	TGTGGAAAGGACGAAACACCGATCTTTGTCGTTCCATCAGTTTTGAGACGGACGTCTCGCTCCCCCCACGATCTTTGTCGGTCCATCACAGGGTGTAACATAGGGATCAGTCAGAGAAGCTTGGCGTAACTAGATC	AGGGATCAGTCAGAG	GATCTTTGTCGTTCCATCA	CCCCACGATCTTTGTCGGTCCATCA	1MM intron 25 guides	19	0	0	0	8	U	C
849	2	401	TGTGGAAAGGACGAAACACCGATCTTTGTCGTTCCATCAGTTTTGAGACGGACGTCTCGCTCCCCCCACGATCTTTGTCGTACCATCACAGGGTGTAACATCTCTTCACAGACTCAAAGCTTGGCGTAACTAGATC	CTCTTCACAGACTCA	GATCTTTGTCGTTCCATCA	CCCCACGATCTTTGTCGTACCATCA	1MM intron 25 guides	19	0	0	0	7	U	T
850	2	401	TGTGGAAAGGACGAAACACCGATCTTTGTCGTTCCATCAGTTTTGAGACGGACGTCTCGCTCCCCCCACGATCTTTGTCGTCCCATCACAGGGTGTAACATATGAACAAAGTTTCGAAGCTTGGCGTAACTAGATC	ATGAACAAAGTTTCG	GATCTTTGTCGTTCCATCA	CCCCACGATCTTTGTCGTCCCATCA	1MM intron 25 guides	19	0	0	0	7	U	G
851	2	401	TGTGGAAAGGACGAAACACCGATCTTTGTCGTTCCATCAGTTTTGAGACGGACGTCTCGCTCCCCCCACGATCTTTGTCGTGCCATCACAGGGTGTAACATGTGTGGTCACAGTCTAAGCTTGGCGTAACTAGATC	GTGTGGTCACAGTCT	GATCTTTGTCGTTCCATCA	CCCCACGATCTTTGTCGTGCCATCA	1MM intron 25 guides	19	0	0	0	7	U	C
852	2	401	TGTGGAAAGGACGAAACACCGATCTTTGTCGTTCCATCAGTTTTGAGACGGACGTCTCGCTCCCCCCACGATCTTTGTCGTTACATCACAGGGTGTAACATGCTTTCTATTATGCAAAGCTTGGCGTAACTAGATC	GCTTTCTATTATGCA	GATCTTTGTCGTTCCATCA	CCCCACGATCTTTGTCGTTACATCA	1MM intron 25 guides	19	0	0	0	6	C	T
853	2	401	TGTGGAAAGGACGAAACACCGATCTTTGTCGTTCCATCAGTTTTGAGACGGACGTCTCGCTCCCCCCACGATCTTTGTCGTTTCATCACAGGGTGTAACATGGTTAAGGTGGGACAAAGCTTGGCGTAACTAGATC	GGTTAAGGTGGGACA	GATCTTTGTCGTTCCATCA	CCCCACGATCTTTGTCGTTTCATCA	1MM intron 25 guides	19	0	0	0	6	C	A
854	2	401	TGTGGAAAGGACGAAACACCGATCTTTGTCGTTCCATCAGTTTTGAGACGGACGTCTCGCTCCCCCCACGATCTTTGTCGTTGCATCACAGGGTGTAACATACGCTTCGGTCATCCAAGCTTGGCGTAACTAGATC	ACGCTTCGGTCATCC	GATCTTTGTCGTTCCATCA	CCCCACGATCTTTGTCGTTGCATCA	1MM intron 25 guides	19	0	0	0	6	C	C
855	2	401	TGTGGAAAGGACGAAACACCGATCTTTGTCGTTCCATCAGTTTTGAGACGGACGTCTCGCTCCCCCCACGATCTTTGTCGTTCAATCACAGGGTGTAACATAACGCAGTCCAATAGAAGCTTGGCGTAACTAGATC	AACGCAGTCCAATAG	GATCTTTGTCGTTCCATCA	CCCCACGATCTTTGTCGTTCAATCA	1MM intron 25 guides	19	0	0	0	5	C	T
856	2	401	TGTGGAAAGGACGAAACACCGATCTTTGTCGTTCCATCAGTTTTGAGACGGACGTCTCGCTCCCCCCACGATCTTTGTCGTTCTATCACAGGGTGTAACATGAATGCTAAACAATCAAGCTTGGCGTAACTAGATC	GAATGCTAAACAATC	GATCTTTGTCGTTCCATCA	CCCCACGATCTTTGTCGTTCTATCA	1MM intron 25 guides	19	0	0	0	5	C	A
857	2	401	TGTGGAAAGGACGAAACACCGATCTTTGTCGTTCCATCAGTTTTGAGACGGACGTCTCGCTCCCCCCACGATCTTTGTCGTTCGATCACAGGGTGTAACATCCGTCCGTGTTACACAAGCTTGGCGTAACTAGATC	CCGTCCGTGTTACAC	GATCTTTGTCGTTCCATCA	CCCCACGATCTTTGTCGTTCGATCA	1MM intron 25 guides	19	0	0	0	5	C	C
858	2	401	TGTGGAAAGGACGAAACACCGATCTTTGTCGTTCCATCAGTTTTGAGACGGACGTCTCGCTCCCCCCACGATCTTTGTCGTTCCCTCACAGGGTGTAACATATATCTCGTCGCCGCAAGCTTGGCGTAACTAGATC	ATATCTCGTCGCCGC	GATCTTTGTCGTTCCATCA	CCCCACGATCTTTGTCGTTCCCTCA	1MM intron 25 guides	19	0	0	0	4	A	G
859	2	401	TGTGGAAAGGACGAAACACCGATCTTTGTCGTTCCATCAGTTTTGAGACGGACGTCTCGCTCCCCCCACGATCTTTGTCGTTCCTTCACAGGGTGTAACATGCGCACTATGAGGTGAAGCTTGGCGTAACTAGATC	GCGCACTATGAGGTG	GATCTTTGTCGTTCCATCA	CCCCACGATCTTTGTCGTTCCTTCA	1MM intron 25 guides	19	0	0	0	4	A	A
860	2	401	TGTGGAAAGGACGAAACACCGATCTTTGTCGTTCCATCAGTTTTGAGACGGACGTCTCGCTCCCCCCACGATCTTTGTCGTTCCGTCACAGGGTGTAACATACTCCATTGTCAGCTAAGCTTGGCGTAACTAGATC	ACTCCATTGTCAGCT	GATCTTTGTCGTTCCATCA	CCCCACGATCTTTGTCGTTCCGTCA	1MM intron 25 guides	19	0	0	0	4	A	C
861	2	401	TGTGGAAAGGACGAAACACCGATCTTTGTCGTTCCATCAGTTTTGAGACGGACGTCTCGCTCCCCCCACGATCTTTGTCGTTCCAACACAGGGTGTAACATGTTAGTAGAATCGATAAGCTTGGCGTAACTAGATC	GTTAGTAGAATCGAT	GATCTTTGTCGTTCCATCA	CCCCACGATCTTTGTCGTTCCAACA	1MM intron 25 guides	19	0	0	0	3	U	T
862	2	401	TGTGGAAAGGACGAAACACCGATCTTTGTCGTTCCATCAGTTTTGAGACGGACGTCTCGCTCCCCCCACGATCTTTGTCGTTCCACCACAGGGTGTAACATCGTGGGTCTACTTCCAAGCTTGGCGTAACTAGATC	CGTGGGTCTACTTCC	GATCTTTGTCGTTCCATCA	CCCCACGATCTTTGTCGTTCCACCA	1MM intron 25 guides	19	0	0	0	3	U	G
863	2	401	TGTGGAAAGGACGAAACACCGATCTTTGTCGTTCCATCAGTTTTGAGACGGACGTCTCGCTCCCCCCACGATCTTTGTCGTTCCAGCACAGGGTGTAACATTCTCGGTTTCCGCCCAAGCTTGGCGTAACTAGATC	TCTCGGTTTCCGCCC	GATCTTTGTCGTTCCATCA	CCCCACGATCTTTGTCGTTCCAGCA	1MM intron 25 guides	19	0	0	0	3	U	C
864	2	401	TGTGGAAAGGACGAAACACCGATCTTTGTCGTTCCATCAGTTTTGAGACGGACGTCTCGCTCCCCCCACGATCTTTGTCGTTCCATAACAGGGTGTAACATGAAACGGGTGGCGACAAGCTTGGCGTAACTAGATC	GAAACGGGTGGCGAC	GATCTTTGTCGTTCCATCA	CCCCACGATCTTTGTCGTTCCATAA	1MM intron 25 guides	19	0	0	0	2	C	T
865	2	401	TGTGGAAAGGACGAAACACCGATCTTTGTCGTTCCATCAGTTTTGAGACGGACGTCTCGCTCCCCCCACGATCTTTGTCGTTCCATTACAGGGTGTAACATCTTAGTTGCGTGTTCAAGCTTGGCGTAACTAGATC	CTTAGTTGCGTGTTC	GATCTTTGTCGTTCCATCA	CCCCACGATCTTTGTCGTTCCATTA	1MM intron 25 guides	19	0	0	0	2	C	A
866	2	401	TGTGGAAAGGACGAAACACCGATCTTTGTCGTTCCATCAGTTTTGAGACGGACGTCTCGCTCCCCCCACGATCTTTGTCGTTCCATGACAGGGTGTAACATCATAAACACGGTAATAAGCTTGGCGTAACTAGATC	CATAAACACGGTAAT	GATCTTTGTCGTTCCATCA	CCCCACGATCTTTGTCGTTCCATGA	1MM intron 25 guides	19	0	0	0	2	C	C
867	2	401	TGTGGAAAGGACGAAACACCGATCTTTGTCGTTCCATCAGTTTTGAGACGGACGTCTCGCTCCCCCCACGATCTTTGTCGTTCCATCCCAGGGTGTAACATGTTCCGTCAGATTTCAAGCTTGGCGTAACTAGATC	GTTCCGTCAGATTTC	GATCTTTGTCGTTCCATCA	CCCCACGATCTTTGTCGTTCCATCC	1MM intron 25 guides	19	0	0	0	1	A	G
868	2	401	TGTGGAAAGGACGAAACACCGATCTTTGTCGTTCCATCAGTTTTGAGACGGACGTCTCGCTCCCCCCACGATCTTTGTCGTTCCATCTCAGGGTGTAACATGAAGCTAAAGAGCTAAAGCTTGGCGTAACTAGATC	GAAGCTAAAGAGCTA	GATCTTTGTCGTTCCATCA	CCCCACGATCTTTGTCGTTCCATCT	1MM intron 25 guides	19	0	0	0	1	A	A
869	2	401	TGTGGAAAGGACGAAACACCGATCTTTGTCGTTCCATCAGTTTTGAGACGGACGTCTCGCTCCCCCCACGATCTTTGTCGTTCCATCGCAGGGTGTAACATCGTTTGTCCCATCCTAAGCTTGGCGTAACTAGATC	CGTTTGTCCCATCCT	GATCTTTGTCGTTCCATCA	CCCCACGATCTTTGTCGTTCCATCG	1MM intron 25 guides	19	0	0	0	1	A	C
870	2	402	TGTGGAAAGGACGAAACACCGAATCTTTGTCGTTCCATCAGTTTTGAGACGGACGTCTCGCTCCCCCCACAGGCTTACAGTTGATACAATCAAACAGGGTGTAACATTCTGCTTGGACTTCAAAGCTTGGCGTAACTAGATC	TCTGCTTGGACTTCA	GAATCTTTGTCGTTCCATCA	CCCCACAGGCTTACAGTTGATACAATCAAA	1MM intron 25 guides	20	1	0	0
871	2	402	TGTGGAAAGGACGAAACACCGAATCTTTGTCGTTCCATCAGTTTTGAGACGGACGTCTCGCTCCCCCCACGGATCCAATCTGCAGCGTTGACGGCAGGGTGTAACATCCTAGCATATCCCTAAAGCTTGGCGTAACTAGATC	CCTAGCATATCCCTA	GAATCTTTGTCGTTCCATCA	CCCCACGGATCCAATCTGCAGCGTTGACGG	1MM intron 25 guides	20	1	0	0
872	2	402	TGTGGAAAGGACGAAACACCGAATCTTTGTCGTTCCATCAGTTTTGAGACGGACGTCTCGCTCCCCCCAGAATCTTTGTCGTTCCATCACAGGGTGTAACATTCCCGGTTATGTCATAAGCTTGGCGTAACTAGATC	TCCCGGTTATGTCAT	GAATCTTTGTCGTTCCATCA	CCCCAGAATCTTTGTCGTTCCATCA	1MM intron 25 guides	20	0	1	0
873	2	402	TGTGGAAAGGACGAAACACCGAATCTTTGTCGTTCCATCAGTTTTGAGACGGACGTCTCGCTCCCCCCAAAATCTTTGTCGTTCCATCACAGGGTGTAACATGACCTAATAACCCGCAAGCTTGGCGTAACTAGATC	GACCTAATAACCCGC	GAATCTTTGTCGTTCCATCA	CCCCAAAATCTTTGTCGTTCCATCA	1MM intron 25 guides	20	0	0	0	20	G	T
874	2	402	TGTGGAAAGGACGAAACACCGAATCTTTGTCGTTCCATCAGTTTTGAGACGGACGTCTCGCTCCCCCCACAATCTTTGTCGTTCCATCACAGGGTGTAACATCTGACAATGAAGGTCAAGCTTGGCGTAACTAGATC	CTGACAATGAAGGTC	GAATCTTTGTCGTTCCATCA	CCCCACAATCTTTGTCGTTCCATCA	1MM intron 25 guides	20	0	0	0	20	G	G
875	2	402	TGTGGAAAGGACGAAACACCGAATCTTTGTCGTTCCATCAGTTTTGAGACGGACGTCTCGCTCCCCCCATAATCTTTGTCGTTCCATCACAGGGTGTAACATAACACGCGCGTACTTAAGCTTGGCGTAACTAGATC	AACACGCGCGTACTT	GAATCTTTGTCGTTCCATCA	CCCCATAATCTTTGTCGTTCCATCA	1MM intron 25 guides	20	0	0	0	20	G	A
876	2	402	TGTGGAAAGGACGAAACACCGAATCTTTGTCGTTCCATCAGTTTTGAGACGGACGTCTCGCTCCCCCCAGCATCTTTGTCGTTCCATCACAGGGTGTAACATTGGGCGCGTCAAGATAAGCTTGGCGTAACTAGATC	TGGGCGCGTCAAGAT	GAATCTTTGTCGTTCCATCA	CCCCAGCATCTTTGTCGTTCCATCA	1MM intron 25 guides	20	0	0	0	19	A	G
877	2	402	TGTGGAAAGGACGAAACACCGAATCTTTGTCGTTCCATCAGTTTTGAGACGGACGTCTCGCTCCCCCCAGTATCTTTGTCGTTCCATCACAGGGTGTAACATAAGTAGTCTGGCGCGAAGCTTGGCGTAACTAGATC	AAGTAGTCTGGCGCG	GAATCTTTGTCGTTCCATCA	CCCCAGTATCTTTGTCGTTCCATCA	1MM intron 25 guides	20	0	0	0	19	A	A
878	2	402	TGTGGAAAGGACGAAACACCGAATCTTTGTCGTTCCATCAGTTTTGAGACGGACGTCTCGCTCCCCCCAGGATCTTTGTCGTTCCATCACAGGGTGTAACATGCGTCGTATCCCAGGAAGCTTGGCGTAACTAGATC	GCGTCGTATCCCAGG	GAATCTTTGTCGTTCCATCA	CCCCAGGATCTTTGTCGTTCCATCA	1MM intron 25 guides	20	0	0	0	19	A	C
879	2	402	TGTGGAAAGGACGAAACACCGAATCTTTGTCGTTCCATCAGTTTTGAGACGGACGTCTCGCTCCCCCCAGACTCTTTGTCGTTCCATCACAGGGTGTAACATACAGCCTAATACAAAAAGCTTGGCGTAACTAGATC	ACAGCCTAATACAAA	GAATCTTTGTCGTTCCATCA	CCCCAGACTCTTTGTCGTTCCATCA	1MM intron 25 guides	20	0	0	0	18	A	G
880	2	402	TGTGGAAAGGACGAAACACCGAATCTTTGTCGTTCCATCAGTTTTGAGACGGACGTCTCGCTCCCCCCAGATTCTTTGTCGTTCCATCACAGGGTGTAACATATACGTGTTAGTTGCAAGCTTGGCGTAACTAGATC	ATACGTGTTAGTTGC	GAATCTTTGTCGTTCCATCA	CCCCAGATTCTTTGTCGTTCCATCA	1MM intron 25 guides	20	0	0	0	18	A	A
881	2	402	TGTGGAAAGGACGAAACACCGAATCTTTGTCGTTCCATCAGTTTTGAGACGGACGTCTCGCTCCCCCCAGAGTCTTTGTCGTTCCATCACAGGGTGTAACATCAGACACCACATTATAAGCTTGGCGTAACTAGATC	CAGACACCACATTAT	GAATCTTTGTCGTTCCATCA	CCCCAGAGTCTTTGTCGTTCCATCA	1MM intron 25 guides	20	0	0	0	18	A	C
882	2	402	TGTGGAAAGGACGAAACACCGAATCTTTGTCGTTCCATCAGTTTTGAGACGGACGTCTCGCTCCCCCCAGAAACTTTGTCGTTCCATCACAGGGTGTAACATGTTCTCCACTGTATGAAGCTTGGCGTAACTAGATC	GTTCTCCACTGTATG	GAATCTTTGTCGTTCCATCA	CCCCAGAAACTTTGTCGTTCCATCA	1MM intron 25 guides	20	0	0	0	17	U	T
883	2	402	TGTGGAAAGGACGAAACACCGAATCTTTGTCGTTCCATCAGTTTTGAGACGGACGTCTCGCTCCCCCCAGAACCTTTGTCGTTCCATCACAGGGTGTAACATCTCCCTTCCAGCTATAAGCTTGGCGTAACTAGATC	CTCCCTTCCAGCTAT	GAATCTTTGTCGTTCCATCA	CCCCAGAACCTTTGTCGTTCCATCA	1MM intron 25 guides	20	0	0	0	17	U	G
884	2	402	TGTGGAAAGGACGAAACACCGAATCTTTGTCGTTCCATCAGTTTTGAGACGGACGTCTCGCTCCCCCCAGAAGCTTTGTCGTTCCATCACAGGGTGTAACATACCGATAGCGAAGCCAAGCTTGGCGTAACTAGATC	ACCGATAGCGAAGCC	GAATCTTTGTCGTTCCATCA	CCCCAGAAGCTTTGTCGTTCCATCA	1MM intron 25 guides	20	0	0	0	17	U	C
885	2	402	TGTGGAAAGGACGAAACACCGAATCTTTGTCGTTCCATCAGTTTTGAGACGGACGTCTCGCTCCCCCCAGAATATTTGTCGTTCCATCACAGGGTGTAACATTTGCATCAGATGCATAAGCTTGGCGTAACTAGATC	TTGCATCAGATGCAT	GAATCTTTGTCGTTCCATCA	CCCCAGAATATTTGTCGTTCCATCA	1MM intron 25 guides	20	0	0	0	16	C	T
886	2	402	TGTGGAAAGGACGAAACACCGAATCTTTGTCGTTCCATCAGTTTTGAGACGGACGTCTCGCTCCCCCCAGAATTTTTGTCGTTCCATCACAGGGTGTAACATTGTCAATCGTGGTTAAAGCTTGGCGTAACTAGATC	TGTCAATCGTGGTTA	GAATCTTTGTCGTTCCATCA	CCCCAGAATTTTTGTCGTTCCATCA	1MM intron 25 guides	20	0	0	0	16	C	A
887	2	402	TGTGGAAAGGACGAAACACCGAATCTTTGTCGTTCCATCAGTTTTGAGACGGACGTCTCGCTCCCCCCAGAATGTTTGTCGTTCCATCACAGGGTGTAACATTCGACCTGCGAGGTCAAGCTTGGCGTAACTAGATC	TCGACCTGCGAGGTC	GAATCTTTGTCGTTCCATCA	CCCCAGAATGTTTGTCGTTCCATCA	1MM intron 25 guides	20	0	0	0	16	C	C
888	2	402	TGTGGAAAGGACGAAACACCGAATCTTTGTCGTTCCATCAGTTTTGAGACGGACGTCTCGCTCCCCCCAGAATCATTGTCGTTCCATCACAGGGTGTAACATGTAACTAAATCGAGTAAGCTTGGCGTAACTAGATC	GTAACTAAATCGAGT	GAATCTTTGTCGTTCCATCA	CCCCAGAATCATTGTCGTTCCATCA	1MM intron 25 guides	20	0	0	0	15	U	T
889	2	402	TGTGGAAAGGACGAAACACCGAATCTTTGTCGTTCCATCAGTTTTGAGACGGACGTCTCGCTCCCCCCAGAATCCTTGTCGTTCCATCACAGGGTGTAACATTCGCCAGAAGGTGTGAAGCTTGGCGTAACTAGATC	TCGCCAGAAGGTGTG	GAATCTTTGTCGTTCCATCA	CCCCAGAATCCTTGTCGTTCCATCA	1MM intron 25 guides	20	0	0	0	15	U	G
890	2	402	TGTGGAAAGGACGAAACACCGAATCTTTGTCGTTCCATCAGTTTTGAGACGGACGTCTCGCTCCCCCCAGAATCGTTGTCGTTCCATCACAGGGTGTAACATGGCCAGACAGATCCAAAGCTTGGCGTAACTAGATC	GGCCAGACAGATCCA	GAATCTTTGTCGTTCCATCA	CCCCAGAATCGTTGTCGTTCCATCA	1MM intron 25 guides	20	0	0	0	15	U	C
891	2	402	TGTGGAAAGGACGAAACACCGAATCTTTGTCGTTCCATCAGTTTTGAGACGGACGTCTCGCTCCCCCCAGAATCTATGTCGTTCCATCACAGGGTGTAACATAGTAGCGCACTCGAGAAGCTTGGCGTAACTAGATC	AGTAGCGCACTCGAG	GAATCTTTGTCGTTCCATCA	CCCCAGAATCTATGTCGTTCCATCA	1MM intron 25 guides	20	0	0	0	14	U	T
892	2	402	TGTGGAAAGGACGAAACACCGAATCTTTGTCGTTCCATCAGTTTTGAGACGGACGTCTCGCTCCCCCCAGAATCTCTGTCGTTCCATCACAGGGTGTAACATTGACCTGGTAGCCTAAAGCTTGGCGTAACTAGATC	TGACCTGGTAGCCTA	GAATCTTTGTCGTTCCATCA	CCCCAGAATCTCTGTCGTTCCATCA	1MM intron 25 guides	20	0	0	0	14	U	G
893	2	402	TGTGGAAAGGACGAAACACCGAATCTTTGTCGTTCCATCAGTTTTGAGACGGACGTCTCGCTCCCCCCAGAATCTGTGTCGTTCCATCACAGGGTGTAACATAGGTCCGGTTTCCTCAAGCTTGGCGTAACTAGATC	AGGTCCGGTTTCCTC	GAATCTTTGTCGTTCCATCA	CCCCAGAATCTGTGTCGTTCCATCA	1MM intron 25 guides	20	0	0	0	14	U	C
894	2	402	TGTGGAAAGGACGAAACACCGAATCTTTGTCGTTCCATCAGTTTTGAGACGGACGTCTCGCTCCCCCCAGAATCTTAGTCGTTCCATCACAGGGTGTAACATGTGTCACCTGTGACAAAGCTTGGCGTAACTAGATC	GTGTCACCTGTGACA	GAATCTTTGTCGTTCCATCA	CCCCAGAATCTTAGTCGTTCCATCA	1MM intron 25 guides	20	0	0	0	13	U	T
895	2	402	TGTGGAAAGGACGAAACACCGAATCTTTGTCGTTCCATCAGTTTTGAGACGGACGTCTCGCTCCCCCCAGAATCTTCGTCGTTCCATCACAGGGTGTAACATAGATGCCTTCAAGTTAAGCTTGGCGTAACTAGATC	AGATGCCTTCAAGTT	GAATCTTTGTCGTTCCATCA	CCCCAGAATCTTCGTCGTTCCATCA	1MM intron 25 guides	20	0	0	0	13	U	G
896	2	402	TGTGGAAAGGACGAAACACCGAATCTTTGTCGTTCCATCAGTTTTGAGACGGACGTCTCGCTCCCCCCAGAATCTTGGTCGTTCCATCACAGGGTGTAACATAATGTAAGGTGCGAAAAGCTTGGCGTAACTAGATC	AATGTAAGGTGCGAA	GAATCTTTGTCGTTCCATCA	CCCCAGAATCTTGGTCGTTCCATCA	1MM intron 25 guides	20	0	0	0	13	U	C
897	2	402	TGTGGAAAGGACGAAACACCGAATCTTTGTCGTTCCATCAGTTTTGAGACGGACGTCTCGCTCCCCCCAGAATCTTTATCGTTCCATCACAGGGTGTAACATCAGTGTCGTGGACGAAAGCTTGGCGTAACTAGATC	CAGTGTCGTGGACGA	GAATCTTTGTCGTTCCATCA	CCCCAGAATCTTTATCGTTCCATCA	1MM intron 25 guides	20	0	0	0	12	G	T
898	2	402	TGTGGAAAGGACGAAACACCGAATCTTTGTCGTTCCATCAGTTTTGAGACGGACGTCTCGCTCCCCCCAGAATCTTTCTCGTTCCATCACAGGGTGTAACATAGTTATGCGGTCGCTAAGCTTGGCGTAACTAGATC	AGTTATGCGGTCGCT	GAATCTTTGTCGTTCCATCA	CCCCAGAATCTTTCTCGTTCCATCA	1MM intron 25 guides	20	0	0	0	12	G	G
899	2	402	TGTGGAAAGGACGAAACACCGAATCTTTGTCGTTCCATCAGTTTTGAGACGGACGTCTCGCTCCCCCCAGAATCTTTTTCGTTCCATCACAGGGTGTAACATGTATCTAATTCGCGAAAGCTTGGCGTAACTAGATC	GTATCTAATTCGCGA	GAATCTTTGTCGTTCCATCA	CCCCAGAATCTTTTTCGTTCCATCA	1MM intron 25 guides	20	0	0	0	12	G	A
900	2	402	TGTGGAAAGGACGAAACACCGAATCTTTGTCGTTCCATCAGTTTTGAGACGGACGTCTCGCTCCCCCCAGAATCTTTGACGTTCCATCACAGGGTGTAACATGATGGTCTTAGGTTTAAGCTTGGCGTAACTAGATC	GATGGTCTTAGGTTT	GAATCTTTGTCGTTCCATCA	CCCCAGAATCTTTGACGTTCCATCA	1MM intron 25 guides	20	0	0	0	11	U	T
901	2	402	TGTGGAAAGGACGAAACACCGAATCTTTGTCGTTCCATCAGTTTTGAGACGGACGTCTCGCTCCCCCCAGAATCTTTGCCGTTCCATCACAGGGTGTAACATTTCACTGAAAGGTCTAAGCTTGGCGTAACTAGATC	TTCACTGAAAGGTCT	GAATCTTTGTCGTTCCATCA	CCCCAGAATCTTTGCCGTTCCATCA	1MM intron 25 guides	20	0	0	0	11	U	G
902	2	402	TGTGGAAAGGACGAAACACCGAATCTTTGTCGTTCCATCAGTTTTGAGACGGACGTCTCGCTCCCCCCAGAATCTTTGGCGTTCCATCACAGGGTGTAACATACATAGCGGCCAAGCAAGCTTGGCGTAACTAGATC	ACATAGCGGCCAAGC	GAATCTTTGTCGTTCCATCA	CCCCAGAATCTTTGGCGTTCCATCA	1MM intron 25 guides	20	0	0	0	11	U	C
903	2	402	TGTGGAAAGGACGAAACACCGAATCTTTGTCGTTCCATCAGTTTTGAGACGGACGTCTCGCTCCCCCCAGAATCTTTGTAGTTCCATCACAGGGTGTAACATTTCGGCTTCCTCTACAAGCTTGGCGTAACTAGATC	TTCGGCTTCCTCTAC	GAATCTTTGTCGTTCCATCA	CCCCAGAATCTTTGTAGTTCCATCA	1MM intron 25 guides	20	0	0	0	10	C	T
904	2	402	TGTGGAAAGGACGAAACACCGAATCTTTGTCGTTCCATCAGTTTTGAGACGGACGTCTCGCTCCCCCCAGAATCTTTGTTGTTCCATCACAGGGTGTAACATTCAACTAGATTCCGAAAGCTTGGCGTAACTAGATC	TCAACTAGATTCCGA	GAATCTTTGTCGTTCCATCA	CCCCAGAATCTTTGTTGTTCCATCA	1MM intron 25 guides	20	0	0	0	10	C	A
905	2	402	TGTGGAAAGGACGAAACACCGAATCTTTGTCGTTCCATCAGTTTTGAGACGGACGTCTCGCTCCCCCCAGAATCTTTGTGGTTCCATCACAGGGTGTAACATTCTCTAGACTGTGCTAAGCTTGGCGTAACTAGATC	TCTCTAGACTGTGCT	GAATCTTTGTCGTTCCATCA	CCCCAGAATCTTTGTGGTTCCATCA	1MM intron 25 guides	20	0	0	0	10	C	C
906	2	402	TGTGGAAAGGACGAAACACCGAATCTTTGTCGTTCCATCAGTTTTGAGACGGACGTCTCGCTCCCCCCAGAATCTTTGTCATTCCATCACAGGGTGTAACATATGTTTGGATGCTCAAAGCTTGGCGTAACTAGATC	ATGTTTGGATGCTCA	GAATCTTTGTCGTTCCATCA	CCCCAGAATCTTTGTCATTCCATCA	1MM intron 25 guides	20	0	0	0	9	G	T
907	2	402	TGTGGAAAGGACGAAACACCGAATCTTTGTCGTTCCATCAGTTTTGAGACGGACGTCTCGCTCCCCCCAGAATCTTTGTCCTTCCATCACAGGGTGTAACATGGCTCCGTTGTAACAAAGCTTGGCGTAACTAGATC	GGCTCCGTTGTAACA	GAATCTTTGTCGTTCCATCA	CCCCAGAATCTTTGTCCTTCCATCA	1MM intron 25 guides	20	0	0	0	9	G	G
908	2	402	TGTGGAAAGGACGAAACACCGAATCTTTGTCGTTCCATCAGTTTTGAGACGGACGTCTCGCTCCCCCCAGAATCTTTGTCTTTCCATCACAGGGTGTAACATACTAGTATTGCGTGTAAGCTTGGCGTAACTAGATC	ACTAGTATTGCGTGT	GAATCTTTGTCGTTCCATCA	CCCCAGAATCTTTGTCTTTCCATCA	1MM intron 25 guides	20	0	0	0	9	G	A
909	2	402	TGTGGAAAGGACGAAACACCGAATCTTTGTCGTTCCATCAGTTTTGAGACGGACGTCTCGCTCCCCCCAGAATCTTTGTCGATCCATCACAGGGTGTAACATTTCGGCTGTGCATCCAAGCTTGGCGTAACTAGATC	TTCGGCTGTGCATCC	GAATCTTTGTCGTTCCATCA	CCCCAGAATCTTTGTCGATCCATCA	1MM intron 25 guides	20	0	0	0	8	U	T
910	2	402	TGTGGAAAGGACGAAACACCGAATCTTTGTCGTTCCATCAGTTTTGAGACGGACGTCTCGCTCCCCCCAGAATCTTTGTCGCTCCATCACAGGGTGTAACATGGCGATTCTGGACTTAAGCTTGGCGTAACTAGATC	GGCGATTCTGGACTT	GAATCTTTGTCGTTCCATCA	CCCCAGAATCTTTGTCGCTCCATCA	1MM intron 25 guides	20	0	0	0	8	U	G
911	2	402	TGTGGAAAGGACGAAACACCGAATCTTTGTCGTTCCATCAGTTTTGAGACGGACGTCTCGCTCCCCCCAGAATCTTTGTCGGTCCATCACAGGGTGTAACATCCTGTCATATACCACAAGCTTGGCGTAACTAGATC	CCTGTCATATACCAC	GAATCTTTGTCGTTCCATCA	CCCCAGAATCTTTGTCGGTCCATCA	1MM intron 25 guides	20	0	0	0	8	U	C
912	2	402	TGTGGAAAGGACGAAACACCGAATCTTTGTCGTTCCATCAGTTTTGAGACGGACGTCTCGCTCCCCCCAGAATCTTTGTCGTACCATCACAGGGTGTAACATCAGATCTGTAGTGAGAAGCTTGGCGTAACTAGATC	CAGATCTGTAGTGAG	GAATCTTTGTCGTTCCATCA	CCCCAGAATCTTTGTCGTACCATCA	1MM intron 25 guides	20	0	0	0	7	U	T
913	2	402	TGTGGAAAGGACGAAACACCGAATCTTTGTCGTTCCATCAGTTTTGAGACGGACGTCTCGCTCCCCCCAGAATCTTTGTCGTCCCATCACAGGGTGTAACATACCTGTATACACCGGAAGCTTGGCGTAACTAGATC	ACCTGTATACACCGG	GAATCTTTGTCGTTCCATCA	CCCCAGAATCTTTGTCGTCCCATCA	1MM intron 25 guides	20	0	0	0	7	U	G
914	2	402	TGTGGAAAGGACGAAACACCGAATCTTTGTCGTTCCATCAGTTTTGAGACGGACGTCTCGCTCCCCCCAGAATCTTTGTCGTGCCATCACAGGGTGTAACATAAACCCTATCGGTCGAAGCTTGGCGTAACTAGATC	AAACCCTATCGGTCG	GAATCTTTGTCGTTCCATCA	CCCCAGAATCTTTGTCGTGCCATCA	1MM intron 25 guides	20	0	0	0	7	U	C
915	2	402	TGTGGAAAGGACGAAACACCGAATCTTTGTCGTTCCATCAGTTTTGAGACGGACGTCTCGCTCCCCCCAGAATCTTTGTCGTTACATCACAGGGTGTAACATTCTGAGATGGCGTTCAAGCTTGGCGTAACTAGATC	TCTGAGATGGCGTTC	GAATCTTTGTCGTTCCATCA	CCCCAGAATCTTTGTCGTTACATCA	1MM intron 25 guides	20	0	0	0	6	C	T
916	2	402	TGTGGAAAGGACGAAACACCGAATCTTTGTCGTTCCATCAGTTTTGAGACGGACGTCTCGCTCCCCCCAGAATCTTTGTCGTTTCATCACAGGGTGTAACATCTTTCCTGGCTTTGCAAGCTTGGCGTAACTAGATC	CTTTCCTGGCTTTGC	GAATCTTTGTCGTTCCATCA	CCCCAGAATCTTTGTCGTTTCATCA	1MM intron 25 guides	20	0	0	0	6	C	A
917	2	402	TGTGGAAAGGACGAAACACCGAATCTTTGTCGTTCCATCAGTTTTGAGACGGACGTCTCGCTCCCCCCAGAATCTTTGTCGTTGCATCACAGGGTGTAACATGTGCTTAGCCTACAGAAGCTTGGCGTAACTAGATC	GTGCTTAGCCTACAG	GAATCTTTGTCGTTCCATCA	CCCCAGAATCTTTGTCGTTGCATCA	1MM intron 25 guides	20	0	0	0	6	C	C
918	2	402	TGTGGAAAGGACGAAACACCGAATCTTTGTCGTTCCATCAGTTTTGAGACGGACGTCTCGCTCCCCCCAGAATCTTTGTCGTTCAATCACAGGGTGTAACATTTCGATGGACACGGGAAGCTTGGCGTAACTAGATC	TTCGATGGACACGGG	GAATCTTTGTCGTTCCATCA	CCCCAGAATCTTTGTCGTTCAATCA	1MM intron 25 guides	20	0	0	0	5	C	T
919	2	402	TGTGGAAAGGACGAAACACCGAATCTTTGTCGTTCCATCAGTTTTGAGACGGACGTCTCGCTCCCCCCAGAATCTTTGTCGTTCTATCACAGGGTGTAACATCGAATACACATTTGCAAGCTTGGCGTAACTAGATC	CGAATACACATTTGC	GAATCTTTGTCGTTCCATCA	CCCCAGAATCTTTGTCGTTCTATCA	1MM intron 25 guides	20	0	0	0	5	C	A
920	2	402	TGTGGAAAGGACGAAACACCGAATCTTTGTCGTTCCATCAGTTTTGAGACGGACGTCTCGCTCCCCCCAGAATCTTTGTCGTTCGATCACAGGGTGTAACATCTTACCAGAGGACCTAAGCTTGGCGTAACTAGATC	CTTACCAGAGGACCT	GAATCTTTGTCGTTCCATCA	CCCCAGAATCTTTGTCGTTCGATCA	1MM intron 25 guides	20	0	0	0	5	C	C
921	2	402	TGTGGAAAGGACGAAACACCGAATCTTTGTCGTTCCATCAGTTTTGAGACGGACGTCTCGCTCCCCCCAGAATCTTTGTCGTTCCCTCACAGGGTGTAACATGGTTTCTTGTGTCGTAAGCTTGGCGTAACTAGATC	GGTTTCTTGTGTCGT	GAATCTTTGTCGTTCCATCA	CCCCAGAATCTTTGTCGTTCCCTCA	1MM intron 25 guides	20	0	0	0	4	A	G
922	2	402	TGTGGAAAGGACGAAACACCGAATCTTTGTCGTTCCATCAGTTTTGAGACGGACGTCTCGCTCCCCCCAGAATCTTTGTCGTTCCTTCACAGGGTGTAACATGCTTACACTAACATGAAGCTTGGCGTAACTAGATC	GCTTACACTAACATG	GAATCTTTGTCGTTCCATCA	CCCCAGAATCTTTGTCGTTCCTTCA	1MM intron 25 guides	20	0	0	0	4	A	A
923	2	402	TGTGGAAAGGACGAAACACCGAATCTTTGTCGTTCCATCAGTTTTGAGACGGACGTCTCGCTCCCCCCAGAATCTTTGTCGTTCCGTCACAGGGTGTAACATGTAGGGCGACACTCAAAGCTTGGCGTAACTAGATC	GTAGGGCGACACTCA	GAATCTTTGTCGTTCCATCA	CCCCAGAATCTTTGTCGTTCCGTCA	1MM intron 25 guides	20	0	0	0	4	A	C
924	2	402	TGTGGAAAGGACGAAACACCGAATCTTTGTCGTTCCATCAGTTTTGAGACGGACGTCTCGCTCCCCCCAGAATCTTTGTCGTTCCAACACAGGGTGTAACATTTTGTGTAAAGCGTCAAGCTTGGCGTAACTAGATC	TTTGTGTAAAGCGTC	GAATCTTTGTCGTTCCATCA	CCCCAGAATCTTTGTCGTTCCAACA	1MM intron 25 guides	20	0	0	0	3	U	T
925	2	402	TGTGGAAAGGACGAAACACCGAATCTTTGTCGTTCCATCAGTTTTGAGACGGACGTCTCGCTCCCCCCAGAATCTTTGTCGTTCCACCACAGGGTGTAACATGAATGGTCGTATTAAAAGCTTGGCGTAACTAGATC	GAATGGTCGTATTAA	GAATCTTTGTCGTTCCATCA	CCCCAGAATCTTTGTCGTTCCACCA	1MM intron 25 guides	20	0	0	0	3	U	G
926	2	402	TGTGGAAAGGACGAAACACCGAATCTTTGTCGTTCCATCAGTTTTGAGACGGACGTCTCGCTCCCCCCAGAATCTTTGTCGTTCCAGCACAGGGTGTAACATCTCTAGAAGATTCTGAAGCTTGGCGTAACTAGATC	CTCTAGAAGATTCTG	GAATCTTTGTCGTTCCATCA	CCCCAGAATCTTTGTCGTTCCAGCA	1MM intron 25 guides	20	0	0	0	3	U	C
927	2	402	TGTGGAAAGGACGAAACACCGAATCTTTGTCGTTCCATCAGTTTTGAGACGGACGTCTCGCTCCCCCCAGAATCTTTGTCGTTCCATAACAGGGTGTAACATCTCGTAGATTCGCGAAAGCTTGGCGTAACTAGATC	CTCGTAGATTCGCGA	GAATCTTTGTCGTTCCATCA	CCCCAGAATCTTTGTCGTTCCATAA	1MM intron 25 guides	20	0	0	0	2	C	T
928	2	402	TGTGGAAAGGACGAAACACCGAATCTTTGTCGTTCCATCAGTTTTGAGACGGACGTCTCGCTCCCCCCAGAATCTTTGTCGTTCCATTACAGGGTGTAACATTCACCGTAGCACTCCAAGCTTGGCGTAACTAGATC	TCACCGTAGCACTCC	GAATCTTTGTCGTTCCATCA	CCCCAGAATCTTTGTCGTTCCATTA	1MM intron 25 guides	20	0	0	0	2	C	A
929	2	402	TGTGGAAAGGACGAAACACCGAATCTTTGTCGTTCCATCAGTTTTGAGACGGACGTCTCGCTCCCCCCAGAATCTTTGTCGTTCCATGACAGGGTGTAACATGTAATACAGCCTTGTAAGCTTGGCGTAACTAGATC	GTAATACAGCCTTGT	GAATCTTTGTCGTTCCATCA	CCCCAGAATCTTTGTCGTTCCATGA	1MM intron 25 guides	20	0	0	0	2	C	C
930	2	402	TGTGGAAAGGACGAAACACCGAATCTTTGTCGTTCCATCAGTTTTGAGACGGACGTCTCGCTCCCCCCAGAATCTTTGTCGTTCCATCCCAGGGTGTAACATCTGCTTGTCGTGACCAAGCTTGGCGTAACTAGATC	CTGCTTGTCGTGACC	GAATCTTTGTCGTTCCATCA	CCCCAGAATCTTTGTCGTTCCATCC	1MM intron 25 guides	20	0	0	0	1	A	G
931	2	402	TGTGGAAAGGACGAAACACCGAATCTTTGTCGTTCCATCAGTTTTGAGACGGACGTCTCGCTCCCCCCAGAATCTTTGTCGTTCCATCTCAGGGTGTAACATGTTAAGCCGAAGATCAAGCTTGGCGTAACTAGATC	GTTAAGCCGAAGATC	GAATCTTTGTCGTTCCATCA	CCCCAGAATCTTTGTCGTTCCATCT	1MM intron 25 guides	20	0	0	0	1	A	A
932	2	402	TGTGGAAAGGACGAAACACCGAATCTTTGTCGTTCCATCAGTTTTGAGACGGACGTCTCGCTCCCCCCAGAATCTTTGTCGTTCCATCGCAGGGTGTAACATGTGCGAGGAATACGAAAGCTTGGCGTAACTAGATC	GTGCGAGGAATACGA	GAATCTTTGTCGTTCCATCA	CCCCAGAATCTTTGTCGTTCCATCG	1MM intron 25 guides	20	0	0	0	1	A	C
933	2	403	TGTGGAAAGGACGAAACACCGCAATCTTTGTCGTTCCATCAGTTTTGAGACGGACGTCTCGCTCCCCCCCAGGCTTACAGTTGATACAATCAAACAGGGTGTAACATCCATAGTTTAGCTAGAAGCTTGGCGTAACTAGATC	CCATAGTTTAGCTAG	GCAATCTTTGTCGTTCCATCA	CCCCCAGGCTTACAGTTGATACAATCAAA	1MM intron 25 guides	21	1	0	0
934	2	403	TGTGGAAAGGACGAAACACCGCAATCTTTGTCGTTCCATCAGTTTTGAGACGGACGTCTCGCTCCCCCCCGGATCCAATCTGCAGCGTTGACGGCAGGGTGTAACATCGATACCGAATTTCAAAGCTTGGCGTAACTAGATC	CGATACCGAATTTCA	GCAATCTTTGTCGTTCCATCA	CCCCCGGATCCAATCTGCAGCGTTGACGG	1MM intron 25 guides	21	1	0	0
935	2	403	TGTGGAAAGGACGAAACACCGCAATCTTTGTCGTTCCATCAGTTTTGAGACGGACGTCTCGCTCCCCCCGCAATCTTTGTCGTTCCATCACAGGGTGTAACATGTTAACGCCTGCGGCAAGCTTGGCGTAACTAGATC	GTTAACGCCTGCGGC	GCAATCTTTGTCGTTCCATCA	CCCCGCAATCTTTGTCGTTCCATCA	1MM intron 25 guides	21	0	1	0
936	2	403	TGTGGAAAGGACGAAACACCGCAATCTTTGTCGTTCCATCAGTTTTGAGACGGACGTCTCGCTCCCCCCACAATCTTTGTCGTTCCATCACAGGGTGTAACATGCGACTATTCCCTATAAGCTTGGCGTAACTAGATC	GCGACTATTCCCTAT	GCAATCTTTGTCGTTCCATCA	CCCCACAATCTTTGTCGTTCCATCA	1MM intron 25 guides	21	0	0	0	21	G	T
937	2	403	TGTGGAAAGGACGAAACACCGCAATCTTTGTCGTTCCATCAGTTTTGAGACGGACGTCTCGCTCCCCCCCCAATCTTTGTCGTTCCATCACAGGGTGTAACATACCTAGGGTAGCAATAAGCTTGGCGTAACTAGATC	ACCTAGGGTAGCAAT	GCAATCTTTGTCGTTCCATCA	CCCCCCAATCTTTGTCGTTCCATCA	1MM intron 25 guides	21	0	0	0	21	G	G
938	2	403	TGTGGAAAGGACGAAACACCGCAATCTTTGTCGTTCCATCAGTTTTGAGACGGACGTCTCGCTCCCCCCTCAATCTTTGTCGTTCCATCACAGGGTGTAACATGAAAGCGGCCCAATCAAGCTTGGCGTAACTAGATC	GAAAGCGGCCCAATC	GCAATCTTTGTCGTTCCATCA	CCCCTCAATCTTTGTCGTTCCATCA	1MM intron 25 guides	21	0	0	0	21	G	A
939	2	403	TGTGGAAAGGACGAAACACCGCAATCTTTGTCGTTCCATCAGTTTTGAGACGGACGTCTCGCTCCCCCCGAAATCTTTGTCGTTCCATCACAGGGTGTAACATGAAACCAGCGCTTAAAAGCTTGGCGTAACTAGATC	GAAACCAGCGCTTAA	GCAATCTTTGTCGTTCCATCA	CCCCGAAATCTTTGTCGTTCCATCA	1MM intron 25 guides	21	0	0	0	20	C	T
940	2	403	TGTGGAAAGGACGAAACACCGCAATCTTTGTCGTTCCATCAGTTTTGAGACGGACGTCTCGCTCCCCCCGTAATCTTTGTCGTTCCATCACAGGGTGTAACATGATGTGCGTTACATTAAGCTTGGCGTAACTAGATC	GATGTGCGTTACATT	GCAATCTTTGTCGTTCCATCA	CCCCGTAATCTTTGTCGTTCCATCA	1MM intron 25 guides	21	0	0	0	20	C	A
941	2	403	TGTGGAAAGGACGAAACACCGCAATCTTTGTCGTTCCATCAGTTTTGAGACGGACGTCTCGCTCCCCCCGGAATCTTTGTCGTTCCATCACAGGGTGTAACATCCTTCTCCCTTAGGTAAGCTTGGCGTAACTAGATC	CCTTCTCCCTTAGGT	GCAATCTTTGTCGTTCCATCA	CCCCGGAATCTTTGTCGTTCCATCA	1MM intron 25 guides	21	0	0	0	20	C	C
942	2	403	TGTGGAAAGGACGAAACACCGCAATCTTTGTCGTTCCATCAGTTTTGAGACGGACGTCTCGCTCCCCCCGCCATCTTTGTCGTTCCATCACAGGGTGTAACATTAACTCACCTAGCAAAAGCTTGGCGTAACTAGATC	TAACTCACCTAGCAA	GCAATCTTTGTCGTTCCATCA	CCCCGCCATCTTTGTCGTTCCATCA	1MM intron 25 guides	21	0	0	0	19	A	G
943	2	403	TGTGGAAAGGACGAAACACCGCAATCTTTGTCGTTCCATCAGTTTTGAGACGGACGTCTCGCTCCCCCCGCTATCTTTGTCGTTCCATCACAGGGTGTAACATTAAGGTGGCAGAGCAAAGCTTGGCGTAACTAGATC	TAAGGTGGCAGAGCA	GCAATCTTTGTCGTTCCATCA	CCCCGCTATCTTTGTCGTTCCATCA	1MM intron 25 guides	21	0	0	0	19	A	A
944	2	403	TGTGGAAAGGACGAAACACCGCAATCTTTGTCGTTCCATCAGTTTTGAGACGGACGTCTCGCTCCCCCCGCGATCTTTGTCGTTCCATCACAGGGTGTAACATGCCGAGCTAGAGACTAAGCTTGGCGTAACTAGATC	GCCGAGCTAGAGACT	GCAATCTTTGTCGTTCCATCA	CCCCGCGATCTTTGTCGTTCCATCA	1MM intron 25 guides	21	0	0	0	19	A	C
945	2	403	TGTGGAAAGGACGAAACACCGCAATCTTTGTCGTTCCATCAGTTTTGAGACGGACGTCTCGCTCCCCCCGCACTCTTTGTCGTTCCATCACAGGGTGTAACATAGGGTAGCCGTTCCCAAGCTTGGCGTAACTAGATC	AGGGTAGCCGTTCCC	GCAATCTTTGTCGTTCCATCA	CCCCGCACTCTTTGTCGTTCCATCA	1MM intron 25 guides	21	0	0	0	18	A	G
946	2	403	TGTGGAAAGGACGAAACACCGCAATCTTTGTCGTTCCATCAGTTTTGAGACGGACGTCTCGCTCCCCCCGCATTCTTTGTCGTTCCATCACAGGGTGTAACATCCCACGCTTCCTACCAAGCTTGGCGTAACTAGATC	CCCACGCTTCCTACC	GCAATCTTTGTCGTTCCATCA	CCCCGCATTCTTTGTCGTTCCATCA	1MM intron 25 guides	21	0	0	0	18	A	A
947	2	403	TGTGGAAAGGACGAAACACCGCAATCTTTGTCGTTCCATCAGTTTTGAGACGGACGTCTCGCTCCCCCCGCAGTCTTTGTCGTTCCATCACAGGGTGTAACATGAAACGTCAACTCGAAAGCTTGGCGTAACTAGATC	GAAACGTCAACTCGA	GCAATCTTTGTCGTTCCATCA	CCCCGCAGTCTTTGTCGTTCCATCA	1MM intron 25 guides	21	0	0	0	18	A	C
948	2	403	TGTGGAAAGGACGAAACACCGCAATCTTTGTCGTTCCATCAGTTTTGAGACGGACGTCTCGCTCCCCCCGCAAACTTTGTCGTTCCATCACAGGGTGTAACATCTCGTTGGAAAGCTCAAGCTTGGCGTAACTAGATC	CTCGTTGGAAAGCTC	GCAATCTTTGTCGTTCCATCA	CCCCGCAAACTTTGTCGTTCCATCA	1MM intron 25 guides	21	0	0	0	17	U	T
949	2	403	TGTGGAAAGGACGAAACACCGCAATCTTTGTCGTTCCATCAGTTTTGAGACGGACGTCTCGCTCCCCCCGCAACCTTTGTCGTTCCATCACAGGGTGTAACATGAGAAACGCCCTCTTAAGCTTGGCGTAACTAGATC	GAGAAACGCCCTCTT	GCAATCTTTGTCGTTCCATCA	CCCCGCAACCTTTGTCGTTCCATCA	1MM intron 25 guides	21	0	0	0	17	U	G
950	2	403	TGTGGAAAGGACGAAACACCGCAATCTTTGTCGTTCCATCAGTTTTGAGACGGACGTCTCGCTCCCCCCGCAAGCTTTGTCGTTCCATCACAGGGTGTAACATTGAGCAGTTCGCCCGAAGCTTGGCGTAACTAGATC	TGAGCAGTTCGCCCG	GCAATCTTTGTCGTTCCATCA	CCCCGCAAGCTTTGTCGTTCCATCA	1MM intron 25 guides	21	0	0	0	17	U	C
951	2	403	TGTGGAAAGGACGAAACACCGCAATCTTTGTCGTTCCATCAGTTTTGAGACGGACGTCTCGCTCCCCCCGCAATATTTGTCGTTCCATCACAGGGTGTAACATTCCTGGCTTGACGCTAAGCTTGGCGTAACTAGATC	TCCTGGCTTGACGCT	GCAATCTTTGTCGTTCCATCA	CCCCGCAATATTTGTCGTTCCATCA	1MM intron 25 guides	21	0	0	0	16	C	T
952	2	403	TGTGGAAAGGACGAAACACCGCAATCTTTGTCGTTCCATCAGTTTTGAGACGGACGTCTCGCTCCCCCCGCAATTTTTGTCGTTCCATCACAGGGTGTAACATTCTTTGGAGTCAGATAAGCTTGGCGTAACTAGATC	TCTTTGGAGTCAGAT	GCAATCTTTGTCGTTCCATCA	CCCCGCAATTTTTGTCGTTCCATCA	1MM intron 25 guides	21	0	0	0	16	C	A
953	2	403	TGTGGAAAGGACGAAACACCGCAATCTTTGTCGTTCCATCAGTTTTGAGACGGACGTCTCGCTCCCCCCGCAATGTTTGTCGTTCCATCACAGGGTGTAACATTACCAATGCGTACTAAAGCTTGGCGTAACTAGATC	TACCAATGCGTACTA	GCAATCTTTGTCGTTCCATCA	CCCCGCAATGTTTGTCGTTCCATCA	1MM intron 25 guides	21	0	0	0	16	C	C
954	2	403	TGTGGAAAGGACGAAACACCGCAATCTTTGTCGTTCCATCAGTTTTGAGACGGACGTCTCGCTCCCCCCGCAATCATTGTCGTTCCATCACAGGGTGTAACATTTCCACCCAGAGTAGAAGCTTGGCGTAACTAGATC	TTCCACCCAGAGTAG	GCAATCTTTGTCGTTCCATCA	CCCCGCAATCATTGTCGTTCCATCA	1MM intron 25 guides	21	0	0	0	15	U	T
955	2	403	TGTGGAAAGGACGAAACACCGCAATCTTTGTCGTTCCATCAGTTTTGAGACGGACGTCTCGCTCCCCCCGCAATCCTTGTCGTTCCATCACAGGGTGTAACATGAGAGCCCTTCTCAAAAGCTTGGCGTAACTAGATC	GAGAGCCCTTCTCAA	GCAATCTTTGTCGTTCCATCA	CCCCGCAATCCTTGTCGTTCCATCA	1MM intron 25 guides	21	0	0	0	15	U	G
956	2	403	TGTGGAAAGGACGAAACACCGCAATCTTTGTCGTTCCATCAGTTTTGAGACGGACGTCTCGCTCCCCCCGCAATCGTTGTCGTTCCATCACAGGGTGTAACATAGATCCCTTTCAGAAAAGCTTGGCGTAACTAGATC	AGATCCCTTTCAGAA	GCAATCTTTGTCGTTCCATCA	CCCCGCAATCGTTGTCGTTCCATCA	1MM intron 25 guides	21	0	0	0	15	U	C
957	2	403	TGTGGAAAGGACGAAACACCGCAATCTTTGTCGTTCCATCAGTTTTGAGACGGACGTCTCGCTCCCCCCGCAATCTATGTCGTTCCATCACAGGGTGTAACATGGACTTGGATAACGTAAGCTTGGCGTAACTAGATC	GGACTTGGATAACGT	GCAATCTTTGTCGTTCCATCA	CCCCGCAATCTATGTCGTTCCATCA	1MM intron 25 guides	21	0	0	0	14	U	T
958	2	403	TGTGGAAAGGACGAAACACCGCAATCTTTGTCGTTCCATCAGTTTTGAGACGGACGTCTCGCTCCCCCCGCAATCTCTGTCGTTCCATCACAGGGTGTAACATAAATTCGCTTGCGATAAGCTTGGCGTAACTAGATC	AAATTCGCTTGCGAT	GCAATCTTTGTCGTTCCATCA	CCCCGCAATCTCTGTCGTTCCATCA	1MM intron 25 guides	21	0	0	0	14	U	G
959	2	403	TGTGGAAAGGACGAAACACCGCAATCTTTGTCGTTCCATCAGTTTTGAGACGGACGTCTCGCTCCCCCCGCAATCTGTGTCGTTCCATCACAGGGTGTAACATAAGGTTGCCAACACAAAGCTTGGCGTAACTAGATC	AAGGTTGCCAACACA	GCAATCTTTGTCGTTCCATCA	CCCCGCAATCTGTGTCGTTCCATCA	1MM intron 25 guides	21	0	0	0	14	U	C
960	2	403	TGTGGAAAGGACGAAACACCGCAATCTTTGTCGTTCCATCAGTTTTGAGACGGACGTCTCGCTCCCCCCGCAATCTTAGTCGTTCCATCACAGGGTGTAACATCGCGAGTTTGTCCTCAAGCTTGGCGTAACTAGATC	CGCGAGTTTGTCCTC	GCAATCTTTGTCGTTCCATCA	CCCCGCAATCTTAGTCGTTCCATCA	1MM intron 25 guides	21	0	0	0	13	U	T
961	2	403	TGTGGAAAGGACGAAACACCGCAATCTTTGTCGTTCCATCAGTTTTGAGACGGACGTCTCGCTCCCCCCGCAATCTTCGTCGTTCCATCACAGGGTGTAACATGGAGTTGTCAGCGTGAAGCTTGGCGTAACTAGATC	GGAGTTGTCAGCGTG	GCAATCTTTGTCGTTCCATCA	CCCCGCAATCTTCGTCGTTCCATCA	1MM intron 25 guides	21	0	0	0	13	U	G
962	2	403	TGTGGAAAGGACGAAACACCGCAATCTTTGTCGTTCCATCAGTTTTGAGACGGACGTCTCGCTCCCCCCGCAATCTTGGTCGTTCCATCACAGGGTGTAACATGCGGCGTCTTCAAATAAGCTTGGCGTAACTAGATC	GCGGCGTCTTCAAAT	GCAATCTTTGTCGTTCCATCA	CCCCGCAATCTTGGTCGTTCCATCA	1MM intron 25 guides	21	0	0	0	13	U	C
963	2	403	TGTGGAAAGGACGAAACACCGCAATCTTTGTCGTTCCATCAGTTTTGAGACGGACGTCTCGCTCCCCCCGCAATCTTTATCGTTCCATCACAGGGTGTAACATGGTTACTTCTAGTAGAAGCTTGGCGTAACTAGATC	GGTTACTTCTAGTAG	GCAATCTTTGTCGTTCCATCA	CCCCGCAATCTTTATCGTTCCATCA	1MM intron 25 guides	21	0	0	0	12	G	T
964	2	403	TGTGGAAAGGACGAAACACCGCAATCTTTGTCGTTCCATCAGTTTTGAGACGGACGTCTCGCTCCCCCCGCAATCTTTCTCGTTCCATCACAGGGTGTAACATTGTATGATGGGTTCTAAGCTTGGCGTAACTAGATC	TGTATGATGGGTTCT	GCAATCTTTGTCGTTCCATCA	CCCCGCAATCTTTCTCGTTCCATCA	1MM intron 25 guides	21	0	0	0	12	G	G
965	2	403	TGTGGAAAGGACGAAACACCGCAATCTTTGTCGTTCCATCAGTTTTGAGACGGACGTCTCGCTCCCCCCGCAATCTTTTTCGTTCCATCACAGGGTGTAACATGGATACCCGCCTGGTAAGCTTGGCGTAACTAGATC	GGATACCCGCCTGGT	GCAATCTTTGTCGTTCCATCA	CCCCGCAATCTTTTTCGTTCCATCA	1MM intron 25 guides	21	0	0	0	12	G	A
966	2	403	TGTGGAAAGGACGAAACACCGCAATCTTTGTCGTTCCATCAGTTTTGAGACGGACGTCTCGCTCCCCCCGCAATCTTTGACGTTCCATCACAGGGTGTAACATCTTCAGAAACGGGCGAAGCTTGGCGTAACTAGATC	CTTCAGAAACGGGCG	GCAATCTTTGTCGTTCCATCA	CCCCGCAATCTTTGACGTTCCATCA	1MM intron 25 guides	21	0	0	0	11	U	T
967	2	403	TGTGGAAAGGACGAAACACCGCAATCTTTGTCGTTCCATCAGTTTTGAGACGGACGTCTCGCTCCCCCCGCAATCTTTGCCGTTCCATCACAGGGTGTAACATGGAGTAATCCAAGCTAAGCTTGGCGTAACTAGATC	GGAGTAATCCAAGCT	GCAATCTTTGTCGTTCCATCA	CCCCGCAATCTTTGCCGTTCCATCA	1MM intron 25 guides	21	0	0	0	11	U	G
968	2	403	TGTGGAAAGGACGAAACACCGCAATCTTTGTCGTTCCATCAGTTTTGAGACGGACGTCTCGCTCCCCCCGCAATCTTTGGCGTTCCATCACAGGGTGTAACATTCGGCGCATGCGCTAAAGCTTGGCGTAACTAGATC	TCGGCGCATGCGCTA	GCAATCTTTGTCGTTCCATCA	CCCCGCAATCTTTGGCGTTCCATCA	1MM intron 25 guides	21	0	0	0	11	U	C
969	2	403	TGTGGAAAGGACGAAACACCGCAATCTTTGTCGTTCCATCAGTTTTGAGACGGACGTCTCGCTCCCCCCGCAATCTTTGTAGTTCCATCACAGGGTGTAACATACAGTAAAGGCCGAGAAGCTTGGCGTAACTAGATC	ACAGTAAAGGCCGAG	GCAATCTTTGTCGTTCCATCA	CCCCGCAATCTTTGTAGTTCCATCA	1MM intron 25 guides	21	0	0	0	10	C	T
970	2	403	TGTGGAAAGGACGAAACACCGCAATCTTTGTCGTTCCATCAGTTTTGAGACGGACGTCTCGCTCCCCCCGCAATCTTTGTTGTTCCATCACAGGGTGTAACATTGCCTTACCTGGGCTAAGCTTGGCGTAACTAGATC	TGCCTTACCTGGGCT	GCAATCTTTGTCGTTCCATCA	CCCCGCAATCTTTGTTGTTCCATCA	1MM intron 25 guides	21	0	0	0	10	C	A
971	2	403	TGTGGAAAGGACGAAACACCGCAATCTTTGTCGTTCCATCAGTTTTGAGACGGACGTCTCGCTCCCCCCGCAATCTTTGTGGTTCCATCACAGGGTGTAACATCACAGTGGCAAGCGTAAGCTTGGCGTAACTAGATC	CACAGTGGCAAGCGT	GCAATCTTTGTCGTTCCATCA	CCCCGCAATCTTTGTGGTTCCATCA	1MM intron 25 guides	21	0	0	0	10	C	C
972	2	403	TGTGGAAAGGACGAAACACCGCAATCTTTGTCGTTCCATCAGTTTTGAGACGGACGTCTCGCTCCCCCCGCAATCTTTGTCATTCCATCACAGGGTGTAACATCTTAAATGGATCAAGAAGCTTGGCGTAACTAGATC	CTTAAATGGATCAAG	GCAATCTTTGTCGTTCCATCA	CCCCGCAATCTTTGTCATTCCATCA	1MM intron 25 guides	21	0	0	0	9	G	T
973	2	403	TGTGGAAAGGACGAAACACCGCAATCTTTGTCGTTCCATCAGTTTTGAGACGGACGTCTCGCTCCCCCCGCAATCTTTGTCCTTCCATCACAGGGTGTAACATGGTAATCCGACTTGCAAGCTTGGCGTAACTAGATC	GGTAATCCGACTTGC	GCAATCTTTGTCGTTCCATCA	CCCCGCAATCTTTGTCCTTCCATCA	1MM intron 25 guides	21	0	0	0	9	G	G
974	2	403	TGTGGAAAGGACGAAACACCGCAATCTTTGTCGTTCCATCAGTTTTGAGACGGACGTCTCGCTCCCCCCGCAATCTTTGTCTTTCCATCACAGGGTGTAACATATGTTCGCTCAGGTGAAGCTTGGCGTAACTAGATC	ATGTTCGCTCAGGTG	GCAATCTTTGTCGTTCCATCA	CCCCGCAATCTTTGTCTTTCCATCA	1MM intron 25 guides	21	0	0	0	9	G	A
975	2	403	TGTGGAAAGGACGAAACACCGCAATCTTTGTCGTTCCATCAGTTTTGAGACGGACGTCTCGCTCCCCCCGCAATCTTTGTCGATCCATCACAGGGTGTAACATTGGGAATTGCTTTCAAAGCTTGGCGTAACTAGATC	TGGGAATTGCTTTCA	GCAATCTTTGTCGTTCCATCA	CCCCGCAATCTTTGTCGATCCATCA	1MM intron 25 guides	21	0	0	0	8	U	T
976	2	403	TGTGGAAAGGACGAAACACCGCAATCTTTGTCGTTCCATCAGTTTTGAGACGGACGTCTCGCTCCCCCCGCAATCTTTGTCGCTCCATCACAGGGTGTAACATTGGGCAAGCAAACAGAAGCTTGGCGTAACTAGATC	TGGGCAAGCAAACAG	GCAATCTTTGTCGTTCCATCA	CCCCGCAATCTTTGTCGCTCCATCA	1MM intron 25 guides	21	0	0	0	8	U	G
977	2	403	TGTGGAAAGGACGAAACACCGCAATCTTTGTCGTTCCATCAGTTTTGAGACGGACGTCTCGCTCCCCCCGCAATCTTTGTCGGTCCATCACAGGGTGTAACATTGATCACGGACTAAGAAGCTTGGCGTAACTAGATC	TGATCACGGACTAAG	GCAATCTTTGTCGTTCCATCA	CCCCGCAATCTTTGTCGGTCCATCA	1MM intron 25 guides	21	0	0	0	8	U	C
978	2	403	TGTGGAAAGGACGAAACACCGCAATCTTTGTCGTTCCATCAGTTTTGAGACGGACGTCTCGCTCCCCCCGCAATCTTTGTCGTACCATCACAGGGTGTAACATAGCGGAAGTCGGAGCAAGCTTGGCGTAACTAGATC	AGCGGAAGTCGGAGC	GCAATCTTTGTCGTTCCATCA	CCCCGCAATCTTTGTCGTACCATCA	1MM intron 25 guides	21	0	0	0	7	U	T
979	2	403	TGTGGAAAGGACGAAACACCGCAATCTTTGTCGTTCCATCAGTTTTGAGACGGACGTCTCGCTCCCCCCGCAATCTTTGTCGTCCCATCACAGGGTGTAACATACCTGGGAGCGCTTCAAGCTTGGCGTAACTAGATC	ACCTGGGAGCGCTTC	GCAATCTTTGTCGTTCCATCA	CCCCGCAATCTTTGTCGTCCCATCA	1MM intron 25 guides	21	0	0	0	7	U	G
980	2	403	TGTGGAAAGGACGAAACACCGCAATCTTTGTCGTTCCATCAGTTTTGAGACGGACGTCTCGCTCCCCCCGCAATCTTTGTCGTGCCATCACAGGGTGTAACATAAGGCCTGACAGGCTAAGCTTGGCGTAACTAGATC	AAGGCCTGACAGGCT	GCAATCTTTGTCGTTCCATCA	CCCCGCAATCTTTGTCGTGCCATCA	1MM intron 25 guides	21	0	0	0	7	U	C
981	2	403	TGTGGAAAGGACGAAACACCGCAATCTTTGTCGTTCCATCAGTTTTGAGACGGACGTCTCGCTCCCCCCGCAATCTTTGTCGTTACATCACAGGGTGTAACATTAAGAAGACATGTTCAAGCTTGGCGTAACTAGATC	TAAGAAGACATGTTC	GCAATCTTTGTCGTTCCATCA	CCCCGCAATCTTTGTCGTTACATCA	1MM intron 25 guides	21	0	0	0	6	C	T
982	2	403	TGTGGAAAGGACGAAACACCGCAATCTTTGTCGTTCCATCAGTTTTGAGACGGACGTCTCGCTCCCCCCGCAATCTTTGTCGTTTCATCACAGGGTGTAACATTTGAATTGGCCGCTGAAGCTTGGCGTAACTAGATC	TTGAATTGGCCGCTG	GCAATCTTTGTCGTTCCATCA	CCCCGCAATCTTTGTCGTTTCATCA	1MM intron 25 guides	21	0	0	0	6	C	A
983	2	403	TGTGGAAAGGACGAAACACCGCAATCTTTGTCGTTCCATCAGTTTTGAGACGGACGTCTCGCTCCCCCCGCAATCTTTGTCGTTGCATCACAGGGTGTAACATAATCTGGAGAGCATCAAGCTTGGCGTAACTAGATC	AATCTGGAGAGCATC	GCAATCTTTGTCGTTCCATCA	CCCCGCAATCTTTGTCGTTGCATCA	1MM intron 25 guides	21	0	0	0	6	C	C
984	2	403	TGTGGAAAGGACGAAACACCGCAATCTTTGTCGTTCCATCAGTTTTGAGACGGACGTCTCGCTCCCCCCGCAATCTTTGTCGTTCAATCACAGGGTGTAACATCTTGCTCTCGCGATGAAGCTTGGCGTAACTAGATC	CTTGCTCTCGCGATG	GCAATCTTTGTCGTTCCATCA	CCCCGCAATCTTTGTCGTTCAATCA	1MM intron 25 guides	21	0	0	0	5	C	T
985	2	403	TGTGGAAAGGACGAAACACCGCAATCTTTGTCGTTCCATCAGTTTTGAGACGGACGTCTCGCTCCCCCCGCAATCTTTGTCGTTCTATCACAGGGTGTAACATTTGAAGCGGGCCTCCAAGCTTGGCGTAACTAGATC	TTGAAGCGGGCCTCC	GCAATCTTTGTCGTTCCATCA	CCCCGCAATCTTTGTCGTTCTATCA	1MM intron 25 guides	21	0	0	0	5	C	A
986	2	403	TGTGGAAAGGACGAAACACCGCAATCTTTGTCGTTCCATCAGTTTTGAGACGGACGTCTCGCTCCCCCCGCAATCTTTGTCGTTCGATCACAGGGTGTAACATGGATACGAGCTATTGAAGCTTGGCGTAACTAGATC	GGATACGAGCTATTG	GCAATCTTTGTCGTTCCATCA	CCCCGCAATCTTTGTCGTTCGATCA	1MM intron 25 guides	21	0	0	0	5	C	C
987	2	403	TGTGGAAAGGACGAAACACCGCAATCTTTGTCGTTCCATCAGTTTTGAGACGGACGTCTCGCTCCCCCCGCAATCTTTGTCGTTCCCTCACAGGGTGTAACATTGTGATGTAGGCGGCAAGCTTGGCGTAACTAGATC	TGTGATGTAGGCGGC	GCAATCTTTGTCGTTCCATCA	CCCCGCAATCTTTGTCGTTCCCTCA	1MM intron 25 guides	21	0	0	0	4	A	G
988	2	403	TGTGGAAAGGACGAAACACCGCAATCTTTGTCGTTCCATCAGTTTTGAGACGGACGTCTCGCTCCCCCCGCAATCTTTGTCGTTCCTTCACAGGGTGTAACATCAGCCTAGAGCATAAAAGCTTGGCGTAACTAGATC	CAGCCTAGAGCATAA	GCAATCTTTGTCGTTCCATCA	CCCCGCAATCTTTGTCGTTCCTTCA	1MM intron 25 guides	21	0	0	0	4	A	A
989	2	403	TGTGGAAAGGACGAAACACCGCAATCTTTGTCGTTCCATCAGTTTTGAGACGGACGTCTCGCTCCCCCCGCAATCTTTGTCGTTCCGTCACAGGGTGTAACATAGCTCGGGACCGTTCAAGCTTGGCGTAACTAGATC	AGCTCGGGACCGTTC	GCAATCTTTGTCGTTCCATCA	CCCCGCAATCTTTGTCGTTCCGTCA	1MM intron 25 guides	21	0	0	0	4	A	C
990	2	403	TGTGGAAAGGACGAAACACCGCAATCTTTGTCGTTCCATCAGTTTTGAGACGGACGTCTCGCTCCCCCCGCAATCTTTGTCGTTCCAACACAGGGTGTAACATGTCAATGTGCTGGTCAAGCTTGGCGTAACTAGATC	GTCAATGTGCTGGTC	GCAATCTTTGTCGTTCCATCA	CCCCGCAATCTTTGTCGTTCCAACA	1MM intron 25 guides	21	0	0	0	3	U	T
991	2	403	TGTGGAAAGGACGAAACACCGCAATCTTTGTCGTTCCATCAGTTTTGAGACGGACGTCTCGCTCCCCCCGCAATCTTTGTCGTTCCACCACAGGGTGTAACATCAGTATTGTTCCGAAAAGCTTGGCGTAACTAGATC	CAGTATTGTTCCGAA	GCAATCTTTGTCGTTCCATCA	CCCCGCAATCTTTGTCGTTCCACCA	1MM intron 25 guides	21	0	0	0	3	U	G
992	2	403	TGTGGAAAGGACGAAACACCGCAATCTTTGTCGTTCCATCAGTTTTGAGACGGACGTCTCGCTCCCCCCGCAATCTTTGTCGTTCCAGCACAGGGTGTAACATGAAATGTGTTATCAGAAGCTTGGCGTAACTAGATC	GAAATGTGTTATCAG	GCAATCTTTGTCGTTCCATCA	CCCCGCAATCTTTGTCGTTCCAGCA	1MM intron 25 guides	21	0	0	0	3	U	C
993	2	403	TGTGGAAAGGACGAAACACCGCAATCTTTGTCGTTCCATCAGTTTTGAGACGGACGTCTCGCTCCCCCCGCAATCTTTGTCGTTCCATAACAGGGTGTAACATAACGCAAACGATCCAAAGCTTGGCGTAACTAGATC	AACGCAAACGATCCA	GCAATCTTTGTCGTTCCATCA	CCCCGCAATCTTTGTCGTTCCATAA	1MM intron 25 guides	21	0	0	0	2	C	T
994	2	403	TGTGGAAAGGACGAAACACCGCAATCTTTGTCGTTCCATCAGTTTTGAGACGGACGTCTCGCTCCCCCCGCAATCTTTGTCGTTCCATTACAGGGTGTAACATGGAAGAGCAATATCAAAGCTTGGCGTAACTAGATC	GGAAGAGCAATATCA	GCAATCTTTGTCGTTCCATCA	CCCCGCAATCTTTGTCGTTCCATTA	1MM intron 25 guides	21	0	0	0	2	C	A
995	2	403	TGTGGAAAGGACGAAACACCGCAATCTTTGTCGTTCCATCAGTTTTGAGACGGACGTCTCGCTCCCCCCGCAATCTTTGTCGTTCCATGACAGGGTGTAACATCTGCGTGTGGCTGTGAAGCTTGGCGTAACTAGATC	CTGCGTGTGGCTGTG	GCAATCTTTGTCGTTCCATCA	CCCCGCAATCTTTGTCGTTCCATGA	1MM intron 25 guides	21	0	0	0	2	C	C
996	2	403	TGTGGAAAGGACGAAACACCGCAATCTTTGTCGTTCCATCAGTTTTGAGACGGACGTCTCGCTCCCCCCGCAATCTTTGTCGTTCCATCCCAGGGTGTAACATACATTTAGAATAGCGAAGCTTGGCGTAACTAGATC	ACATTTAGAATAGCG	GCAATCTTTGTCGTTCCATCA	CCCCGCAATCTTTGTCGTTCCATCC	1MM intron 25 guides	21	0	0	0	1	A	G
997	2	403	TGTGGAAAGGACGAAACACCGCAATCTTTGTCGTTCCATCAGTTTTGAGACGGACGTCTCGCTCCCCCCGCAATCTTTGTCGTTCCATCTCAGGGTGTAACATCTAAGAATCCCATTGAAGCTTGGCGTAACTAGATC	CTAAGAATCCCATTG	GCAATCTTTGTCGTTCCATCA	CCCCGCAATCTTTGTCGTTCCATCT	1MM intron 25 guides	21	0	0	0	1	A	A
998	2	403	TGTGGAAAGGACGAAACACCGCAATCTTTGTCGTTCCATCAGTTTTGAGACGGACGTCTCGCTCCCCCCGCAATCTTTGTCGTTCCATCGCAGGGTGTAACATCATCTCAGGCACTTTAAGCTTGGCGTAACTAGATC	CATCTCAGGCACTTT	GCAATCTTTGTCGTTCCATCA	CCCCGCAATCTTTGTCGTTCCATCG	1MM intron 25 guides	21	0	0	0	1	A	C
999	2	404	TGTGGAAAGGACGAAACACCGACAATCTTTGTCGTTCCATCAGTTTTGAGACGGACGTCTCGCTCCCCCCAGGCTTACAGTTGATACAATCAAACAGGGTGTAACATCGAAACCAGGGAGATAAGCTTGGCGTAACTAGATC	CGAAACCAGGGAGAT	GACAATCTTTGTCGTTCCATCA	CCCCAGGCTTACAGTTGATACAATCAAA	1MM intron 25 guides	22	1	0	0
1000	2	404	TGTGGAAAGGACGAAACACCGACAATCTTTGTCGTTCCATCAGTTTTGAGACGGACGTCTCGCTCCCCCCGGATCCAATCTGCAGCGTTGACGGCAGGGTGTAACATCGTGCATACCAATTAAAGCTTGGCGTAACTAGATC	CGTGCATACCAATTA	GACAATCTTTGTCGTTCCATCA	CCCCGGATCCAATCTGCAGCGTTGACGG	1MM intron 25 guides	22	1	0	0
1001	2	404	TGTGGAAAGGACGAAACACCGACAATCTTTGTCGTTCCATCAGTTTTGAGACGGACGTCTCGCTCCCCCGACAATCTTTGTCGTTCCATCACAGGGTGTAACATGGTTGCTCGGAGACAAAGCTTGGCGTAACTAGATC	GGTTGCTCGGAGACA	GACAATCTTTGTCGTTCCATCA	CCCGACAATCTTTGTCGTTCCATCA	1MM intron 25 guides	22	0	1	0
1002	2	404	TGTGGAAAGGACGAAACACCGACAATCTTTGTCGTTCCATCAGTTTTGAGACGGACGTCTCGCTCCCCCAACAATCTTTGTCGTTCCATCACAGGGTGTAACATGCGCGTTAGGCTAAGAAGCTTGGCGTAACTAGATC	GCGCGTTAGGCTAAG	GACAATCTTTGTCGTTCCATCA	CCCAACAATCTTTGTCGTTCCATCA	1MM intron 25 guides	22	0	0	0	22	G	T
1003	2	404	TGTGGAAAGGACGAAACACCGACAATCTTTGTCGTTCCATCAGTTTTGAGACGGACGTCTCGCTCCCCCCACAATCTTTGTCGTTCCATCACAGGGTGTAACATACTTACGTTTCGTCGAAGCTTGGCGTAACTAGATC	ACTTACGTTTCGTCG	GACAATCTTTGTCGTTCCATCA	CCCCACAATCTTTGTCGTTCCATCA	1MM intron 25 guides	22	0	0	0	22	G	G
1004	2	404	TGTGGAAAGGACGAAACACCGACAATCTTTGTCGTTCCATCAGTTTTGAGACGGACGTCTCGCTCCCCCTACAATCTTTGTCGTTCCATCACAGGGTGTAACATAATGGTGGACGTTCAAAGCTTGGCGTAACTAGATC	AATGGTGGACGTTCA	GACAATCTTTGTCGTTCCATCA	CCCTACAATCTTTGTCGTTCCATCA	1MM intron 25 guides	22	0	0	0	22	G	A
1005	2	404	TGTGGAAAGGACGAAACACCGACAATCTTTGTCGTTCCATCAGTTTTGAGACGGACGTCTCGCTCCCCCGCCAATCTTTGTCGTTCCATCACAGGGTGTAACATATCAACGAGCAGTACAAGCTTGGCGTAACTAGATC	ATCAACGAGCAGTAC	GACAATCTTTGTCGTTCCATCA	CCCGCCAATCTTTGTCGTTCCATCA	1MM intron 25 guides	22	0	0	0	21	A	G
1006	2	404	TGTGGAAAGGACGAAACACCGACAATCTTTGTCGTTCCATCAGTTTTGAGACGGACGTCTCGCTCCCCCGTCAATCTTTGTCGTTCCATCACAGGGTGTAACATACGCGATACGTACCTAAGCTTGGCGTAACTAGATC	ACGCGATACGTACCT	GACAATCTTTGTCGTTCCATCA	CCCGTCAATCTTTGTCGTTCCATCA	1MM intron 25 guides	22	0	0	0	21	A	A
1007	2	404	TGTGGAAAGGACGAAACACCGACAATCTTTGTCGTTCCATCAGTTTTGAGACGGACGTCTCGCTCCCCCGGCAATCTTTGTCGTTCCATCACAGGGTGTAACATGGCCTCTGCCAGGATAAGCTTGGCGTAACTAGATC	GGCCTCTGCCAGGAT	GACAATCTTTGTCGTTCCATCA	CCCGGCAATCTTTGTCGTTCCATCA	1MM intron 25 guides	22	0	0	0	21	A	C
1008	2	404	TGTGGAAAGGACGAAACACCGACAATCTTTGTCGTTCCATCAGTTTTGAGACGGACGTCTCGCTCCCCCGAAAATCTTTGTCGTTCCATCACAGGGTGTAACATCGGAGTAGGTGATAGAAGCTTGGCGTAACTAGATC	CGGAGTAGGTGATAG	GACAATCTTTGTCGTTCCATCA	CCCGAAAATCTTTGTCGTTCCATCA	1MM intron 25 guides	22	0	0	0	20	C	T
1009	2	404	TGTGGAAAGGACGAAACACCGACAATCTTTGTCGTTCCATCAGTTTTGAGACGGACGTCTCGCTCCCCCGATAATCTTTGTCGTTCCATCACAGGGTGTAACATCAGCAGCGATTGCCCAAGCTTGGCGTAACTAGATC	CAGCAGCGATTGCCC	GACAATCTTTGTCGTTCCATCA	CCCGATAATCTTTGTCGTTCCATCA	1MM intron 25 guides	22	0	0	0	20	C	A
1010	2	404	TGTGGAAAGGACGAAACACCGACAATCTTTGTCGTTCCATCAGTTTTGAGACGGACGTCTCGCTCCCCCGAGAATCTTTGTCGTTCCATCACAGGGTGTAACATATCAAACGCGACCCTAAGCTTGGCGTAACTAGATC	ATCAAACGCGACCCT	GACAATCTTTGTCGTTCCATCA	CCCGAGAATCTTTGTCGTTCCATCA	1MM intron 25 guides	22	0	0	0	20	C	C
1011	2	404	TGTGGAAAGGACGAAACACCGACAATCTTTGTCGTTCCATCAGTTTTGAGACGGACGTCTCGCTCCCCCGACCATCTTTGTCGTTCCATCACAGGGTGTAACATGAACTGGTGTAATCGAAGCTTGGCGTAACTAGATC	GAACTGGTGTAATCG	GACAATCTTTGTCGTTCCATCA	CCCGACCATCTTTGTCGTTCCATCA	1MM intron 25 guides	22	0	0	0	19	A	G
1012	2	404	TGTGGAAAGGACGAAACACCGACAATCTTTGTCGTTCCATCAGTTTTGAGACGGACGTCTCGCTCCCCCGACTATCTTTGTCGTTCCATCACAGGGTGTAACATAAGCATAAACTGTTGAAGCTTGGCGTAACTAGATC	AAGCATAAACTGTTG	GACAATCTTTGTCGTTCCATCA	CCCGACTATCTTTGTCGTTCCATCA	1MM intron 25 guides	22	0	0	0	19	A	A
1013	2	404	TGTGGAAAGGACGAAACACCGACAATCTTTGTCGTTCCATCAGTTTTGAGACGGACGTCTCGCTCCCCCGACGATCTTTGTCGTTCCATCACAGGGTGTAACATGCGGATAGCGAATAGAAGCTTGGCGTAACTAGATC	GCGGATAGCGAATAG	GACAATCTTTGTCGTTCCATCA	CCCGACGATCTTTGTCGTTCCATCA	1MM intron 25 guides	22	0	0	0	19	A	C
1014	2	404	TGTGGAAAGGACGAAACACCGACAATCTTTGTCGTTCCATCAGTTTTGAGACGGACGTCTCGCTCCCCCGACACTCTTTGTCGTTCCATCACAGGGTGTAACATAGCCGAGCTTGTGGAAAGCTTGGCGTAACTAGATC	AGCCGAGCTTGTGGA	GACAATCTTTGTCGTTCCATCA	CCCGACACTCTTTGTCGTTCCATCA	1MM intron 25 guides	22	0	0	0	18	A	G
1015	2	404	TGTGGAAAGGACGAAACACCGACAATCTTTGTCGTTCCATCAGTTTTGAGACGGACGTCTCGCTCCCCCGACATTCTTTGTCGTTCCATCACAGGGTGTAACATGGAGTGACGCTTGACAAGCTTGGCGTAACTAGATC	GGAGTGACGCTTGAC	GACAATCTTTGTCGTTCCATCA	CCCGACATTCTTTGTCGTTCCATCA	1MM intron 25 guides	22	0	0	0	18	A	A
1016	2	404	TGTGGAAAGGACGAAACACCGACAATCTTTGTCGTTCCATCAGTTTTGAGACGGACGTCTCGCTCCCCCGACAGTCTTTGTCGTTCCATCACAGGGTGTAACATCGCTGAAGGTGTAATAAGCTTGGCGTAACTAGATC	CGCTGAAGGTGTAAT	GACAATCTTTGTCGTTCCATCA	CCCGACAGTCTTTGTCGTTCCATCA	1MM intron 25 guides	22	0	0	0	18	A	C
1017	2	404	TGTGGAAAGGACGAAACACCGACAATCTTTGTCGTTCCATCAGTTTTGAGACGGACGTCTCGCTCCCCCGACAAACTTTGTCGTTCCATCACAGGGTGTAACATTCCCGAGTTATAGCGAAGCTTGGCGTAACTAGATC	TCCCGAGTTATAGCG	GACAATCTTTGTCGTTCCATCA	CCCGACAAACTTTGTCGTTCCATCA	1MM intron 25 guides	22	0	0	0	17	U	T
1018	2	404	TGTGGAAAGGACGAAACACCGACAATCTTTGTCGTTCCATCAGTTTTGAGACGGACGTCTCGCTCCCCCGACAACCTTTGTCGTTCCATCACAGGGTGTAACATGATGTGTGCCGTGCCAAGCTTGGCGTAACTAGATC	GATGTGTGCCGTGCC	GACAATCTTTGTCGTTCCATCA	CCCGACAACCTTTGTCGTTCCATCA	1MM intron 25 guides	22	0	0	0	17	U	G
1019	2	404	TGTGGAAAGGACGAAACACCGACAATCTTTGTCGTTCCATCAGTTTTGAGACGGACGTCTCGCTCCCCCGACAAGCTTTGTCGTTCCATCACAGGGTGTAACATATCGGAGGGAGTTAGAAGCTTGGCGTAACTAGATC	ATCGGAGGGAGTTAG	GACAATCTTTGTCGTTCCATCA	CCCGACAAGCTTTGTCGTTCCATCA	1MM intron 25 guides	22	0	0	0	17	U	C
1020	2	404	TGTGGAAAGGACGAAACACCGACAATCTTTGTCGTTCCATCAGTTTTGAGACGGACGTCTCGCTCCCCCGACAATATTTGTCGTTCCATCACAGGGTGTAACATTCCACGGTTCGAATGAAGCTTGGCGTAACTAGATC	TCCACGGTTCGAATG	GACAATCTTTGTCGTTCCATCA	CCCGACAATATTTGTCGTTCCATCA	1MM intron 25 guides	22	0	0	0	16	C	T
1021	2	404	TGTGGAAAGGACGAAACACCGACAATCTTTGTCGTTCCATCAGTTTTGAGACGGACGTCTCGCTCCCCCGACAATTTTTGTCGTTCCATCACAGGGTGTAACATCTATGTGTTGGAGAGAAGCTTGGCGTAACTAGATC	CTATGTGTTGGAGAG	GACAATCTTTGTCGTTCCATCA	CCCGACAATTTTTGTCGTTCCATCA	1MM intron 25 guides	22	0	0	0	16	C	A
1022	2	404	TGTGGAAAGGACGAAACACCGACAATCTTTGTCGTTCCATCAGTTTTGAGACGGACGTCTCGCTCCCCCGACAATGTTTGTCGTTCCATCACAGGGTGTAACATGAGCTGTAACACGATAAGCTTGGCGTAACTAGATC	GAGCTGTAACACGAT	GACAATCTTTGTCGTTCCATCA	CCCGACAATGTTTGTCGTTCCATCA	1MM intron 25 guides	22	0	0	0	16	C	C
1023	2	404	TGTGGAAAGGACGAAACACCGACAATCTTTGTCGTTCCATCAGTTTTGAGACGGACGTCTCGCTCCCCCGACAATCATTGTCGTTCCATCACAGGGTGTAACATGGTGCATGTGTGCTTAAGCTTGGCGTAACTAGATC	GGTGCATGTGTGCTT	GACAATCTTTGTCGTTCCATCA	CCCGACAATCATTGTCGTTCCATCA	1MM intron 25 guides	22	0	0	0	15	U	T
1024	2	404	TGTGGAAAGGACGAAACACCGACAATCTTTGTCGTTCCATCAGTTTTGAGACGGACGTCTCGCTCCCCCGACAATCCTTGTCGTTCCATCACAGGGTGTAACATTTCCATAGCGTAAACAAGCTTGGCGTAACTAGATC	TTCCATAGCGTAAAC	GACAATCTTTGTCGTTCCATCA	CCCGACAATCCTTGTCGTTCCATCA	1MM intron 25 guides	22	0	0	0	15	U	G
1025	2	404	TGTGGAAAGGACGAAACACCGACAATCTTTGTCGTTCCATCAGTTTTGAGACGGACGTCTCGCTCCCCCGACAATCGTTGTCGTTCCATCACAGGGTGTAACATTGCATACTTGACCGGAAGCTTGGCGTAACTAGATC	TGCATACTTGACCGG	GACAATCTTTGTCGTTCCATCA	CCCGACAATCGTTGTCGTTCCATCA	1MM intron 25 guides	22	0	0	0	15	U	C
1026	2	404	TGTGGAAAGGACGAAACACCGACAATCTTTGTCGTTCCATCAGTTTTGAGACGGACGTCTCGCTCCCCCGACAATCTATGTCGTTCCATCACAGGGTGTAACATCTTCTAATGGCTGTCAAGCTTGGCGTAACTAGATC	CTTCTAATGGCTGTC	GACAATCTTTGTCGTTCCATCA	CCCGACAATCTATGTCGTTCCATCA	1MM intron 25 guides	22	0	0	0	14	U	T
1027	2	404	TGTGGAAAGGACGAAACACCGACAATCTTTGTCGTTCCATCAGTTTTGAGACGGACGTCTCGCTCCCCCGACAATCTCTGTCGTTCCATCACAGGGTGTAACATAGCTGGGAACAATAAAAGCTTGGCGTAACTAGATC	AGCTGGGAACAATAA	GACAATCTTTGTCGTTCCATCA	CCCGACAATCTCTGTCGTTCCATCA	1MM intron 25 guides	22	0	0	0	14	U	G
1028	2	404	TGTGGAAAGGACGAAACACCGACAATCTTTGTCGTTCCATCAGTTTTGAGACGGACGTCTCGCTCCCCCGACAATCTGTGTCGTTCCATCACAGGGTGTAACATCCCATTAGAGGGCTTAAGCTTGGCGTAACTAGATC	CCCATTAGAGGGCTT	GACAATCTTTGTCGTTCCATCA	CCCGACAATCTGTGTCGTTCCATCA	1MM intron 25 guides	22	0	0	0	14	U	C
1029	2	404	TGTGGAAAGGACGAAACACCGACAATCTTTGTCGTTCCATCAGTTTTGAGACGGACGTCTCGCTCCCCCGACAATCTTAGTCGTTCCATCACAGGGTGTAACATATTTCACGTTCTTCCAAGCTTGGCGTAACTAGATC	ATTTCACGTTCTTCC	GACAATCTTTGTCGTTCCATCA	CCCGACAATCTTAGTCGTTCCATCA	1MM intron 25 guides	22	0	0	0	13	U	T
1030	2	404	TGTGGAAAGGACGAAACACCGACAATCTTTGTCGTTCCATCAGTTTTGAGACGGACGTCTCGCTCCCCCGACAATCTTCGTCGTTCCATCACAGGGTGTAACATGTTGTCTGCTTGCATAAGCTTGGCGTAACTAGATC	GTTGTCTGCTTGCAT	GACAATCTTTGTCGTTCCATCA	CCCGACAATCTTCGTCGTTCCATCA	1MM intron 25 guides	22	0	0	0	13	U	G
1031	2	404	TGTGGAAAGGACGAAACACCGACAATCTTTGTCGTTCCATCAGTTTTGAGACGGACGTCTCGCTCCCCCGACAATCTTGGTCGTTCCATCACAGGGTGTAACATGGACGACGAAGACTAAAGCTTGGCGTAACTAGATC	GGACGACGAAGACTA	GACAATCTTTGTCGTTCCATCA	CCCGACAATCTTGGTCGTTCCATCA	1MM intron 25 guides	22	0	0	0	13	U	C
1032	2	404	TGTGGAAAGGACGAAACACCGACAATCTTTGTCGTTCCATCAGTTTTGAGACGGACGTCTCGCTCCCCCGACAATCTTTATCGTTCCATCACAGGGTGTAACATACTCGATGTGTAGAGAAGCTTGGCGTAACTAGATC	ACTCGATGTGTAGAG	GACAATCTTTGTCGTTCCATCA	CCCGACAATCTTTATCGTTCCATCA	1MM intron 25 guides	22	0	0	0	12	G	T
1033	2	404	TGTGGAAAGGACGAAACACCGACAATCTTTGTCGTTCCATCAGTTTTGAGACGGACGTCTCGCTCCCCCGACAATCTTTCTCGTTCCATCACAGGGTGTAACATTTGTGTCAGGCGCATAAGCTTGGCGTAACTAGATC	TTGTGTCAGGCGCAT	GACAATCTTTGTCGTTCCATCA	CCCGACAATCTTTCTCGTTCCATCA	1MM intron 25 guides	22	0	0	0	12	G	G
1034	2	404	TGTGGAAAGGACGAAACACCGACAATCTTTGTCGTTCCATCAGTTTTGAGACGGACGTCTCGCTCCCCCGACAATCTTTTTCGTTCCATCACAGGGTGTAACATTCTCTATCTGCTAGGAAGCTTGGCGTAACTAGATC	TCTCTATCTGCTAGG	GACAATCTTTGTCGTTCCATCA	CCCGACAATCTTTTTCGTTCCATCA	1MM intron 25 guides	22	0	0	0	12	G	A
1035	2	404	TGTGGAAAGGACGAAACACCGACAATCTTTGTCGTTCCATCAGTTTTGAGACGGACGTCTCGCTCCCCCGACAATCTTTGACGTTCCATCACAGGGTGTAACATATTGTGCGCGTCCGGAAGCTTGGCGTAACTAGATC	ATTGTGCGCGTCCGG	GACAATCTTTGTCGTTCCATCA	CCCGACAATCTTTGACGTTCCATCA	1MM intron 25 guides	22	0	0	0	11	U	T
1036	2	404	TGTGGAAAGGACGAAACACCGACAATCTTTGTCGTTCCATCAGTTTTGAGACGGACGTCTCGCTCCCCCGACAATCTTTGCCGTTCCATCACAGGGTGTAACATTGCAGGCGGCATTCCAAGCTTGGCGTAACTAGATC	TGCAGGCGGCATTCC	GACAATCTTTGTCGTTCCATCA	CCCGACAATCTTTGCCGTTCCATCA	1MM intron 25 guides	22	0	0	0	11	U	G
1037	2	404	TGTGGAAAGGACGAAACACCGACAATCTTTGTCGTTCCATCAGTTTTGAGACGGACGTCTCGCTCCCCCGACAATCTTTGGCGTTCCATCACAGGGTGTAACATCGAAGTCTCAGCCATAAGCTTGGCGTAACTAGATC	CGAAGTCTCAGCCAT	GACAATCTTTGTCGTTCCATCA	CCCGACAATCTTTGGCGTTCCATCA	1MM intron 25 guides	22	0	0	0	11	U	C
1038	2	404	TGTGGAAAGGACGAAACACCGACAATCTTTGTCGTTCCATCAGTTTTGAGACGGACGTCTCGCTCCCCCGACAATCTTTGTAGTTCCATCACAGGGTGTAACATTACGGCCTTGGCACGAAGCTTGGCGTAACTAGATC	TACGGCCTTGGCACG	GACAATCTTTGTCGTTCCATCA	CCCGACAATCTTTGTAGTTCCATCA	1MM intron 25 guides	22	0	0	0	10	C	T
1039	2	404	TGTGGAAAGGACGAAACACCGACAATCTTTGTCGTTCCATCAGTTTTGAGACGGACGTCTCGCTCCCCCGACAATCTTTGTTGTTCCATCACAGGGTGTAACATGGGCCTCCCGGTTAAAAGCTTGGCGTAACTAGATC	GGGCCTCCCGGTTAA	GACAATCTTTGTCGTTCCATCA	CCCGACAATCTTTGTTGTTCCATCA	1MM intron 25 guides	22	0	0	0	10	C	A
1040	2	404	TGTGGAAAGGACGAAACACCGACAATCTTTGTCGTTCCATCAGTTTTGAGACGGACGTCTCGCTCCCCCGACAATCTTTGTGGTTCCATCACAGGGTGTAACATTCCACGCAGAGCGCTAAGCTTGGCGTAACTAGATC	TCCACGCAGAGCGCT	GACAATCTTTGTCGTTCCATCA	CCCGACAATCTTTGTGGTTCCATCA	1MM intron 25 guides	22	0	0	0	10	C	C
1041	2	404	TGTGGAAAGGACGAAACACCGACAATCTTTGTCGTTCCATCAGTTTTGAGACGGACGTCTCGCTCCCCCGACAATCTTTGTCATTCCATCACAGGGTGTAACATGACCTAAACTATCACAAGCTTGGCGTAACTAGATC	GACCTAAACTATCAC	GACAATCTTTGTCGTTCCATCA	CCCGACAATCTTTGTCATTCCATCA	1MM intron 25 guides	22	0	0	0	9	G	T
1042	2	404	TGTGGAAAGGACGAAACACCGACAATCTTTGTCGTTCCATCAGTTTTGAGACGGACGTCTCGCTCCCCCGACAATCTTTGTCCTTCCATCACAGGGTGTAACATTTACAGAAGTGGCGTAAGCTTGGCGTAACTAGATC	TTACAGAAGTGGCGT	GACAATCTTTGTCGTTCCATCA	CCCGACAATCTTTGTCCTTCCATCA	1MM intron 25 guides	22	0	0	0	9	G	G
1043	2	404	TGTGGAAAGGACGAAACACCGACAATCTTTGTCGTTCCATCAGTTTTGAGACGGACGTCTCGCTCCCCCGACAATCTTTGTCTTTCCATCACAGGGTGTAACATTGCTATGCGACGTTGAAGCTTGGCGTAACTAGATC	TGCTATGCGACGTTG	GACAATCTTTGTCGTTCCATCA	CCCGACAATCTTTGTCTTTCCATCA	1MM intron 25 guides	22	0	0	0	9	G	A
1044	2	404	TGTGGAAAGGACGAAACACCGACAATCTTTGTCGTTCCATCAGTTTTGAGACGGACGTCTCGCTCCCCCGACAATCTTTGTCGATCCATCACAGGGTGTAACATGCGCATTAAATTGAAAAGCTTGGCGTAACTAGATC	GCGCATTAAATTGAA	GACAATCTTTGTCGTTCCATCA	CCCGACAATCTTTGTCGATCCATCA	1MM intron 25 guides	22	0	0	0	8	U	T
1045	2	404	TGTGGAAAGGACGAAACACCGACAATCTTTGTCGTTCCATCAGTTTTGAGACGGACGTCTCGCTCCCCCGACAATCTTTGTCGCTCCATCACAGGGTGTAACATCGAACATACCGAAACAAGCTTGGCGTAACTAGATC	CGAACATACCGAAAC	GACAATCTTTGTCGTTCCATCA	CCCGACAATCTTTGTCGCTCCATCA	1MM intron 25 guides	22	0	0	0	8	U	G
1046	2	404	TGTGGAAAGGACGAAACACCGACAATCTTTGTCGTTCCATCAGTTTTGAGACGGACGTCTCGCTCCCCCGACAATCTTTGTCGGTCCATCACAGGGTGTAACATCAGAAACACTCAGCAAAGCTTGGCGTAACTAGATC	CAGAAACACTCAGCA	GACAATCTTTGTCGTTCCATCA	CCCGACAATCTTTGTCGGTCCATCA	1MM intron 25 guides	22	0	0	0	8	U	C
1047	2	404	TGTGGAAAGGACGAAACACCGACAATCTTTGTCGTTCCATCAGTTTTGAGACGGACGTCTCGCTCCCCCGACAATCTTTGTCGTACCATCACAGGGTGTAACATAGTTTCACCTGCTCAAAGCTTGGCGTAACTAGATC	AGTTTCACCTGCTCA	GACAATCTTTGTCGTTCCATCA	CCCGACAATCTTTGTCGTACCATCA	1MM intron 25 guides	22	0	0	0	7	U	T
1048	2	404	TGTGGAAAGGACGAAACACCGACAATCTTTGTCGTTCCATCAGTTTTGAGACGGACGTCTCGCTCCCCCGACAATCTTTGTCGTCCCATCACAGGGTGTAACATATTTCGACGTATGCAAAGCTTGGCGTAACTAGATC	ATTTCGACGTATGCA	GACAATCTTTGTCGTTCCATCA	CCCGACAATCTTTGTCGTCCCATCA	1MM intron 25 guides	22	0	0	0	7	U	G
1049	2	404	TGTGGAAAGGACGAAACACCGACAATCTTTGTCGTTCCATCAGTTTTGAGACGGACGTCTCGCTCCCCCGACAATCTTTGTCGTGCCATCACAGGGTGTAACATACCAGTGAACGGCGTAAGCTTGGCGTAACTAGATC	ACCAGTGAACGGCGT	GACAATCTTTGTCGTTCCATCA	CCCGACAATCTTTGTCGTGCCATCA	1MM intron 25 guides	22	0	0	0	7	U	C
1050	2	404	TGTGGAAAGGACGAAACACCGACAATCTTTGTCGTTCCATCAGTTTTGAGACGGACGTCTCGCTCCCCCGACAATCTTTGTCGTTACATCACAGGGTGTAACATTGATCGTTGAATTCGAAGCTTGGCGTAACTAGATC	TGATCGTTGAATTCG	GACAATCTTTGTCGTTCCATCA	CCCGACAATCTTTGTCGTTACATCA	1MM intron 25 guides	22	0	0	0	6	C	T
1051	2	404	TGTGGAAAGGACGAAACACCGACAATCTTTGTCGTTCCATCAGTTTTGAGACGGACGTCTCGCTCCCCCGACAATCTTTGTCGTTTCATCACAGGGTGTAACATTGTTTGTGGCGGATCAAGCTTGGCGTAACTAGATC	TGTTTGTGGCGGATC	GACAATCTTTGTCGTTCCATCA	CCCGACAATCTTTGTCGTTTCATCA	1MM intron 25 guides	22	0	0	0	6	C	A
1052	2	404	TGTGGAAAGGACGAAACACCGACAATCTTTGTCGTTCCATCAGTTTTGAGACGGACGTCTCGCTCCCCCGACAATCTTTGTCGTTGCATCACAGGGTGTAACATAGCCCGAAGGATACCAAGCTTGGCGTAACTAGATC	AGCCCGAAGGATACC	GACAATCTTTGTCGTTCCATCA	CCCGACAATCTTTGTCGTTGCATCA	1MM intron 25 guides	22	0	0	0	6	C	C
1053	2	404	TGTGGAAAGGACGAAACACCGACAATCTTTGTCGTTCCATCAGTTTTGAGACGGACGTCTCGCTCCCCCGACAATCTTTGTCGTTCAATCACAGGGTGTAACATTCAGGAGTTAATGCGAAGCTTGGCGTAACTAGATC	TCAGGAGTTAATGCG	GACAATCTTTGTCGTTCCATCA	CCCGACAATCTTTGTCGTTCAATCA	1MM intron 25 guides	22	0	0	0	5	C	T
1054	2	404	TGTGGAAAGGACGAAACACCGACAATCTTTGTCGTTCCATCAGTTTTGAGACGGACGTCTCGCTCCCCCGACAATCTTTGTCGTTCTATCACAGGGTGTAACATTTGTTCGACGGATATAAGCTTGGCGTAACTAGATC	TTGTTCGACGGATAT	GACAATCTTTGTCGTTCCATCA	CCCGACAATCTTTGTCGTTCTATCA	1MM intron 25 guides	22	0	0	0	5	C	A
1055	2	404	TGTGGAAAGGACGAAACACCGACAATCTTTGTCGTTCCATCAGTTTTGAGACGGACGTCTCGCTCCCCCGACAATCTTTGTCGTTCGATCACAGGGTGTAACATTGACCCGTCACCAGGAAGCTTGGCGTAACTAGATC	TGACCCGTCACCAGG	GACAATCTTTGTCGTTCCATCA	CCCGACAATCTTTGTCGTTCGATCA	1MM intron 25 guides	22	0	0	0	5	C	C
1056	2	404	TGTGGAAAGGACGAAACACCGACAATCTTTGTCGTTCCATCAGTTTTGAGACGGACGTCTCGCTCCCCCGACAATCTTTGTCGTTCCCTCACAGGGTGTAACATTTACAGGTTCGTGGCAAGCTTGGCGTAACTAGATC	TTACAGGTTCGTGGC	GACAATCTTTGTCGTTCCATCA	CCCGACAATCTTTGTCGTTCCCTCA	1MM intron 25 guides	22	0	0	0	4	A	G
1057	2	404	TGTGGAAAGGACGAAACACCGACAATCTTTGTCGTTCCATCAGTTTTGAGACGGACGTCTCGCTCCCCCGACAATCTTTGTCGTTCCTTCACAGGGTGTAACATGAGTACTCAGAACACAAGCTTGGCGTAACTAGATC	GAGTACTCAGAACAC	GACAATCTTTGTCGTTCCATCA	CCCGACAATCTTTGTCGTTCCTTCA	1MM intron 25 guides	22	0	0	0	4	A	A
1058	2	404	TGTGGAAAGGACGAAACACCGACAATCTTTGTCGTTCCATCAGTTTTGAGACGGACGTCTCGCTCCCCCGACAATCTTTGTCGTTCCGTCACAGGGTGTAACATCGACCGTTCCGTAGGAAGCTTGGCGTAACTAGATC	CGACCGTTCCGTAGG	GACAATCTTTGTCGTTCCATCA	CCCGACAATCTTTGTCGTTCCGTCA	1MM intron 25 guides	22	0	0	0	4	A	C
1059	2	404	TGTGGAAAGGACGAAACACCGACAATCTTTGTCGTTCCATCAGTTTTGAGACGGACGTCTCGCTCCCCCGACAATCTTTGTCGTTCCAACACAGGGTGTAACATACAGTTGGTACGTCCAAGCTTGGCGTAACTAGATC	ACAGTTGGTACGTCC	GACAATCTTTGTCGTTCCATCA	CCCGACAATCTTTGTCGTTCCAACA	1MM intron 25 guides	22	0	0	0	3	U	T
1060	2	404	TGTGGAAAGGACGAAACACCGACAATCTTTGTCGTTCCATCAGTTTTGAGACGGACGTCTCGCTCCCCCGACAATCTTTGTCGTTCCACCACAGGGTGTAACATAAATGCCCATTTGACAAGCTTGGCGTAACTAGATC	AAATGCCCATTTGAC	GACAATCTTTGTCGTTCCATCA	CCCGACAATCTTTGTCGTTCCACCA	1MM intron 25 guides	22	0	0	0	3	U	G
1061	2	404	TGTGGAAAGGACGAAACACCGACAATCTTTGTCGTTCCATCAGTTTTGAGACGGACGTCTCGCTCCCCCGACAATCTTTGTCGTTCCAGCACAGGGTGTAACATGATGGCCAGGGTATCAAGCTTGGCGTAACTAGATC	GATGGCCAGGGTATC	GACAATCTTTGTCGTTCCATCA	CCCGACAATCTTTGTCGTTCCAGCA	1MM intron 25 guides	22	0	0	0	3	U	C
1062	2	404	TGTGGAAAGGACGAAACACCGACAATCTTTGTCGTTCCATCAGTTTTGAGACGGACGTCTCGCTCCCCCGACAATCTTTGTCGTTCCATAACAGGGTGTAACATAGTTGCACACAGTCCAAGCTTGGCGTAACTAGATC	AGTTGCACACAGTCC	GACAATCTTTGTCGTTCCATCA	CCCGACAATCTTTGTCGTTCCATAA	1MM intron 25 guides	22	0	0	0	2	C	T
1063	2	404	TGTGGAAAGGACGAAACACCGACAATCTTTGTCGTTCCATCAGTTTTGAGACGGACGTCTCGCTCCCCCGACAATCTTTGTCGTTCCATTACAGGGTGTAACATCAAGTAGGAGTCTCAAAGCTTGGCGTAACTAGATC	CAAGTAGGAGTCTCA	GACAATCTTTGTCGTTCCATCA	CCCGACAATCTTTGTCGTTCCATTA	1MM intron 25 guides	22	0	0	0	2	C	A
1064	2	404	TGTGGAAAGGACGAAACACCGACAATCTTTGTCGTTCCATCAGTTTTGAGACGGACGTCTCGCTCCCCCGACAATCTTTGTCGTTCCATGACAGGGTGTAACATAGCGCTGGTATCGCCAAGCTTGGCGTAACTAGATC	AGCGCTGGTATCGCC	GACAATCTTTGTCGTTCCATCA	CCCGACAATCTTTGTCGTTCCATGA	1MM intron 25 guides	22	0	0	0	2	C	C
1065	2	404	TGTGGAAAGGACGAAACACCGACAATCTTTGTCGTTCCATCAGTTTTGAGACGGACGTCTCGCTCCCCCGACAATCTTTGTCGTTCCATCCCAGGGTGTAACATTGAATTCATTCGCGAAAGCTTGGCGTAACTAGATC	TGAATTCATTCGCGA	GACAATCTTTGTCGTTCCATCA	CCCGACAATCTTTGTCGTTCCATCC	1MM intron 25 guides	22	0	0	0	1	A	G
1066	2	404	TGTGGAAAGGACGAAACACCGACAATCTTTGTCGTTCCATCAGTTTTGAGACGGACGTCTCGCTCCCCCGACAATCTTTGTCGTTCCATCTCAGGGTGTAACATCACGATCCTAGCACAAAGCTTGGCGTAACTAGATC	CACGATCCTAGCACA	GACAATCTTTGTCGTTCCATCA	CCCGACAATCTTTGTCGTTCCATCT	1MM intron 25 guides	22	0	0	0	1	A	A
1067	2	404	TGTGGAAAGGACGAAACACCGACAATCTTTGTCGTTCCATCAGTTTTGAGACGGACGTCTCGCTCCCCCGACAATCTTTGTCGTTCCATCGCAGGGTGTAACATTCCTTGGTAGCCGTCAAGCTTGGCGTAACTAGATC	TCCTTGGTAGCCGTC	GACAATCTTTGTCGTTCCATCA	CCCGACAATCTTTGTCGTTCCATCG	1MM intron 25 guides	22	0	0	0	1	A	C
1068	2	405	TGTGGAAAGGACGAAACACCGCACAATCTTTGTCGTTCCATCAGTTTTGAGACGGACGTCTCGCTCCCCCAGGCTTACAGTTGATACAATCAAACAGGGTGTAACATGATTTCACCACAGTAAAGCTTGGCGTAACTAGATC	GATTTCACCACAGTA	GCACAATCTTTGTCGTTCCATCA	CCCAGGCTTACAGTTGATACAATCAAA	1MM intron 25 guides	23	1	0	0
1069	2	405	TGTGGAAAGGACGAAACACCGCACAATCTTTGTCGTTCCATCAGTTTTGAGACGGACGTCTCGCTCCCCCGGATCCAATCTGCAGCGTTGACGGCAGGGTGTAACATTCGGGATATGGGCGTAAGCTTGGCGTAACTAGATC	TCGGGATATGGGCGT	GCACAATCTTTGTCGTTCCATCA	CCCGGATCCAATCTGCAGCGTTGACGG	1MM intron 25 guides	23	1	0	0
1070	2	405	TGTGGAAAGGACGAAACACCGCACAATCTTTGTCGTTCCATCAGTTTTGAGACGGACGTCTCGCTCCCCGCACAATCTTTGTCGTTCCATCACAGGGTGTAACATACCGACATGCCGATTAAGCTTGGCGTAACTAGATC	ACCGACATGCCGATT	GCACAATCTTTGTCGTTCCATCA	CCGCACAATCTTTGTCGTTCCATCA	1MM intron 25 guides	23	0	1	0
1071	2	405	TGTGGAAAGGACGAAACACCGCACAATCTTTGTCGTTCCATCAGTTTTGAGACGGACGTCTCGCTCCCCACACAATCTTTGTCGTTCCATCACAGGGTGTAACATAGCAGAACGGCGGGTAAGCTTGGCGTAACTAGATC	AGCAGAACGGCGGGT	GCACAATCTTTGTCGTTCCATCA	CCACACAATCTTTGTCGTTCCATCA	1MM intron 25 guides	23	0	0	0	23	G	T
1072	2	405	TGTGGAAAGGACGAAACACCGCACAATCTTTGTCGTTCCATCAGTTTTGAGACGGACGTCTCGCTCCCCCCACAATCTTTGTCGTTCCATCACAGGGTGTAACATCAGGATTCGCACATCAAGCTTGGCGTAACTAGATC	CAGGATTCGCACATC	GCACAATCTTTGTCGTTCCATCA	CCCCACAATCTTTGTCGTTCCATCA	1MM intron 25 guides	23	0	0	0	23	G	G
1073	2	405	TGTGGAAAGGACGAAACACCGCACAATCTTTGTCGTTCCATCAGTTTTGAGACGGACGTCTCGCTCCCCTCACAATCTTTGTCGTTCCATCACAGGGTGTAACATGTCCCTGACCCAACTAAGCTTGGCGTAACTAGATC	GTCCCTGACCCAACT	GCACAATCTTTGTCGTTCCATCA	CCTCACAATCTTTGTCGTTCCATCA	1MM intron 25 guides	23	0	0	0	23	G	A
1074	2	405	TGTGGAAAGGACGAAACACCGCACAATCTTTGTCGTTCCATCAGTTTTGAGACGGACGTCTCGCTCCCCGAACAATCTTTGTCGTTCCATCACAGGGTGTAACATTCATGTAGGAATCAAAAGCTTGGCGTAACTAGATC	TCATGTAGGAATCAA	GCACAATCTTTGTCGTTCCATCA	CCGAACAATCTTTGTCGTTCCATCA	1MM intron 25 guides	23	0	0	0	22	C	T
1075	2	405	TGTGGAAAGGACGAAACACCGCACAATCTTTGTCGTTCCATCAGTTTTGAGACGGACGTCTCGCTCCCCGTACAATCTTTGTCGTTCCATCACAGGGTGTAACATGCCACTGTGTGAGAGAAGCTTGGCGTAACTAGATC	GCCACTGTGTGAGAG	GCACAATCTTTGTCGTTCCATCA	CCGTACAATCTTTGTCGTTCCATCA	1MM intron 25 guides	23	0	0	0	22	C	A
1076	2	405	TGTGGAAAGGACGAAACACCGCACAATCTTTGTCGTTCCATCAGTTTTGAGACGGACGTCTCGCTCCCCGGACAATCTTTGTCGTTCCATCACAGGGTGTAACATTTTCCTTCACGTACTAAGCTTGGCGTAACTAGATC	TTTCCTTCACGTACT	GCACAATCTTTGTCGTTCCATCA	CCGGACAATCTTTGTCGTTCCATCA	1MM intron 25 guides	23	0	0	0	22	C	C
1077	2	405	TGTGGAAAGGACGAAACACCGCACAATCTTTGTCGTTCCATCAGTTTTGAGACGGACGTCTCGCTCCCCGCCCAATCTTTGTCGTTCCATCACAGGGTGTAACATTGAATGCCATGCTGCAAGCTTGGCGTAACTAGATC	TGAATGCCATGCTGC	GCACAATCTTTGTCGTTCCATCA	CCGCCCAATCTTTGTCGTTCCATCA	1MM intron 25 guides	23	0	0	0	21	A	G
1078	2	405	TGTGGAAAGGACGAAACACCGCACAATCTTTGTCGTTCCATCAGTTTTGAGACGGACGTCTCGCTCCCCGCTCAATCTTTGTCGTTCCATCACAGGGTGTAACATCCATACCGTCTGACCAAGCTTGGCGTAACTAGATC	CCATACCGTCTGACC	GCACAATCTTTGTCGTTCCATCA	CCGCTCAATCTTTGTCGTTCCATCA	1MM intron 25 guides	23	0	0	0	21	A	A
1079	2	405	TGTGGAAAGGACGAAACACCGCACAATCTTTGTCGTTCCATCAGTTTTGAGACGGACGTCTCGCTCCCCGCGCAATCTTTGTCGTTCCATCACAGGGTGTAACATAGATACGGTGTAAGAAAGCTTGGCGTAACTAGATC	AGATACGGTGTAAGA	GCACAATCTTTGTCGTTCCATCA	CCGCGCAATCTTTGTCGTTCCATCA	1MM intron 25 guides	23	0	0	0	21	A	C
1080	2	405	TGTGGAAAGGACGAAACACCGCACAATCTTTGTCGTTCCATCAGTTTTGAGACGGACGTCTCGCTCCCCGCAAAATCTTTGTCGTTCCATCACAGGGTGTAACATTAACAACTCAGACCTAAGCTTGGCGTAACTAGATC	TAACAACTCAGACCT	GCACAATCTTTGTCGTTCCATCA	CCGCAAAATCTTTGTCGTTCCATCA	1MM intron 25 guides	23	0	0	0	20	C	T
1081	2	405	TGTGGAAAGGACGAAACACCGCACAATCTTTGTCGTTCCATCAGTTTTGAGACGGACGTCTCGCTCCCCGCATAATCTTTGTCGTTCCATCACAGGGTGTAACATAATGAACTAGGTGAGAAGCTTGGCGTAACTAGATC	AATGAACTAGGTGAG	GCACAATCTTTGTCGTTCCATCA	CCGCATAATCTTTGTCGTTCCATCA	1MM intron 25 guides	23	0	0	0	20	C	A
1082	2	405	TGTGGAAAGGACGAAACACCGCACAATCTTTGTCGTTCCATCAGTTTTGAGACGGACGTCTCGCTCCCCGCAGAATCTTTGTCGTTCCATCACAGGGTGTAACATCCTTGGTTCAGCACCAAGCTTGGCGTAACTAGATC	CCTTGGTTCAGCACC	GCACAATCTTTGTCGTTCCATCA	CCGCAGAATCTTTGTCGTTCCATCA	1MM intron 25 guides	23	0	0	0	20	C	C
1083	2	405	TGTGGAAAGGACGAAACACCGCACAATCTTTGTCGTTCCATCAGTTTTGAGACGGACGTCTCGCTCCCCGCACCATCTTTGTCGTTCCATCACAGGGTGTAACATGGTGCAGTCCAATAAAAGCTTGGCGTAACTAGATC	GGTGCAGTCCAATAA	GCACAATCTTTGTCGTTCCATCA	CCGCACCATCTTTGTCGTTCCATCA	1MM intron 25 guides	23	0	0	0	19	A	G
1084	2	405	TGTGGAAAGGACGAAACACCGCACAATCTTTGTCGTTCCATCAGTTTTGAGACGGACGTCTCGCTCCCCGCACTATCTTTGTCGTTCCATCACAGGGTGTAACATATAGGTGGGACTCTAAAGCTTGGCGTAACTAGATC	ATAGGTGGGACTCTA	GCACAATCTTTGTCGTTCCATCA	CCGCACTATCTTTGTCGTTCCATCA	1MM intron 25 guides	23	0	0	0	19	A	A
1085	2	405	TGTGGAAAGGACGAAACACCGCACAATCTTTGTCGTTCCATCAGTTTTGAGACGGACGTCTCGCTCCCCGCACGATCTTTGTCGTTCCATCACAGGGTGTAACATCGCTCTAGCAATAGCAAGCTTGGCGTAACTAGATC	CGCTCTAGCAATAGC	GCACAATCTTTGTCGTTCCATCA	CCGCACGATCTTTGTCGTTCCATCA	1MM intron 25 guides	23	0	0	0	19	A	C
1086	2	405	TGTGGAAAGGACGAAACACCGCACAATCTTTGTCGTTCCATCAGTTTTGAGACGGACGTCTCGCTCCCCGCACACTCTTTGTCGTTCCATCACAGGGTGTAACATTAGTACCTAAGCAGGAAGCTTGGCGTAACTAGATC	TAGTACCTAAGCAGG	GCACAATCTTTGTCGTTCCATCA	CCGCACACTCTTTGTCGTTCCATCA	1MM intron 25 guides	23	0	0	0	18	A	G
1087	2	405	TGTGGAAAGGACGAAACACCGCACAATCTTTGTCGTTCCATCAGTTTTGAGACGGACGTCTCGCTCCCCGCACATTCTTTGTCGTTCCATCACAGGGTGTAACATTCTTTGAATCATACCAAGCTTGGCGTAACTAGATC	TCTTTGAATCATACC	GCACAATCTTTGTCGTTCCATCA	CCGCACATTCTTTGTCGTTCCATCA	1MM intron 25 guides	23	0	0	0	18	A	A
1088	2	405	TGTGGAAAGGACGAAACACCGCACAATCTTTGTCGTTCCATCAGTTTTGAGACGGACGTCTCGCTCCCCGCACAGTCTTTGTCGTTCCATCACAGGGTGTAACATGTTGGTTGTGTTATGAAGCTTGGCGTAACTAGATC	GTTGGTTGTGTTATG	GCACAATCTTTGTCGTTCCATCA	CCGCACAGTCTTTGTCGTTCCATCA	1MM intron 25 guides	23	0	0	0	18	A	C
1089	2	405	TGTGGAAAGGACGAAACACCGCACAATCTTTGTCGTTCCATCAGTTTTGAGACGGACGTCTCGCTCCCCGCACAAACTTTGTCGTTCCATCACAGGGTGTAACATAGCGCATACACACCTAAGCTTGGCGTAACTAGATC	AGCGCATACACACCT	GCACAATCTTTGTCGTTCCATCA	CCGCACAAACTTTGTCGTTCCATCA	1MM intron 25 guides	23	0	0	0	17	U	T
1090	2	405	TGTGGAAAGGACGAAACACCGCACAATCTTTGTCGTTCCATCAGTTTTGAGACGGACGTCTCGCTCCCCGCACAACCTTTGTCGTTCCATCACAGGGTGTAACATACTAAGTAACATGGTAAGCTTGGCGTAACTAGATC	ACTAAGTAACATGGT	GCACAATCTTTGTCGTTCCATCA	CCGCACAACCTTTGTCGTTCCATCA	1MM intron 25 guides	23	0	0	0	17	U	G
1091	2	405	TGTGGAAAGGACGAAACACCGCACAATCTTTGTCGTTCCATCAGTTTTGAGACGGACGTCTCGCTCCCCGCACAAGCTTTGTCGTTCCATCACAGGGTGTAACATACCCATAACATCTAGAAGCTTGGCGTAACTAGATC	ACCCATAACATCTAG	GCACAATCTTTGTCGTTCCATCA	CCGCACAAGCTTTGTCGTTCCATCA	1MM intron 25 guides	23	0	0	0	17	U	C
1092	2	405	TGTGGAAAGGACGAAACACCGCACAATCTTTGTCGTTCCATCAGTTTTGAGACGGACGTCTCGCTCCCCGCACAATATTTGTCGTTCCATCACAGGGTGTAACATAATCAGTACCAGCTTAAGCTTGGCGTAACTAGATC	AATCAGTACCAGCTT	GCACAATCTTTGTCGTTCCATCA	CCGCACAATATTTGTCGTTCCATCA	1MM intron 25 guides	23	0	0	0	16	C	T
1093	2	405	TGTGGAAAGGACGAAACACCGCACAATCTTTGTCGTTCCATCAGTTTTGAGACGGACGTCTCGCTCCCCGCACAATTTTTGTCGTTCCATCACAGGGTGTAACATGTGCGCTGGATTGAGAAGCTTGGCGTAACTAGATC	GTGCGCTGGATTGAG	GCACAATCTTTGTCGTTCCATCA	CCGCACAATTTTTGTCGTTCCATCA	1MM intron 25 guides	23	0	0	0	16	C	A
1094	2	405	TGTGGAAAGGACGAAACACCGCACAATCTTTGTCGTTCCATCAGTTTTGAGACGGACGTCTCGCTCCCCGCACAATGTTTGTCGTTCCATCACAGGGTGTAACATGTGGCACCTTCAGGCAAGCTTGGCGTAACTAGATC	GTGGCACCTTCAGGC	GCACAATCTTTGTCGTTCCATCA	CCGCACAATGTTTGTCGTTCCATCA	1MM intron 25 guides	23	0	0	0	16	C	C
1095	2	405	TGTGGAAAGGACGAAACACCGCACAATCTTTGTCGTTCCATCAGTTTTGAGACGGACGTCTCGCTCCCCGCACAATCATTGTCGTTCCATCACAGGGTGTAACATCTGCCATTCTGGGTCAAGCTTGGCGTAACTAGATC	CTGCCATTCTGGGTC	GCACAATCTTTGTCGTTCCATCA	CCGCACAATCATTGTCGTTCCATCA	1MM intron 25 guides	23	0	0	0	15	U	T
1096	2	405	TGTGGAAAGGACGAAACACCGCACAATCTTTGTCGTTCCATCAGTTTTGAGACGGACGTCTCGCTCCCCGCACAATCCTTGTCGTTCCATCACAGGGTGTAACATAGTTGCGCTTCTCATAAGCTTGGCGTAACTAGATC	AGTTGCGCTTCTCAT	GCACAATCTTTGTCGTTCCATCA	CCGCACAATCCTTGTCGTTCCATCA	1MM intron 25 guides	23	0	0	0	15	U	G
1097	2	405	TGTGGAAAGGACGAAACACCGCACAATCTTTGTCGTTCCATCAGTTTTGAGACGGACGTCTCGCTCCCCGCACAATCGTTGTCGTTCCATCACAGGGTGTAACATATCGTCGCTAAATCAAAGCTTGGCGTAACTAGATC	ATCGTCGCTAAATCA	GCACAATCTTTGTCGTTCCATCA	CCGCACAATCGTTGTCGTTCCATCA	1MM intron 25 guides	23	0	0	0	15	U	C
1098	2	405	TGTGGAAAGGACGAAACACCGCACAATCTTTGTCGTTCCATCAGTTTTGAGACGGACGTCTCGCTCCCCGCACAATCTATGTCGTTCCATCACAGGGTGTAACATTTGACTTTAAACTCCAAGCTTGGCGTAACTAGATC	TTGACTTTAAACTCC	GCACAATCTTTGTCGTTCCATCA	CCGCACAATCTATGTCGTTCCATCA	1MM intron 25 guides	23	0	0	0	14	U	T
1099	2	405	TGTGGAAAGGACGAAACACCGCACAATCTTTGTCGTTCCATCAGTTTTGAGACGGACGTCTCGCTCCCCGCACAATCTCTGTCGTTCCATCACAGGGTGTAACATTGTGGGTCGAGGCATAAGCTTGGCGTAACTAGATC	TGTGGGTCGAGGCAT	GCACAATCTTTGTCGTTCCATCA	CCGCACAATCTCTGTCGTTCCATCA	1MM intron 25 guides	23	0	0	0	14	U	G
1100	2	405	TGTGGAAAGGACGAAACACCGCACAATCTTTGTCGTTCCATCAGTTTTGAGACGGACGTCTCGCTCCCCGCACAATCTGTGTCGTTCCATCACAGGGTGTAACATTGAAGGCGATACGAGAAGCTTGGCGTAACTAGATC	TGAAGGCGATACGAG	GCACAATCTTTGTCGTTCCATCA	CCGCACAATCTGTGTCGTTCCATCA	1MM intron 25 guides	23	0	0	0	14	U	C
1101	2	405	TGTGGAAAGGACGAAACACCGCACAATCTTTGTCGTTCCATCAGTTTTGAGACGGACGTCTCGCTCCCCGCACAATCTTAGTCGTTCCATCACAGGGTGTAACATCGTAACCACTGGAAAAAGCTTGGCGTAACTAGATC	CGTAACCACTGGAAA	GCACAATCTTTGTCGTTCCATCA	CCGCACAATCTTAGTCGTTCCATCA	1MM intron 25 guides	23	0	0	0	13	U	T
1102	2	405	TGTGGAAAGGACGAAACACCGCACAATCTTTGTCGTTCCATCAGTTTTGAGACGGACGTCTCGCTCCCCGCACAATCTTCGTCGTTCCATCACAGGGTGTAACATCCCAATTATATACCTAAGCTTGGCGTAACTAGATC	CCCAATTATATACCT	GCACAATCTTTGTCGTTCCATCA	CCGCACAATCTTCGTCGTTCCATCA	1MM intron 25 guides	23	0	0	0	13	U	G
1103	2	405	TGTGGAAAGGACGAAACACCGCACAATCTTTGTCGTTCCATCAGTTTTGAGACGGACGTCTCGCTCCCCGCACAATCTTGGTCGTTCCATCACAGGGTGTAACATGTATGCACCGGCCACAAGCTTGGCGTAACTAGATC	GTATGCACCGGCCAC	GCACAATCTTTGTCGTTCCATCA	CCGCACAATCTTGGTCGTTCCATCA	1MM intron 25 guides	23	0	0	0	13	U	C
1104	2	405	TGTGGAAAGGACGAAACACCGCACAATCTTTGTCGTTCCATCAGTTTTGAGACGGACGTCTCGCTCCCCGCACAATCTTTATCGTTCCATCACAGGGTGTAACATGGTTCTGAACAGACAAAGCTTGGCGTAACTAGATC	GGTTCTGAACAGACA	GCACAATCTTTGTCGTTCCATCA	CCGCACAATCTTTATCGTTCCATCA	1MM intron 25 guides	23	0	0	0	12	G	T
1105	2	405	TGTGGAAAGGACGAAACACCGCACAATCTTTGTCGTTCCATCAGTTTTGAGACGGACGTCTCGCTCCCCGCACAATCTTTCTCGTTCCATCACAGGGTGTAACATTTCATTGAATCTGTCAAGCTTGGCGTAACTAGATC	TTCATTGAATCTGTC	GCACAATCTTTGTCGTTCCATCA	CCGCACAATCTTTCTCGTTCCATCA	1MM intron 25 guides	23	0	0	0	12	G	G
1106	2	405	TGTGGAAAGGACGAAACACCGCACAATCTTTGTCGTTCCATCAGTTTTGAGACGGACGTCTCGCTCCCCGCACAATCTTTTTCGTTCCATCACAGGGTGTAACATTATCACTCTCATAACAAGCTTGGCGTAACTAGATC	TATCACTCTCATAAC	GCACAATCTTTGTCGTTCCATCA	CCGCACAATCTTTTTCGTTCCATCA	1MM intron 25 guides	23	0	0	0	12	G	A
1107	2	405	TGTGGAAAGGACGAAACACCGCACAATCTTTGTCGTTCCATCAGTTTTGAGACGGACGTCTCGCTCCCCGCACAATCTTTGACGTTCCATCACAGGGTGTAACATCCGGTAGTCGCTGACAAGCTTGGCGTAACTAGATC	CCGGTAGTCGCTGAC	GCACAATCTTTGTCGTTCCATCA	CCGCACAATCTTTGACGTTCCATCA	1MM intron 25 guides	23	0	0	0	11	U	T
1108	2	405	TGTGGAAAGGACGAAACACCGCACAATCTTTGTCGTTCCATCAGTTTTGAGACGGACGTCTCGCTCCCCGCACAATCTTTGCCGTTCCATCACAGGGTGTAACATTGTCTCGGGATAACCAAGCTTGGCGTAACTAGATC	TGTCTCGGGATAACC	GCACAATCTTTGTCGTTCCATCA	CCGCACAATCTTTGCCGTTCCATCA	1MM intron 25 guides	23	0	0	0	11	U	G
1109	2	405	TGTGGAAAGGACGAAACACCGCACAATCTTTGTCGTTCCATCAGTTTTGAGACGGACGTCTCGCTCCCCGCACAATCTTTGGCGTTCCATCACAGGGTGTAACATCGAGAAGAACTGGACAAGCTTGGCGTAACTAGATC	CGAGAAGAACTGGAC	GCACAATCTTTGTCGTTCCATCA	CCGCACAATCTTTGGCGTTCCATCA	1MM intron 25 guides	23	0	0	0	11	U	C
1110	2	405	TGTGGAAAGGACGAAACACCGCACAATCTTTGTCGTTCCATCAGTTTTGAGACGGACGTCTCGCTCCCCGCACAATCTTTGTAGTTCCATCACAGGGTGTAACATTTAATACCAATCGCGAAGCTTGGCGTAACTAGATC	TTAATACCAATCGCG	GCACAATCTTTGTCGTTCCATCA	CCGCACAATCTTTGTAGTTCCATCA	1MM intron 25 guides	23	0	0	0	10	C	T
1111	2	405	TGTGGAAAGGACGAAACACCGCACAATCTTTGTCGTTCCATCAGTTTTGAGACGGACGTCTCGCTCCCCGCACAATCTTTGTTGTTCCATCACAGGGTGTAACATGCAGCAGACGGGACAAAGCTTGGCGTAACTAGATC	GCAGCAGACGGGACA	GCACAATCTTTGTCGTTCCATCA	CCGCACAATCTTTGTTGTTCCATCA	1MM intron 25 guides	23	0	0	0	10	C	A
1112	2	405	TGTGGAAAGGACGAAACACCGCACAATCTTTGTCGTTCCATCAGTTTTGAGACGGACGTCTCGCTCCCCGCACAATCTTTGTGGTTCCATCACAGGGTGTAACATCAGCCCTCGATTATTAAGCTTGGCGTAACTAGATC	CAGCCCTCGATTATT	GCACAATCTTTGTCGTTCCATCA	CCGCACAATCTTTGTGGTTCCATCA	1MM intron 25 guides	23	0	0	0	10	C	C
1113	2	405	TGTGGAAAGGACGAAACACCGCACAATCTTTGTCGTTCCATCAGTTTTGAGACGGACGTCTCGCTCCCCGCACAATCTTTGTCATTCCATCACAGGGTGTAACATTGGCATTTATCATGGAAGCTTGGCGTAACTAGATC	TGGCATTTATCATGG	GCACAATCTTTGTCGTTCCATCA	CCGCACAATCTTTGTCATTCCATCA	1MM intron 25 guides	23	0	0	0	9	G	T
1114	2	405	TGTGGAAAGGACGAAACACCGCACAATCTTTGTCGTTCCATCAGTTTTGAGACGGACGTCTCGCTCCCCGCACAATCTTTGTCCTTCCATCACAGGGTGTAACATATGCGTGTCGGTTGTAAGCTTGGCGTAACTAGATC	ATGCGTGTCGGTTGT	GCACAATCTTTGTCGTTCCATCA	CCGCACAATCTTTGTCCTTCCATCA	1MM intron 25 guides	23	0	0	0	9	G	G
1115	2	405	TGTGGAAAGGACGAAACACCGCACAATCTTTGTCGTTCCATCAGTTTTGAGACGGACGTCTCGCTCCCCGCACAATCTTTGTCTTTCCATCACAGGGTGTAACATTCCGCGGTCATCCTAAAGCTTGGCGTAACTAGATC	TCCGCGGTCATCCTA	GCACAATCTTTGTCGTTCCATCA	CCGCACAATCTTTGTCTTTCCATCA	1MM intron 25 guides	23	0	0	0	9	G	A
1116	2	405	TGTGGAAAGGACGAAACACCGCACAATCTTTGTCGTTCCATCAGTTTTGAGACGGACGTCTCGCTCCCCGCACAATCTTTGTCGATCCATCACAGGGTGTAACATGAATGGTAGCTTATAAAGCTTGGCGTAACTAGATC	GAATGGTAGCTTATA	GCACAATCTTTGTCGTTCCATCA	CCGCACAATCTTTGTCGATCCATCA	1MM intron 25 guides	23	0	0	0	8	U	T
1117	2	405	TGTGGAAAGGACGAAACACCGCACAATCTTTGTCGTTCCATCAGTTTTGAGACGGACGTCTCGCTCCCCGCACAATCTTTGTCGCTCCATCACAGGGTGTAACATGCAACCTGGGTACGAAAGCTTGGCGTAACTAGATC	GCAACCTGGGTACGA	GCACAATCTTTGTCGTTCCATCA	CCGCACAATCTTTGTCGCTCCATCA	1MM intron 25 guides	23	0	0	0	8	U	G
1118	2	405	TGTGGAAAGGACGAAACACCGCACAATCTTTGTCGTTCCATCAGTTTTGAGACGGACGTCTCGCTCCCCGCACAATCTTTGTCGGTCCATCACAGGGTGTAACATAGTCAGTCTAGCCACAAGCTTGGCGTAACTAGATC	AGTCAGTCTAGCCAC	GCACAATCTTTGTCGTTCCATCA	CCGCACAATCTTTGTCGGTCCATCA	1MM intron 25 guides	23	0	0	0	8	U	C
1119	2	405	TGTGGAAAGGACGAAACACCGCACAATCTTTGTCGTTCCATCAGTTTTGAGACGGACGTCTCGCTCCCCGCACAATCTTTGTCGTACCATCACAGGGTGTAACATTACGGTTATATTCGGAAGCTTGGCGTAACTAGATC	TACGGTTATATTCGG	GCACAATCTTTGTCGTTCCATCA	CCGCACAATCTTTGTCGTACCATCA	1MM intron 25 guides	23	0	0	0	7	U	T
1120	2	405	TGTGGAAAGGACGAAACACCGCACAATCTTTGTCGTTCCATCAGTTTTGAGACGGACGTCTCGCTCCCCGCACAATCTTTGTCGTCCCATCACAGGGTGTAACATTTACACTGTTCAGCCAAGCTTGGCGTAACTAGATC	TTACACTGTTCAGCC	GCACAATCTTTGTCGTTCCATCA	CCGCACAATCTTTGTCGTCCCATCA	1MM intron 25 guides	23	0	0	0	7	U	G
1121	2	405	TGTGGAAAGGACGAAACACCGCACAATCTTTGTCGTTCCATCAGTTTTGAGACGGACGTCTCGCTCCCCGCACAATCTTTGTCGTGCCATCACAGGGTGTAACATAGCTATAGATCGGGTAAGCTTGGCGTAACTAGATC	AGCTATAGATCGGGT	GCACAATCTTTGTCGTTCCATCA	CCGCACAATCTTTGTCGTGCCATCA	1MM intron 25 guides	23	0	0	0	7	U	C
1122	2	405	TGTGGAAAGGACGAAACACCGCACAATCTTTGTCGTTCCATCAGTTTTGAGACGGACGTCTCGCTCCCCGCACAATCTTTGTCGTTACATCACAGGGTGTAACATCATTCAGTCAGTGCGAAGCTTGGCGTAACTAGATC	CATTCAGTCAGTGCG	GCACAATCTTTGTCGTTCCATCA	CCGCACAATCTTTGTCGTTACATCA	1MM intron 25 guides	23	0	0	0	6	C	T
1123	2	405	TGTGGAAAGGACGAAACACCGCACAATCTTTGTCGTTCCATCAGTTTTGAGACGGACGTCTCGCTCCCCGCACAATCTTTGTCGTTTCATCACAGGGTGTAACATGATTCTGCAGGCGAGAAGCTTGGCGTAACTAGATC	GATTCTGCAGGCGAG	GCACAATCTTTGTCGTTCCATCA	CCGCACAATCTTTGTCGTTTCATCA	1MM intron 25 guides	23	0	0	0	6	C	A
1124	2	405	TGTGGAAAGGACGAAACACCGCACAATCTTTGTCGTTCCATCAGTTTTGAGACGGACGTCTCGCTCCCCGCACAATCTTTGTCGTTGCATCACAGGGTGTAACATGTCAAGAAGAACTGAAAGCTTGGCGTAACTAGATC	GTCAAGAAGAACTGA	GCACAATCTTTGTCGTTCCATCA	CCGCACAATCTTTGTCGTTGCATCA	1MM intron 25 guides	23	0	0	0	6	C	C
1125	2	405	TGTGGAAAGGACGAAACACCGCACAATCTTTGTCGTTCCATCAGTTTTGAGACGGACGTCTCGCTCCCCGCACAATCTTTGTCGTTCAATCACAGGGTGTAACATTTCGCCCAGGCCTTAAAGCTTGGCGTAACTAGATC	TTCGCCCAGGCCTTA	GCACAATCTTTGTCGTTCCATCA	CCGCACAATCTTTGTCGTTCAATCA	1MM intron 25 guides	23	0	0	0	5	C	T
1126	2	405	TGTGGAAAGGACGAAACACCGCACAATCTTTGTCGTTCCATCAGTTTTGAGACGGACGTCTCGCTCCCCGCACAATCTTTGTCGTTCTATCACAGGGTGTAACATGTATCCTACATAGGTAAGCTTGGCGTAACTAGATC	GTATCCTACATAGGT	GCACAATCTTTGTCGTTCCATCA	CCGCACAATCTTTGTCGTTCTATCA	1MM intron 25 guides	23	0	0	0	5	C	A
1127	2	405	TGTGGAAAGGACGAAACACCGCACAATCTTTGTCGTTCCATCAGTTTTGAGACGGACGTCTCGCTCCCCGCACAATCTTTGTCGTTCGATCACAGGGTGTAACATAAAGTCTCCGCGACTAAGCTTGGCGTAACTAGATC	AAAGTCTCCGCGACT	GCACAATCTTTGTCGTTCCATCA	CCGCACAATCTTTGTCGTTCGATCA	1MM intron 25 guides	23	0	0	0	5	C	C
1128	2	405	TGTGGAAAGGACGAAACACCGCACAATCTTTGTCGTTCCATCAGTTTTGAGACGGACGTCTCGCTCCCCGCACAATCTTTGTCGTTCCCTCACAGGGTGTAACATACTTTGGTTAACCAGAAGCTTGGCGTAACTAGATC	ACTTTGGTTAACCAG	GCACAATCTTTGTCGTTCCATCA	CCGCACAATCTTTGTCGTTCCCTCA	1MM intron 25 guides	23	0	0	0	4	A	G
1129	2	405	TGTGGAAAGGACGAAACACCGCACAATCTTTGTCGTTCCATCAGTTTTGAGACGGACGTCTCGCTCCCCGCACAATCTTTGTCGTTCCTTCACAGGGTGTAACATTTATGAGCCTGCGGTAAGCTTGGCGTAACTAGATC	TTATGAGCCTGCGGT	GCACAATCTTTGTCGTTCCATCA	CCGCACAATCTTTGTCGTTCCTTCA	1MM intron 25 guides	23	0	0	0	4	A	A
1130	2	405	TGTGGAAAGGACGAAACACCGCACAATCTTTGTCGTTCCATCAGTTTTGAGACGGACGTCTCGCTCCCCGCACAATCTTTGTCGTTCCGTCACAGGGTGTAACATACCCAAGGTAGTAGTAAGCTTGGCGTAACTAGATC	ACCCAAGGTAGTAGT	GCACAATCTTTGTCGTTCCATCA	CCGCACAATCTTTGTCGTTCCGTCA	1MM intron 25 guides	23	0	0	0	4	A	C
1131	2	405	TGTGGAAAGGACGAAACACCGCACAATCTTTGTCGTTCCATCAGTTTTGAGACGGACGTCTCGCTCCCCGCACAATCTTTGTCGTTCCAACACAGGGTGTAACATCCAAGAATATACCAAAAGCTTGGCGTAACTAGATC	CCAAGAATATACCAA	GCACAATCTTTGTCGTTCCATCA	CCGCACAATCTTTGTCGTTCCAACA	1MM intron 25 guides	23	0	0	0	3	U	T
1132	2	405	TGTGGAAAGGACGAAACACCGCACAATCTTTGTCGTTCCATCAGTTTTGAGACGGACGTCTCGCTCCCCGCACAATCTTTGTCGTTCCACCACAGGGTGTAACATTAGGAGGGAGGCTGCAAGCTTGGCGTAACTAGATC	TAGGAGGGAGGCTGC	GCACAATCTTTGTCGTTCCATCA	CCGCACAATCTTTGTCGTTCCACCA	1MM intron 25 guides	23	0	0	0	3	U	G
1133	2	405	TGTGGAAAGGACGAAACACCGCACAATCTTTGTCGTTCCATCAGTTTTGAGACGGACGTCTCGCTCCCCGCACAATCTTTGTCGTTCCAGCACAGGGTGTAACATTCTAGAGTTCCGGACAAGCTTGGCGTAACTAGATC	TCTAGAGTTCCGGAC	GCACAATCTTTGTCGTTCCATCA	CCGCACAATCTTTGTCGTTCCAGCA	1MM intron 25 guides	23	0	0	0	3	U	C
1134	2	405	TGTGGAAAGGACGAAACACCGCACAATCTTTGTCGTTCCATCAGTTTTGAGACGGACGTCTCGCTCCCCGCACAATCTTTGTCGTTCCATAACAGGGTGTAACATACGCCCTTGACTTATAAGCTTGGCGTAACTAGATC	ACGCCCTTGACTTAT	GCACAATCTTTGTCGTTCCATCA	CCGCACAATCTTTGTCGTTCCATAA	1MM intron 25 guides	23	0	0	0	2	C	T
1135	2	405	TGTGGAAAGGACGAAACACCGCACAATCTTTGTCGTTCCATCAGTTTTGAGACGGACGTCTCGCTCCCCGCACAATCTTTGTCGTTCCATTACAGGGTGTAACATAACACGAAACGTAGAAAGCTTGGCGTAACTAGATC	AACACGAAACGTAGA	GCACAATCTTTGTCGTTCCATCA	CCGCACAATCTTTGTCGTTCCATTA	1MM intron 25 guides	23	0	0	0	2	C	A
1136	2	405	TGTGGAAAGGACGAAACACCGCACAATCTTTGTCGTTCCATCAGTTTTGAGACGGACGTCTCGCTCCCCGCACAATCTTTGTCGTTCCATGACAGGGTGTAACATGCTTATGGATTCGCGAAGCTTGGCGTAACTAGATC	GCTTATGGATTCGCG	GCACAATCTTTGTCGTTCCATCA	CCGCACAATCTTTGTCGTTCCATGA	1MM intron 25 guides	23	0	0	0	2	C	C
1137	2	405	TGTGGAAAGGACGAAACACCGCACAATCTTTGTCGTTCCATCAGTTTTGAGACGGACGTCTCGCTCCCCGCACAATCTTTGTCGTTCCATCCCAGGGTGTAACATCCGAGTCAGTCGTCGAAGCTTGGCGTAACTAGATC	CCGAGTCAGTCGTCG	GCACAATCTTTGTCGTTCCATCA	CCGCACAATCTTTGTCGTTCCATCC	1MM intron 25 guides	23	0	0	0	1	A	G
1138	2	405	TGTGGAAAGGACGAAACACCGCACAATCTTTGTCGTTCCATCAGTTTTGAGACGGACGTCTCGCTCCCCGCACAATCTTTGTCGTTCCATCTCAGGGTGTAACATGTGGCATCTTTGGGTAAGCTTGGCGTAACTAGATC	GTGGCATCTTTGGGT	GCACAATCTTTGTCGTTCCATCA	CCGCACAATCTTTGTCGTTCCATCT	1MM intron 25 guides	23	0	0	0	1	A	A
1139	2	405	TGTGGAAAGGACGAAACACCGCACAATCTTTGTCGTTCCATCAGTTTTGAGACGGACGTCTCGCTCCCCGCACAATCTTTGTCGTTCCATCGCAGGGTGTAACATTTCTGAGAGTGAACGAAGCTTGGCGTAACTAGATC	TTCTGAGAGTGAACG	GCACAATCTTTGTCGTTCCATCA	CCGCACAATCTTTGTCGTTCCATCG	1MM intron 25 guides	23	0	0	0	1	A	C
1140	2	406	TGTGGAAAGGACGAAACACCGCCACAATCTTTGTCGTTCCATCAGTTTTGAGACGGACGTCTCGCTCCCCAGGCTTACAGTTGATACAATCAAACAGGGTGTAACATGGGAACGAAGCGCGTAAGCTTGGCGTAACTAGATC	GGGAACGAAGCGCGT	GCCACAATCTTTGTCGTTCCATCA	CCAGGCTTACAGTTGATACAATCAAA	1MM intron 25 guides	24	1	0	0
1141	2	406	TGTGGAAAGGACGAAACACCGCCACAATCTTTGTCGTTCCATCAGTTTTGAGACGGACGTCTCGCTCCCCGGATCCAATCTGCAGCGTTGACGGCAGGGTGTAACATCCCGACCTATGGTTCAAGCTTGGCGTAACTAGATC	CCCGACCTATGGTTC	GCCACAATCTTTGTCGTTCCATCA	CCGGATCCAATCTGCAGCGTTGACGG	1MM intron 25 guides	24	1	0	0
1142	2	406	TGTGGAAAGGACGAAACACCGCCACAATCTTTGTCGTTCCATCAGTTTTGAGACGGACGTCTCGCTCCCGCCACAATCTTTGTCGTTCCATCACAGGGTGTAACATACGTGGAATTCGATGAAGCTTGGCGTAACTAGATC	ACGTGGAATTCGATG	GCCACAATCTTTGTCGTTCCATCA	CGCCACAATCTTTGTCGTTCCATCA	1MM intron 25 guides	24	0	1	0
1143	2	406	TGTGGAAAGGACGAAACACCGCCACAATCTTTGTCGTTCCATCAGTTTTGAGACGGACGTCTCGCTCCCACCACAATCTTTGTCGTTCCATCACAGGGTGTAACATTTCCACATGCAGGGTAAGCTTGGCGTAACTAGATC	TTCCACATGCAGGGT	GCCACAATCTTTGTCGTTCCATCA	CACCACAATCTTTGTCGTTCCATCA	1MM intron 25 guides	24	0	0	0	24	G	T
1144	2	406	TGTGGAAAGGACGAAACACCGCCACAATCTTTGTCGTTCCATCAGTTTTGAGACGGACGTCTCGCTCCCCCCACAATCTTTGTCGTTCCATCACAGGGTGTAACATCAGAGTTGTCGATCCAAGCTTGGCGTAACTAGATC	CAGAGTTGTCGATCC	GCCACAATCTTTGTCGTTCCATCA	CCCCACAATCTTTGTCGTTCCATCA	1MM intron 25 guides	24	0	0	0	24	G	G
1145	2	406	TGTGGAAAGGACGAAACACCGCCACAATCTTTGTCGTTCCATCAGTTTTGAGACGGACGTCTCGCTCCCTCCACAATCTTTGTCGTTCCATCACAGGGTGTAACATAAGCTGAACGTATTAAAGCTTGGCGTAACTAGATC	AAGCTGAACGTATTA	GCCACAATCTTTGTCGTTCCATCA	CTCCACAATCTTTGTCGTTCCATCA	1MM intron 25 guides	24	0	0	0	24	G	A
1146	2	406	TGTGGAAAGGACGAAACACCGCCACAATCTTTGTCGTTCCATCAGTTTTGAGACGGACGTCTCGCTCCCGACACAATCTTTGTCGTTCCATCACAGGGTGTAACATGAAGTTCGCGAACGCAAGCTTGGCGTAACTAGATC	GAAGTTCGCGAACGC	GCCACAATCTTTGTCGTTCCATCA	CGACACAATCTTTGTCGTTCCATCA	1MM intron 25 guides	24	0	0	0	23	C	T
1147	2	406	TGTGGAAAGGACGAAACACCGCCACAATCTTTGTCGTTCCATCAGTTTTGAGACGGACGTCTCGCTCCCGTCACAATCTTTGTCGTTCCATCACAGGGTGTAACATTCCCGACAATCTACTAAGCTTGGCGTAACTAGATC	TCCCGACAATCTACT	GCCACAATCTTTGTCGTTCCATCA	CGTCACAATCTTTGTCGTTCCATCA	1MM intron 25 guides	24	0	0	0	23	C	A
1148	2	406	TGTGGAAAGGACGAAACACCGCCACAATCTTTGTCGTTCCATCAGTTTTGAGACGGACGTCTCGCTCCCGGCACAATCTTTGTCGTTCCATCACAGGGTGTAACATATTATGGTAGGCGGTAAGCTTGGCGTAACTAGATC	ATTATGGTAGGCGGT	GCCACAATCTTTGTCGTTCCATCA	CGGCACAATCTTTGTCGTTCCATCA	1MM intron 25 guides	24	0	0	0	23	C	C
1149	2	406	TGTGGAAAGGACGAAACACCGCCACAATCTTTGTCGTTCCATCAGTTTTGAGACGGACGTCTCGCTCCCGCAACAATCTTTGTCGTTCCATCACAGGGTGTAACATTTCCTCCCTTTAGATAAGCTTGGCGTAACTAGATC	TTCCTCCCTTTAGAT	GCCACAATCTTTGTCGTTCCATCA	CGCAACAATCTTTGTCGTTCCATCA	1MM intron 25 guides	24	0	0	0	22	C	T
1150	2	406	TGTGGAAAGGACGAAACACCGCCACAATCTTTGTCGTTCCATCAGTTTTGAGACGGACGTCTCGCTCCCGCTACAATCTTTGTCGTTCCATCACAGGGTGTAACATCATGCTCCCACCAACAAGCTTGGCGTAACTAGATC	CATGCTCCCACCAAC	GCCACAATCTTTGTCGTTCCATCA	CGCTACAATCTTTGTCGTTCCATCA	1MM intron 25 guides	24	0	0	0	22	C	A
1151	2	406	TGTGGAAAGGACGAAACACCGCCACAATCTTTGTCGTTCCATCAGTTTTGAGACGGACGTCTCGCTCCCGCGACAATCTTTGTCGTTCCATCACAGGGTGTAACATTCCTTAGTAACTGTTAAGCTTGGCGTAACTAGATC	TCCTTAGTAACTGTT	GCCACAATCTTTGTCGTTCCATCA	CGCGACAATCTTTGTCGTTCCATCA	1MM intron 25 guides	24	0	0	0	22	C	C
1152	2	406	TGTGGAAAGGACGAAACACCGCCACAATCTTTGTCGTTCCATCAGTTTTGAGACGGACGTCTCGCTCCCGCCCCAATCTTTGTCGTTCCATCACAGGGTGTAACATATGCTCGGGATAACAAAGCTTGGCGTAACTAGATC	ATGCTCGGGATAACA	GCCACAATCTTTGTCGTTCCATCA	CGCCCCAATCTTTGTCGTTCCATCA	1MM intron 25 guides	24	0	0	0	21	A	G
1153	2	406	TGTGGAAAGGACGAAACACCGCCACAATCTTTGTCGTTCCATCAGTTTTGAGACGGACGTCTCGCTCCCGCCTCAATCTTTGTCGTTCCATCACAGGGTGTAACATTGTGTAGTCATGCGCAAGCTTGGCGTAACTAGATC	TGTGTAGTCATGCGC	GCCACAATCTTTGTCGTTCCATCA	CGCCTCAATCTTTGTCGTTCCATCA	1MM intron 25 guides	24	0	0	0	21	A	A
1154	2	406	TGTGGAAAGGACGAAACACCGCCACAATCTTTGTCGTTCCATCAGTTTTGAGACGGACGTCTCGCTCCCGCCGCAATCTTTGTCGTTCCATCACAGGGTGTAACATTAAATACCTTCACTCAAGCTTGGCGTAACTAGATC	TAAATACCTTCACTC	GCCACAATCTTTGTCGTTCCATCA	CGCCGCAATCTTTGTCGTTCCATCA	1MM intron 25 guides	24	0	0	0	21	A	C
1155	2	406	TGTGGAAAGGACGAAACACCGCCACAATCTTTGTCGTTCCATCAGTTTTGAGACGGACGTCTCGCTCCCGCCAAAATCTTTGTCGTTCCATCACAGGGTGTAACATAAGGATGCTATCGGTAAGCTTGGCGTAACTAGATC	AAGGATGCTATCGGT	GCCACAATCTTTGTCGTTCCATCA	CGCCAAAATCTTTGTCGTTCCATCA	1MM intron 25 guides	24	0	0	0	20	C	T
1156	2	406	TGTGGAAAGGACGAAACACCGCCACAATCTTTGTCGTTCCATCAGTTTTGAGACGGACGTCTCGCTCCCGCCATAATCTTTGTCGTTCCATCACAGGGTGTAACATTCGTGCATGGTTATAAAGCTTGGCGTAACTAGATC	TCGTGCATGGTTATA	GCCACAATCTTTGTCGTTCCATCA	CGCCATAATCTTTGTCGTTCCATCA	1MM intron 25 guides	24	0	0	0	20	C	A
1157	2	406	TGTGGAAAGGACGAAACACCGCCACAATCTTTGTCGTTCCATCAGTTTTGAGACGGACGTCTCGCTCCCGCCAGAATCTTTGTCGTTCCATCACAGGGTGTAACATCCGATCACGGTACTAAAGCTTGGCGTAACTAGATC	CCGATCACGGTACTA	GCCACAATCTTTGTCGTTCCATCA	CGCCAGAATCTTTGTCGTTCCATCA	1MM intron 25 guides	24	0	0	0	20	C	C
1158	2	406	TGTGGAAAGGACGAAACACCGCCACAATCTTTGTCGTTCCATCAGTTTTGAGACGGACGTCTCGCTCCCGCCACCATCTTTGTCGTTCCATCACAGGGTGTAACATGTGTTGACGGTAAACAAGCTTGGCGTAACTAGATC	GTGTTGACGGTAAAC	GCCACAATCTTTGTCGTTCCATCA	CGCCACCATCTTTGTCGTTCCATCA	1MM intron 25 guides	24	0	0	0	19	A	G
1159	2	406	TGTGGAAAGGACGAAACACCGCCACAATCTTTGTCGTTCCATCAGTTTTGAGACGGACGTCTCGCTCCCGCCACTATCTTTGTCGTTCCATCACAGGGTGTAACATCTCAACAGTGGTCTGAAGCTTGGCGTAACTAGATC	CTCAACAGTGGTCTG	GCCACAATCTTTGTCGTTCCATCA	CGCCACTATCTTTGTCGTTCCATCA	1MM intron 25 guides	24	0	0	0	19	A	A
1160	2	406	TGTGGAAAGGACGAAACACCGCCACAATCTTTGTCGTTCCATCAGTTTTGAGACGGACGTCTCGCTCCCGCCACGATCTTTGTCGTTCCATCACAGGGTGTAACATCAGGTACTGTGCCATAAGCTTGGCGTAACTAGATC	CAGGTACTGTGCCAT	GCCACAATCTTTGTCGTTCCATCA	CGCCACGATCTTTGTCGTTCCATCA	1MM intron 25 guides	24	0	0	0	19	A	C
1161	2	406	TGTGGAAAGGACGAAACACCGCCACAATCTTTGTCGTTCCATCAGTTTTGAGACGGACGTCTCGCTCCCGCCACACTCTTTGTCGTTCCATCACAGGGTGTAACATCTGTCGCGCAATGATAAGCTTGGCGTAACTAGATC	CTGTCGCGCAATGAT	GCCACAATCTTTGTCGTTCCATCA	CGCCACACTCTTTGTCGTTCCATCA	1MM intron 25 guides	24	0	0	0	18	A	G
1162	2	406	TGTGGAAAGGACGAAACACCGCCACAATCTTTGTCGTTCCATCAGTTTTGAGACGGACGTCTCGCTCCCGCCACATTCTTTGTCGTTCCATCACAGGGTGTAACATAGAGTGGAGATGGTCAAGCTTGGCGTAACTAGATC	AGAGTGGAGATGGTC	GCCACAATCTTTGTCGTTCCATCA	CGCCACATTCTTTGTCGTTCCATCA	1MM intron 25 guides	24	0	0	0	18	A	A
1163	2	406	TGTGGAAAGGACGAAACACCGCCACAATCTTTGTCGTTCCATCAGTTTTGAGACGGACGTCTCGCTCCCGCCACAGTCTTTGTCGTTCCATCACAGGGTGTAACATTCAGCTCAAGCTGACAAGCTTGGCGTAACTAGATC	TCAGCTCAAGCTGAC	GCCACAATCTTTGTCGTTCCATCA	CGCCACAGTCTTTGTCGTTCCATCA	1MM intron 25 guides	24	0	0	0	18	A	C
1164	2	406	TGTGGAAAGGACGAAACACCGCCACAATCTTTGTCGTTCCATCAGTTTTGAGACGGACGTCTCGCTCCCGCCACAAACTTTGTCGTTCCATCACAGGGTGTAACATGACTGGCTCTCAAACAAGCTTGGCGTAACTAGATC	GACTGGCTCTCAAAC	GCCACAATCTTTGTCGTTCCATCA	CGCCACAAACTTTGTCGTTCCATCA	1MM intron 25 guides	24	0	0	0	17	U	T
1165	2	406	TGTGGAAAGGACGAAACACCGCCACAATCTTTGTCGTTCCATCAGTTTTGAGACGGACGTCTCGCTCCCGCCACAACCTTTGTCGTTCCATCACAGGGTGTAACATCCGCATAATACGCCAAAGCTTGGCGTAACTAGATC	CCGCATAATACGCCA	GCCACAATCTTTGTCGTTCCATCA	CGCCACAACCTTTGTCGTTCCATCA	1MM intron 25 guides	24	0	0	0	17	U	G
1166	2	406	TGTGGAAAGGACGAAACACCGCCACAATCTTTGTCGTTCCATCAGTTTTGAGACGGACGTCTCGCTCCCGCCACAAGCTTTGTCGTTCCATCACAGGGTGTAACATATCACTTGTGACAACAAGCTTGGCGTAACTAGATC	ATCACTTGTGACAAC	GCCACAATCTTTGTCGTTCCATCA	CGCCACAAGCTTTGTCGTTCCATCA	1MM intron 25 guides	24	0	0	0	17	U	C
1167	2	406	TGTGGAAAGGACGAAACACCGCCACAATCTTTGTCGTTCCATCAGTTTTGAGACGGACGTCTCGCTCCCGCCACAATATTTGTCGTTCCATCACAGGGTGTAACATAGATAGTTATGCTAGAAGCTTGGCGTAACTAGATC	AGATAGTTATGCTAG	GCCACAATCTTTGTCGTTCCATCA	CGCCACAATATTTGTCGTTCCATCA	1MM intron 25 guides	24	0	0	0	16	C	T
1168	2	406	TGTGGAAAGGACGAAACACCGCCACAATCTTTGTCGTTCCATCAGTTTTGAGACGGACGTCTCGCTCCCGCCACAATTTTTGTCGTTCCATCACAGGGTGTAACATGGACTCTGACCCTAAAAGCTTGGCGTAACTAGATC	GGACTCTGACCCTAA	GCCACAATCTTTGTCGTTCCATCA	CGCCACAATTTTTGTCGTTCCATCA	1MM intron 25 guides	24	0	0	0	16	C	A
1169	2	406	TGTGGAAAGGACGAAACACCGCCACAATCTTTGTCGTTCCATCAGTTTTGAGACGGACGTCTCGCTCCCGCCACAATGTTTGTCGTTCCATCACAGGGTGTAACATGAGTTAAGAAATCGGAAGCTTGGCGTAACTAGATC	GAGTTAAGAAATCGG	GCCACAATCTTTGTCGTTCCATCA	CGCCACAATGTTTGTCGTTCCATCA	1MM intron 25 guides	24	0	0	0	16	C	C
1170	2	406	TGTGGAAAGGACGAAACACCGCCACAATCTTTGTCGTTCCATCAGTTTTGAGACGGACGTCTCGCTCCCGCCACAATCATTGTCGTTCCATCACAGGGTGTAACATGGACCGGGAAACTGGAAGCTTGGCGTAACTAGATC	GGACCGGGAAACTGG	GCCACAATCTTTGTCGTTCCATCA	CGCCACAATCATTGTCGTTCCATCA	1MM intron 25 guides	24	0	0	0	15	U	T
1171	2	406	TGTGGAAAGGACGAAACACCGCCACAATCTTTGTCGTTCCATCAGTTTTGAGACGGACGTCTCGCTCCCGCCACAATCCTTGTCGTTCCATCACAGGGTGTAACATTCCGATTGTTACGCTAAGCTTGGCGTAACTAGATC	TCCGATTGTTACGCT	GCCACAATCTTTGTCGTTCCATCA	CGCCACAATCCTTGTCGTTCCATCA	1MM intron 25 guides	24	0	0	0	15	U	G
1172	2	406	TGTGGAAAGGACGAAACACCGCCACAATCTTTGTCGTTCCATCAGTTTTGAGACGGACGTCTCGCTCCCGCCACAATCGTTGTCGTTCCATCACAGGGTGTAACATCTCTTATTCTGGCAGAAGCTTGGCGTAACTAGATC	CTCTTATTCTGGCAG	GCCACAATCTTTGTCGTTCCATCA	CGCCACAATCGTTGTCGTTCCATCA	1MM intron 25 guides	24	0	0	0	15	U	C
1173	2	406	TGTGGAAAGGACGAAACACCGCCACAATCTTTGTCGTTCCATCAGTTTTGAGACGGACGTCTCGCTCCCGCCACAATCTATGTCGTTCCATCACAGGGTGTAACATCCTCTCTAATCTCATAAGCTTGGCGTAACTAGATC	CCTCTCTAATCTCAT	GCCACAATCTTTGTCGTTCCATCA	CGCCACAATCTATGTCGTTCCATCA	1MM intron 25 guides	24	0	0	0	14	U	T
1174	2	406	TGTGGAAAGGACGAAACACCGCCACAATCTTTGTCGTTCCATCAGTTTTGAGACGGACGTCTCGCTCCCGCCACAATCTCTGTCGTTCCATCACAGGGTGTAACATGTACGCCCAAACTTGAAGCTTGGCGTAACTAGATC	GTACGCCCAAACTTG	GCCACAATCTTTGTCGTTCCATCA	CGCCACAATCTCTGTCGTTCCATCA	1MM intron 25 guides	24	0	0	0	14	U	G
1175	2	406	TGTGGAAAGGACGAAACACCGCCACAATCTTTGTCGTTCCATCAGTTTTGAGACGGACGTCTCGCTCCCGCCACAATCTGTGTCGTTCCATCACAGGGTGTAACATTGGAAGTGGACACGAAAGCTTGGCGTAACTAGATC	TGGAAGTGGACACGA	GCCACAATCTTTGTCGTTCCATCA	CGCCACAATCTGTGTCGTTCCATCA	1MM intron 25 guides	24	0	0	0	14	U	C
1176	2	406	TGTGGAAAGGACGAAACACCGCCACAATCTTTGTCGTTCCATCAGTTTTGAGACGGACGTCTCGCTCCCGCCACAATCTTAGTCGTTCCATCACAGGGTGTAACATTCCTAGGCTTATTTAAAGCTTGGCGTAACTAGATC	TCCTAGGCTTATTTA	GCCACAATCTTTGTCGTTCCATCA	CGCCACAATCTTAGTCGTTCCATCA	1MM intron 25 guides	24	0	0	0	13	U	T
1177	2	406	TGTGGAAAGGACGAAACACCGCCACAATCTTTGTCGTTCCATCAGTTTTGAGACGGACGTCTCGCTCCCGCCACAATCTTCGTCGTTCCATCACAGGGTGTAACATATACACGGATTCTACAAGCTTGGCGTAACTAGATC	ATACACGGATTCTAC	GCCACAATCTTTGTCGTTCCATCA	CGCCACAATCTTCGTCGTTCCATCA	1MM intron 25 guides	24	0	0	0	13	U	G
1178	2	406	TGTGGAAAGGACGAAACACCGCCACAATCTTTGTCGTTCCATCAGTTTTGAGACGGACGTCTCGCTCCCGCCACAATCTTGGTCGTTCCATCACAGGGTGTAACATGCAATAACGGGTTTGAAGCTTGGCGTAACTAGATC	GCAATAACGGGTTTG	GCCACAATCTTTGTCGTTCCATCA	CGCCACAATCTTGGTCGTTCCATCA	1MM intron 25 guides	24	0	0	0	13	U	C
1179	2	406	TGTGGAAAGGACGAAACACCGCCACAATCTTTGTCGTTCCATCAGTTTTGAGACGGACGTCTCGCTCCCGCCACAATCTTTATCGTTCCATCACAGGGTGTAACATCCACTTATGAGTAGTAAGCTTGGCGTAACTAGATC	CCACTTATGAGTAGT	GCCACAATCTTTGTCGTTCCATCA	CGCCACAATCTTTATCGTTCCATCA	1MM intron 25 guides	24	0	0	0	12	G	T
1180	2	406	TGTGGAAAGGACGAAACACCGCCACAATCTTTGTCGTTCCATCAGTTTTGAGACGGACGTCTCGCTCCCGCCACAATCTTTCTCGTTCCATCACAGGGTGTAACATCAACTACATAGAGCGAAGCTTGGCGTAACTAGATC	CAACTACATAGAGCG	GCCACAATCTTTGTCGTTCCATCA	CGCCACAATCTTTCTCGTTCCATCA	1MM intron 25 guides	24	0	0	0	12	G	G
1181	2	406	TGTGGAAAGGACGAAACACCGCCACAATCTTTGTCGTTCCATCAGTTTTGAGACGGACGTCTCGCTCCCGCCACAATCTTTTTCGTTCCATCACAGGGTGTAACATATTATTGGCTGTCAGAAGCTTGGCGTAACTAGATC	ATTATTGGCTGTCAG	GCCACAATCTTTGTCGTTCCATCA	CGCCACAATCTTTTTCGTTCCATCA	1MM intron 25 guides	24	0	0	0	12	G	A
1182	2	406	TGTGGAAAGGACGAAACACCGCCACAATCTTTGTCGTTCCATCAGTTTTGAGACGGACGTCTCGCTCCCGCCACAATCTTTGACGTTCCATCACAGGGTGTAACATAGTATTTAGGCCAGGAAGCTTGGCGTAACTAGATC	AGTATTTAGGCCAGG	GCCACAATCTTTGTCGTTCCATCA	CGCCACAATCTTTGACGTTCCATCA	1MM intron 25 guides	24	0	0	0	11	U	T
1183	2	406	TGTGGAAAGGACGAAACACCGCCACAATCTTTGTCGTTCCATCAGTTTTGAGACGGACGTCTCGCTCCCGCCACAATCTTTGCCGTTCCATCACAGGGTGTAACATCAATGCGTGTACCGTAAGCTTGGCGTAACTAGATC	CAATGCGTGTACCGT	GCCACAATCTTTGTCGTTCCATCA	CGCCACAATCTTTGCCGTTCCATCA	1MM intron 25 guides	24	0	0	0	11	U	G
1184	2	406	TGTGGAAAGGACGAAACACCGCCACAATCTTTGTCGTTCCATCAGTTTTGAGACGGACGTCTCGCTCCCGCCACAATCTTTGGCGTTCCATCACAGGGTGTAACATGAATCAACAATCGCGAAGCTTGGCGTAACTAGATC	GAATCAACAATCGCG	GCCACAATCTTTGTCGTTCCATCA	CGCCACAATCTTTGGCGTTCCATCA	1MM intron 25 guides	24	0	0	0	11	U	C
1185	2	406	TGTGGAAAGGACGAAACACCGCCACAATCTTTGTCGTTCCATCAGTTTTGAGACGGACGTCTCGCTCCCGCCACAATCTTTGTAGTTCCATCACAGGGTGTAACATTACCAGAGAACGTACAAGCTTGGCGTAACTAGATC	TACCAGAGAACGTAC	GCCACAATCTTTGTCGTTCCATCA	CGCCACAATCTTTGTAGTTCCATCA	1MM intron 25 guides	24	0	0	0	10	C	T
1186	2	406	TGTGGAAAGGACGAAACACCGCCACAATCTTTGTCGTTCCATCAGTTTTGAGACGGACGTCTCGCTCCCGCCACAATCTTTGTTGTTCCATCACAGGGTGTAACATACTACTGGCTACCAGAAGCTTGGCGTAACTAGATC	ACTACTGGCTACCAG	GCCACAATCTTTGTCGTTCCATCA	CGCCACAATCTTTGTTGTTCCATCA	1MM intron 25 guides	24	0	0	0	10	C	A
1187	2	406	TGTGGAAAGGACGAAACACCGCCACAATCTTTGTCGTTCCATCAGTTTTGAGACGGACGTCTCGCTCCCGCCACAATCTTTGTGGTTCCATCACAGGGTGTAACATGTGGTCGAGAGTTGCAAGCTTGGCGTAACTAGATC	GTGGTCGAGAGTTGC	GCCACAATCTTTGTCGTTCCATCA	CGCCACAATCTTTGTGGTTCCATCA	1MM intron 25 guides	24	0	0	0	10	C	C
1188	2	406	TGTGGAAAGGACGAAACACCGCCACAATCTTTGTCGTTCCATCAGTTTTGAGACGGACGTCTCGCTCCCGCCACAATCTTTGTCATTCCATCACAGGGTGTAACATCTTTACACGCAGGACAAGCTTGGCGTAACTAGATC	CTTTACACGCAGGAC	GCCACAATCTTTGTCGTTCCATCA	CGCCACAATCTTTGTCATTCCATCA	1MM intron 25 guides	24	0	0	0	9	G	T
1189	2	406	TGTGGAAAGGACGAAACACCGCCACAATCTTTGTCGTTCCATCAGTTTTGAGACGGACGTCTCGCTCCCGCCACAATCTTTGTCCTTCCATCACAGGGTGTAACATTTGTGTGTGGTTGCGAAGCTTGGCGTAACTAGATC	TTGTGTGTGGTTGCG	GCCACAATCTTTGTCGTTCCATCA	CGCCACAATCTTTGTCCTTCCATCA	1MM intron 25 guides	24	0	0	0	9	G	G
1190	2	406	TGTGGAAAGGACGAAACACCGCCACAATCTTTGTCGTTCCATCAGTTTTGAGACGGACGTCTCGCTCCCGCCACAATCTTTGTCTTTCCATCACAGGGTGTAACATACTTCACTAAGCCCTAAGCTTGGCGTAACTAGATC	ACTTCACTAAGCCCT	GCCACAATCTTTGTCGTTCCATCA	CGCCACAATCTTTGTCTTTCCATCA	1MM intron 25 guides	24	0	0	0	9	G	A
1191	2	406	TGTGGAAAGGACGAAACACCGCCACAATCTTTGTCGTTCCATCAGTTTTGAGACGGACGTCTCGCTCCCGCCACAATCTTTGTCGATCCATCACAGGGTGTAACATGGCCGAATGAGTTTAAAGCTTGGCGTAACTAGATC	GGCCGAATGAGTTTA	GCCACAATCTTTGTCGTTCCATCA	CGCCACAATCTTTGTCGATCCATCA	1MM intron 25 guides	24	0	0	0	8	U	T
1192	2	406	TGTGGAAAGGACGAAACACCGCCACAATCTTTGTCGTTCCATCAGTTTTGAGACGGACGTCTCGCTCCCGCCACAATCTTTGTCGCTCCATCACAGGGTGTAACATATTACGTACTGAGAAAAGCTTGGCGTAACTAGATC	ATTACGTACTGAGAA	GCCACAATCTTTGTCGTTCCATCA	CGCCACAATCTTTGTCGCTCCATCA	1MM intron 25 guides	24	0	0	0	8	U	G
1193	2	406	TGTGGAAAGGACGAAACACCGCCACAATCTTTGTCGTTCCATCAGTTTTGAGACGGACGTCTCGCTCCCGCCACAATCTTTGTCGGTCCATCACAGGGTGTAACATTATCACGGAAGGGAGAAGCTTGGCGTAACTAGATC	TATCACGGAAGGGAG	GCCACAATCTTTGTCGTTCCATCA	CGCCACAATCTTTGTCGGTCCATCA	1MM intron 25 guides	24	0	0	0	8	U	C
1194	2	406	TGTGGAAAGGACGAAACACCGCCACAATCTTTGTCGTTCCATCAGTTTTGAGACGGACGTCTCGCTCCCGCCACAATCTTTGTCGTACCATCACAGGGTGTAACATACACATTACCCTTTAAAGCTTGGCGTAACTAGATC	ACACATTACCCTTTA	GCCACAATCTTTGTCGTTCCATCA	CGCCACAATCTTTGTCGTACCATCA	1MM intron 25 guides	24	0	0	0	7	U	T
1195	2	406	TGTGGAAAGGACGAAACACCGCCACAATCTTTGTCGTTCCATCAGTTTTGAGACGGACGTCTCGCTCCCGCCACAATCTTTGTCGTCCCATCACAGGGTGTAACATCTAGCATGCATATTGAAGCTTGGCGTAACTAGATC	CTAGCATGCATATTG	GCCACAATCTTTGTCGTTCCATCA	CGCCACAATCTTTGTCGTCCCATCA	1MM intron 25 guides	24	0	0	0	7	U	G
1196	2	406	TGTGGAAAGGACGAAACACCGCCACAATCTTTGTCGTTCCATCAGTTTTGAGACGGACGTCTCGCTCCCGCCACAATCTTTGTCGTGCCATCACAGGGTGTAACATCCATCGGTAGTCCGGAAGCTTGGCGTAACTAGATC	CCATCGGTAGTCCGG	GCCACAATCTTTGTCGTTCCATCA	CGCCACAATCTTTGTCGTGCCATCA	1MM intron 25 guides	24	0	0	0	7	U	C
1197	2	406	TGTGGAAAGGACGAAACACCGCCACAATCTTTGTCGTTCCATCAGTTTTGAGACGGACGTCTCGCTCCCGCCACAATCTTTGTCGTTACATCACAGGGTGTAACATCTCCATTTACTTAGAAAGCTTGGCGTAACTAGATC	CTCCATTTACTTAGA	GCCACAATCTTTGTCGTTCCATCA	CGCCACAATCTTTGTCGTTACATCA	1MM intron 25 guides	24	0	0	0	6	C	T
1198	2	406	TGTGGAAAGGACGAAACACCGCCACAATCTTTGTCGTTCCATCAGTTTTGAGACGGACGTCTCGCTCCCGCCACAATCTTTGTCGTTTCATCACAGGGTGTAACATGACATCCGTAAAGCAAAGCTTGGCGTAACTAGATC	GACATCCGTAAAGCA	GCCACAATCTTTGTCGTTCCATCA	CGCCACAATCTTTGTCGTTTCATCA	1MM intron 25 guides	24	0	0	0	6	C	A
1199	2	406	TGTGGAAAGGACGAAACACCGCCACAATCTTTGTCGTTCCATCAGTTTTGAGACGGACGTCTCGCTCCCGCCACAATCTTTGTCGTTGCATCACAGGGTGTAACATGATCCTGTACTACAAAAGCTTGGCGTAACTAGATC	GATCCTGTACTACAA	GCCACAATCTTTGTCGTTCCATCA	CGCCACAATCTTTGTCGTTGCATCA	1MM intron 25 guides	24	0	0	0	6	C	C
1200	2	406	TGTGGAAAGGACGAAACACCGCCACAATCTTTGTCGTTCCATCAGTTTTGAGACGGACGTCTCGCTCCCGCCACAATCTTTGTCGTTCAATCACAGGGTGTAACATATCTCGAGGAGAGAGAAGCTTGGCGTAACTAGATC	ATCTCGAGGAGAGAG	GCCACAATCTTTGTCGTTCCATCA	CGCCACAATCTTTGTCGTTCAATCA	1MM intron 25 guides	24	0	0	0	5	C	T
1201	2	406	TGTGGAAAGGACGAAACACCGCCACAATCTTTGTCGTTCCATCAGTTTTGAGACGGACGTCTCGCTCCCGCCACAATCTTTGTCGTTCTATCACAGGGTGTAACATACTCGTAGGAGATTGAAGCTTGGCGTAACTAGATC	ACTCGTAGGAGATTG	GCCACAATCTTTGTCGTTCCATCA	CGCCACAATCTTTGTCGTTCTATCA	1MM intron 25 guides	24	0	0	0	5	C	A
1202	2	406	TGTGGAAAGGACGAAACACCGCCACAATCTTTGTCGTTCCATCAGTTTTGAGACGGACGTCTCGCTCCCGCCACAATCTTTGTCGTTCGATCACAGGGTGTAACATCATCTGCCATTACACAAGCTTGGCGTAACTAGATC	CATCTGCCATTACAC	GCCACAATCTTTGTCGTTCCATCA	CGCCACAATCTTTGTCGTTCGATCA	1MM intron 25 guides	24	0	0	0	5	C	C
1203	2	406	TGTGGAAAGGACGAAACACCGCCACAATCTTTGTCGTTCCATCAGTTTTGAGACGGACGTCTCGCTCCCGCCACAATCTTTGTCGTTCCCTCACAGGGTGTAACATATGGATCTGCACTGCAAGCTTGGCGTAACTAGATC	ATGGATCTGCACTGC	GCCACAATCTTTGTCGTTCCATCA	CGCCACAATCTTTGTCGTTCCCTCA	1MM intron 25 guides	24	0	0	0	4	A	G
1204	2	406	TGTGGAAAGGACGAAACACCGCCACAATCTTTGTCGTTCCATCAGTTTTGAGACGGACGTCTCGCTCCCGCCACAATCTTTGTCGTTCCTTCACAGGGTGTAACATAACTTCTTCCCGTCCAAGCTTGGCGTAACTAGATC	AACTTCTTCCCGTCC	GCCACAATCTTTGTCGTTCCATCA	CGCCACAATCTTTGTCGTTCCTTCA	1MM intron 25 guides	24	0	0	0	4	A	A
1205	2	406	TGTGGAAAGGACGAAACACCGCCACAATCTTTGTCGTTCCATCAGTTTTGAGACGGACGTCTCGCTCCCGCCACAATCTTTGTCGTTCCGTCACAGGGTGTAACATAGCCGGCTGTGCACTAAGCTTGGCGTAACTAGATC	AGCCGGCTGTGCACT	GCCACAATCTTTGTCGTTCCATCA	CGCCACAATCTTTGTCGTTCCGTCA	1MM intron 25 guides	24	0	0	0	4	A	C
1206	2	406	TGTGGAAAGGACGAAACACCGCCACAATCTTTGTCGTTCCATCAGTTTTGAGACGGACGTCTCGCTCCCGCCACAATCTTTGTCGTTCCAACACAGGGTGTAACATCTAAGATTGCTACGTAAGCTTGGCGTAACTAGATC	CTAAGATTGCTACGT	GCCACAATCTTTGTCGTTCCATCA	CGCCACAATCTTTGTCGTTCCAACA	1MM intron 25 guides	24	0	0	0	3	U	T
1207	2	406	TGTGGAAAGGACGAAACACCGCCACAATCTTTGTCGTTCCATCAGTTTTGAGACGGACGTCTCGCTCCCGCCACAATCTTTGTCGTTCCACCACAGGGTGTAACATATCAAAGCACAACCGAAGCTTGGCGTAACTAGATC	ATCAAAGCACAACCG	GCCACAATCTTTGTCGTTCCATCA	CGCCACAATCTTTGTCGTTCCACCA	1MM intron 25 guides	24	0	0	0	3	U	G
1208	2	406	TGTGGAAAGGACGAAACACCGCCACAATCTTTGTCGTTCCATCAGTTTTGAGACGGACGTCTCGCTCCCGCCACAATCTTTGTCGTTCCAGCACAGGGTGTAACATAATTAAAGCTCCTCGAAGCTTGGCGTAACTAGATC	AATTAAAGCTCCTCG	GCCACAATCTTTGTCGTTCCATCA	CGCCACAATCTTTGTCGTTCCAGCA	1MM intron 25 guides	24	0	0	0	3	U	C
1209	2	406	TGTGGAAAGGACGAAACACCGCCACAATCTTTGTCGTTCCATCAGTTTTGAGACGGACGTCTCGCTCCCGCCACAATCTTTGTCGTTCCATAACAGGGTGTAACATAACCTCGTAAATGAAAAGCTTGGCGTAACTAGATC	AACCTCGTAAATGAA	GCCACAATCTTTGTCGTTCCATCA	CGCCACAATCTTTGTCGTTCCATAA	1MM intron 25 guides	24	0	0	0	2	C	T
1210	2	406	TGTGGAAAGGACGAAACACCGCCACAATCTTTGTCGTTCCATCAGTTTTGAGACGGACGTCTCGCTCCCGCCACAATCTTTGTCGTTCCATTACAGGGTGTAACATGACTTGTCACCTGAGAAGCTTGGCGTAACTAGATC	GACTTGTCACCTGAG	GCCACAATCTTTGTCGTTCCATCA	CGCCACAATCTTTGTCGTTCCATTA	1MM intron 25 guides	24	0	0	0	2	C	A
1211	2	406	TGTGGAAAGGACGAAACACCGCCACAATCTTTGTCGTTCCATCAGTTTTGAGACGGACGTCTCGCTCCCGCCACAATCTTTGTCGTTCCATGACAGGGTGTAACATTCAGGGCGAACCCTCAAGCTTGGCGTAACTAGATC	TCAGGGCGAACCCTC	GCCACAATCTTTGTCGTTCCATCA	CGCCACAATCTTTGTCGTTCCATGA	1MM intron 25 guides	24	0	0	0	2	C	C
1212	2	406	TGTGGAAAGGACGAAACACCGCCACAATCTTTGTCGTTCCATCAGTTTTGAGACGGACGTCTCGCTCCCGCCACAATCTTTGTCGTTCCATCCCAGGGTGTAACATTGGCAAGTGGAGTAGAAGCTTGGCGTAACTAGATC	TGGCAAGTGGAGTAG	GCCACAATCTTTGTCGTTCCATCA	CGCCACAATCTTTGTCGTTCCATCC	1MM intron 25 guides	24	0	0	0	1	A	G
1213	2	406	TGTGGAAAGGACGAAACACCGCCACAATCTTTGTCGTTCCATCAGTTTTGAGACGGACGTCTCGCTCCCGCCACAATCTTTGTCGTTCCATCTCAGGGTGTAACATCGTATTCGGGCACATAAGCTTGGCGTAACTAGATC	CGTATTCGGGCACAT	GCCACAATCTTTGTCGTTCCATCA	CGCCACAATCTTTGTCGTTCCATCT	1MM intron 25 guides	24	0	0	0	1	A	A
1214	2	406	TGTGGAAAGGACGAAACACCGCCACAATCTTTGTCGTTCCATCAGTTTTGAGACGGACGTCTCGCTCCCGCCACAATCTTTGTCGTTCCATCGCAGGGTGTAACATGCACATCTGTCGGTAAAGCTTGGCGTAACTAGATC	GCACATCTGTCGGTA	GCCACAATCTTTGTCGTTCCATCA	CGCCACAATCTTTGTCGTTCCATCG	1MM intron 25 guides	24	0	0	0	1	A	C
1215	3	204	TGTGGAAAGGACGAAACACCGACAATGTTCGCGGTATAGGTTTTGAGACGGACGTCTCGCTCCTCAGTTCAGGCTTACAGTTGATACAATCAAACAGGGTGTAACATCGGCTAATCTCAAATAAGCTTGGCGTAACTAGATC	CGGCTAATCTCAAAT	GACAATGTTCGCGGTATAG	TCAGTTCAGGCTTACAGTTGATACAATCAAA	1MM intron 25 guides	19	1	0	0
1216	3	204	TGTGGAAAGGACGAAACACCGACAATGTTCGCGGTATAGGTTTTGAGACGGACGTCTCGCTCCTCAGTTCGGATCCAATCTGCAGCGTTGACGGCAGGGTGTAACATGTCTTCGTCGTTAACAAGCTTGGCGTAACTAGATC	GTCTTCGTCGTTAAC	GACAATGTTCGCGGTATAG	TCAGTTCGGATCCAATCTGCAGCGTTGACGG	1MM intron 25 guides	19	1	0	0
1217	3	204	TGTGGAAAGGACGAAACACCGACAATGTTCGCGGTATAGGTTTTGAGACGGACGTCTCGCTCCTCAGTTGACAATGTTCGCGGTATAGCAGGGTGTAACATATAACTCGCGATCTAAAGCTTGGCGTAACTAGATC	ATAACTCGCGATCTA	GACAATGTTCGCGGTATAG	TCAGTTGACAATGTTCGCGGTATAG	1MM intron 25 guides	19	0	1	0
1218	3	204	TGTGGAAAGGACGAAACACCGACAATGTTCGCGGTATAGGTTTTGAGACGGACGTCTCGCTCCTCAGTTAACAATGTTCGCGGTATAGCAGGGTGTAACATCAACCGCACAAGACGAAGCTTGGCGTAACTAGATC	CAACCGCACAAGACG	GACAATGTTCGCGGTATAG	TCAGTTAACAATGTTCGCGGTATAG	1MM intron 25 guides	19	0	0	0	19	G	T
1219	3	204	TGTGGAAAGGACGAAACACCGACAATGTTCGCGGTATAGGTTTTGAGACGGACGTCTCGCTCCTCAGTTCACAATGTTCGCGGTATAGCAGGGTGTAACATGACAGACTGTTACAGAAGCTTGGCGTAACTAGATC	GACAGACTGTTACAG	GACAATGTTCGCGGTATAG	TCAGTTCACAATGTTCGCGGTATAG	1MM intron 25 guides	19	0	0	0	19	G	G
1220	3	204	TGTGGAAAGGACGAAACACCGACAATGTTCGCGGTATAGGTTTTGAGACGGACGTCTCGCTCCTCAGTTTACAATGTTCGCGGTATAGCAGGGTGTAACATCTATATACACAGTCGAAGCTTGGCGTAACTAGATC	CTATATACACAGTCG	GACAATGTTCGCGGTATAG	TCAGTTTACAATGTTCGCGGTATAG	1MM intron 25 guides	19	0	0	0	19	G	A
1221	3	204	TGTGGAAAGGACGAAACACCGACAATGTTCGCGGTATAGGTTTTGAGACGGACGTCTCGCTCCTCAGTTGCCAATGTTCGCGGTATAGCAGGGTGTAACATCGCGACTATGCCTGGAAGCTTGGCGTAACTAGATC	CGCGACTATGCCTGG	GACAATGTTCGCGGTATAG	TCAGTTGCCAATGTTCGCGGTATAG	1MM intron 25 guides	19	0	0	0	18	A	G
1222	3	204	TGTGGAAAGGACGAAACACCGACAATGTTCGCGGTATAGGTTTTGAGACGGACGTCTCGCTCCTCAGTTGTCAATGTTCGCGGTATAGCAGGGTGTAACATATCAAGCGAGTGTACAAGCTTGGCGTAACTAGATC	ATCAAGCGAGTGTAC	GACAATGTTCGCGGTATAG	TCAGTTGTCAATGTTCGCGGTATAG	1MM intron 25 guides	19	0	0	0	18	A	A
1223	3	204	TGTGGAAAGGACGAAACACCGACAATGTTCGCGGTATAGGTTTTGAGACGGACGTCTCGCTCCTCAGTTGGCAATGTTCGCGGTATAGCAGGGTGTAACATCCGTACTATCTAACCAAGCTTGGCGTAACTAGATC	CCGTACTATCTAACC	GACAATGTTCGCGGTATAG	TCAGTTGGCAATGTTCGCGGTATAG	1MM intron 25 guides	19	0	0	0	18	A	C
1224	3	204	TGTGGAAAGGACGAAACACCGACAATGTTCGCGGTATAGGTTTTGAGACGGACGTCTCGCTCCTCAGTTGAAAATGTTCGCGGTATAGCAGGGTGTAACATTGGCCACCGCTGATGAAGCTTGGCGTAACTAGATC	TGGCCACCGCTGATG	GACAATGTTCGCGGTATAG	TCAGTTGAAAATGTTCGCGGTATAG	1MM intron 25 guides	19	0	0	0	17	C	T
1225	3	204	TGTGGAAAGGACGAAACACCGACAATGTTCGCGGTATAGGTTTTGAGACGGACGTCTCGCTCCTCAGTTGATAATGTTCGCGGTATAGCAGGGTGTAACATCCTCGAGTAGATAAGAAGCTTGGCGTAACTAGATC	CCTCGAGTAGATAAG	GACAATGTTCGCGGTATAG	TCAGTTGATAATGTTCGCGGTATAG	1MM intron 25 guides	19	0	0	0	17	C	A
1226	3	204	TGTGGAAAGGACGAAACACCGACAATGTTCGCGGTATAGGTTTTGAGACGGACGTCTCGCTCCTCAGTTGAGAATGTTCGCGGTATAGCAGGGTGTAACATCTCCGCTGGTACTCAAAGCTTGGCGTAACTAGATC	CTCCGCTGGTACTCA	GACAATGTTCGCGGTATAG	TCAGTTGAGAATGTTCGCGGTATAG	1MM intron 25 guides	19	0	0	0	17	C	C
1227	3	204	TGTGGAAAGGACGAAACACCGACAATGTTCGCGGTATAGGTTTTGAGACGGACGTCTCGCTCCTCAGTTGACCATGTTCGCGGTATAGCAGGGTGTAACATACACCAAGTCAAAGCAAGCTTGGCGTAACTAGATC	ACACCAAGTCAAAGC	GACAATGTTCGCGGTATAG	TCAGTTGACCATGTTCGCGGTATAG	1MM intron 25 guides	19	0	0	0	16	A	G
1228	3	204	TGTGGAAAGGACGAAACACCGACAATGTTCGCGGTATAGGTTTTGAGACGGACGTCTCGCTCCTCAGTTGACTATGTTCGCGGTATAGCAGGGTGTAACATGTAGCCAGGAACTATAAGCTTGGCGTAACTAGATC	GTAGCCAGGAACTAT	GACAATGTTCGCGGTATAG	TCAGTTGACTATGTTCGCGGTATAG	1MM intron 25 guides	19	0	0	0	16	A	A
1229	3	204	TGTGGAAAGGACGAAACACCGACAATGTTCGCGGTATAGGTTTTGAGACGGACGTCTCGCTCCTCAGTTGACGATGTTCGCGGTATAGCAGGGTGTAACATAATTACACTAAGGACAAGCTTGGCGTAACTAGATC	AATTACACTAAGGAC	GACAATGTTCGCGGTATAG	TCAGTTGACGATGTTCGCGGTATAG	1MM intron 25 guides	19	0	0	0	16	A	C
1230	3	204	TGTGGAAAGGACGAAACACCGACAATGTTCGCGGTATAGGTTTTGAGACGGACGTCTCGCTCCTCAGTTGACACTGTTCGCGGTATAGCAGGGTGTAACATTTTCCAGCGTGGTTTAAGCTTGGCGTAACTAGATC	TTTCCAGCGTGGTTT	GACAATGTTCGCGGTATAG	TCAGTTGACACTGTTCGCGGTATAG	1MM intron 25 guides	19	0	0	0	15	A	G
1231	3	204	TGTGGAAAGGACGAAACACCGACAATGTTCGCGGTATAGGTTTTGAGACGGACGTCTCGCTCCTCAGTTGACATTGTTCGCGGTATAGCAGGGTGTAACATTGGTGTTATGGGCGGAAGCTTGGCGTAACTAGATC	TGGTGTTATGGGCGG	GACAATGTTCGCGGTATAG	TCAGTTGACATTGTTCGCGGTATAG	1MM intron 25 guides	19	0	0	0	15	A	A
1232	3	204	TGTGGAAAGGACGAAACACCGACAATGTTCGCGGTATAGGTTTTGAGACGGACGTCTCGCTCCTCAGTTGACAGTGTTCGCGGTATAGCAGGGTGTAACATCGAAGAATTCTCTGTAAGCTTGGCGTAACTAGATC	CGAAGAATTCTCTGT	GACAATGTTCGCGGTATAG	TCAGTTGACAGTGTTCGCGGTATAG	1MM intron 25 guides	19	0	0	0	15	A	C
1233	3	204	TGTGGAAAGGACGAAACACCGACAATGTTCGCGGTATAGGTTTTGAGACGGACGTCTCGCTCCTCAGTTGACAAAGTTCGCGGTATAGCAGGGTGTAACATCCATATCCCTGATGTAAGCTTGGCGTAACTAGATC	CCATATCCCTGATGT	GACAATGTTCGCGGTATAG	TCAGTTGACAAAGTTCGCGGTATAG	1MM intron 25 guides	19	0	0	0	14	U	T
1234	3	204	TGTGGAAAGGACGAAACACCGACAATGTTCGCGGTATAGGTTTTGAGACGGACGTCTCGCTCCTCAGTTGACAACGTTCGCGGTATAGCAGGGTGTAACATCGAGTAATCCATTCAAAGCTTGGCGTAACTAGATC	CGAGTAATCCATTCA	GACAATGTTCGCGGTATAG	TCAGTTGACAACGTTCGCGGTATAG	1MM intron 25 guides	19	0	0	0	14	U	G
1235	3	204	TGTGGAAAGGACGAAACACCGACAATGTTCGCGGTATAGGTTTTGAGACGGACGTCTCGCTCCTCAGTTGACAAGGTTCGCGGTATAGCAGGGTGTAACATCAGACATTCTCGTTCAAGCTTGGCGTAACTAGATC	CAGACATTCTCGTTC	GACAATGTTCGCGGTATAG	TCAGTTGACAAGGTTCGCGGTATAG	1MM intron 25 guides	19	0	0	0	14	U	C
1236	3	204	TGTGGAAAGGACGAAACACCGACAATGTTCGCGGTATAGGTTTTGAGACGGACGTCTCGCTCCTCAGTTGACAATATTCGCGGTATAGCAGGGTGTAACATTGCTGACACGTGCTAAAGCTTGGCGTAACTAGATC	TGCTGACACGTGCTA	GACAATGTTCGCGGTATAG	TCAGTTGACAATATTCGCGGTATAG	1MM intron 25 guides	19	0	0	0	13	G	T
1237	3	204	TGTGGAAAGGACGAAACACCGACAATGTTCGCGGTATAGGTTTTGAGACGGACGTCTCGCTCCTCAGTTGACAATCTTCGCGGTATAGCAGGGTGTAACATCTTGAGCTGTCAATAAAGCTTGGCGTAACTAGATC	CTTGAGCTGTCAATA	GACAATGTTCGCGGTATAG	TCAGTTGACAATCTTCGCGGTATAG	1MM intron 25 guides	19	0	0	0	13	G	G
1238	3	204	TGTGGAAAGGACGAAACACCGACAATGTTCGCGGTATAGGTTTTGAGACGGACGTCTCGCTCCTCAGTTGACAATTTTCGCGGTATAGCAGGGTGTAACATAAAGGGAGGAGAGAGAAGCTTGGCGTAACTAGATC	AAAGGGAGGAGAGAG	GACAATGTTCGCGGTATAG	TCAGTTGACAATTTTCGCGGTATAG	1MM intron 25 guides	19	0	0	0	13	G	A
1239	3	204	TGTGGAAAGGACGAAACACCGACAATGTTCGCGGTATAGGTTTTGAGACGGACGTCTCGCTCCTCAGTTGACAATGATCGCGGTATAGCAGGGTGTAACATCCGTGTACGCAGCCAAAGCTTGGCGTAACTAGATC	CCGTGTACGCAGCCA	GACAATGTTCGCGGTATAG	TCAGTTGACAATGATCGCGGTATAG	1MM intron 25 guides	19	0	0	0	12	U	T
1240	3	204	TGTGGAAAGGACGAAACACCGACAATGTTCGCGGTATAGGTTTTGAGACGGACGTCTCGCTCCTCAGTTGACAATGCTCGCGGTATAGCAGGGTGTAACATCCTCTAGCCAAGGGCAAGCTTGGCGTAACTAGATC	CCTCTAGCCAAGGGC	GACAATGTTCGCGGTATAG	TCAGTTGACAATGCTCGCGGTATAG	1MM intron 25 guides	19	0	0	0	12	U	G
1241	3	204	TGTGGAAAGGACGAAACACCGACAATGTTCGCGGTATAGGTTTTGAGACGGACGTCTCGCTCCTCAGTTGACAATGGTCGCGGTATAGCAGGGTGTAACATGAGGGTCCACGGTTAAAGCTTGGCGTAACTAGATC	GAGGGTCCACGGTTA	GACAATGTTCGCGGTATAG	TCAGTTGACAATGGTCGCGGTATAG	1MM intron 25 guides	19	0	0	0	12	U	C
1242	3	204	TGTGGAAAGGACGAAACACCGACAATGTTCGCGGTATAGGTTTTGAGACGGACGTCTCGCTCCTCAGTTGACAATGTACGCGGTATAGCAGGGTGTAACATCCCAGGCCCATATAAAAGCTTGGCGTAACTAGATC	CCCAGGCCCATATAA	GACAATGTTCGCGGTATAG	TCAGTTGACAATGTACGCGGTATAG	1MM intron 25 guides	19	0	0	0	11	U	T
1243	3	204	TGTGGAAAGGACGAAACACCGACAATGTTCGCGGTATAGGTTTTGAGACGGACGTCTCGCTCCTCAGTTGACAATGTCCGCGGTATAGCAGGGTGTAACATAACACGTCCGGAAGCAAGCTTGGCGTAACTAGATC	AACACGTCCGGAAGC	GACAATGTTCGCGGTATAG	TCAGTTGACAATGTCCGCGGTATAG	1MM intron 25 guides	19	0	0	0	11	U	G
1244	3	204	TGTGGAAAGGACGAAACACCGACAATGTTCGCGGTATAGGTTTTGAGACGGACGTCTCGCTCCTCAGTTGACAATGTGCGCGGTATAGCAGGGTGTAACATCGTGGGCGCCTACATAAGCTTGGCGTAACTAGATC	CGTGGGCGCCTACAT	GACAATGTTCGCGGTATAG	TCAGTTGACAATGTGCGCGGTATAG	1MM intron 25 guides	19	0	0	0	11	U	C
1245	3	204	TGTGGAAAGGACGAAACACCGACAATGTTCGCGGTATAGGTTTTGAGACGGACGTCTCGCTCCTCAGTTGACAATGTTAGCGGTATAGCAGGGTGTAACATGATAGGGTGGTAGACAAGCTTGGCGTAACTAGATC	GATAGGGTGGTAGAC	GACAATGTTCGCGGTATAG	TCAGTTGACAATGTTAGCGGTATAG	1MM intron 25 guides	19	0	0	0	10	C	T
1246	3	204	TGTGGAAAGGACGAAACACCGACAATGTTCGCGGTATAGGTTTTGAGACGGACGTCTCGCTCCTCAGTTGACAATGTTTGCGGTATAGCAGGGTGTAACATGCCGCGATTATAGCTAAGCTTGGCGTAACTAGATC	GCCGCGATTATAGCT	GACAATGTTCGCGGTATAG	TCAGTTGACAATGTTTGCGGTATAG	1MM intron 25 guides	19	0	0	0	10	C	A
1247	3	204	TGTGGAAAGGACGAAACACCGACAATGTTCGCGGTATAGGTTTTGAGACGGACGTCTCGCTCCTCAGTTGACAATGTTGGCGGTATAGCAGGGTGTAACATCCATAACACCGGTTGAAGCTTGGCGTAACTAGATC	CCATAACACCGGTTG	GACAATGTTCGCGGTATAG	TCAGTTGACAATGTTGGCGGTATAG	1MM intron 25 guides	19	0	0	0	10	C	C
1248	3	204	TGTGGAAAGGACGAAACACCGACAATGTTCGCGGTATAGGTTTTGAGACGGACGTCTCGCTCCTCAGTTGACAATGTTCACGGTATAGCAGGGTGTAACATTTCGCGTTTCCTACCAAGCTTGGCGTAACTAGATC	TTCGCGTTTCCTACC	GACAATGTTCGCGGTATAG	TCAGTTGACAATGTTCACGGTATAG	1MM intron 25 guides	19	0	0	0	9	G	T
1249	3	204	TGTGGAAAGGACGAAACACCGACAATGTTCGCGGTATAGGTTTTGAGACGGACGTCTCGCTCCTCAGTTGACAATGTTCCCGGTATAGCAGGGTGTAACATCTACGTGCAATTACAAAGCTTGGCGTAACTAGATC	CTACGTGCAATTACA	GACAATGTTCGCGGTATAG	TCAGTTGACAATGTTCCCGGTATAG	1MM intron 25 guides	19	0	0	0	9	G	G
1250	3	204	TGTGGAAAGGACGAAACACCGACAATGTTCGCGGTATAGGTTTTGAGACGGACGTCTCGCTCCTCAGTTGACAATGTTCTCGGTATAGCAGGGTGTAACATTATTACCGTAAGGTCAAGCTTGGCGTAACTAGATC	TATTACCGTAAGGTC	GACAATGTTCGCGGTATAG	TCAGTTGACAATGTTCTCGGTATAG	1MM intron 25 guides	19	0	0	0	9	G	A
1251	3	204	TGTGGAAAGGACGAAACACCGACAATGTTCGCGGTATAGGTTTTGAGACGGACGTCTCGCTCCTCAGTTGACAATGTTCGAGGTATAGCAGGGTGTAACATAGAGACCGATTGAGGAAGCTTGGCGTAACTAGATC	AGAGACCGATTGAGG	GACAATGTTCGCGGTATAG	TCAGTTGACAATGTTCGAGGTATAG	1MM intron 25 guides	19	0	0	0	8	C	T
1252	3	204	TGTGGAAAGGACGAAACACCGACAATGTTCGCGGTATAGGTTTTGAGACGGACGTCTCGCTCCTCAGTTGACAATGTTCGTGGTATAGCAGGGTGTAACATGCTGATCCATGTATAAAGCTTGGCGTAACTAGATC	GCTGATCCATGTATA	GACAATGTTCGCGGTATAG	TCAGTTGACAATGTTCGTGGTATAG	1MM intron 25 guides	19	0	0	0	8	C	A
1253	3	204	TGTGGAAAGGACGAAACACCGACAATGTTCGCGGTATAGGTTTTGAGACGGACGTCTCGCTCCTCAGTTGACAATGTTCGGGGTATAGCAGGGTGTAACATCCAGTGTGCTATATAAAGCTTGGCGTAACTAGATC	CCAGTGTGCTATATA	GACAATGTTCGCGGTATAG	TCAGTTGACAATGTTCGGGGTATAG	1MM intron 25 guides	19	0	0	0	8	C	C
1254	3	204	TGTGGAAAGGACGAAACACCGACAATGTTCGCGGTATAGGTTTTGAGACGGACGTCTCGCTCCTCAGTTGACAATGTTCGCAGTATAGCAGGGTGTAACATTAAGCACCATACTACAAGCTTGGCGTAACTAGATC	TAAGCACCATACTAC	GACAATGTTCGCGGTATAG	TCAGTTGACAATGTTCGCAGTATAG	1MM intron 25 guides	19	0	0	0	7	G	T
1255	3	204	TGTGGAAAGGACGAAACACCGACAATGTTCGCGGTATAGGTTTTGAGACGGACGTCTCGCTCCTCAGTTGACAATGTTCGCCGTATAGCAGGGTGTAACATAACCCGCTACCCAGGAAGCTTGGCGTAACTAGATC	AACCCGCTACCCAGG	GACAATGTTCGCGGTATAG	TCAGTTGACAATGTTCGCCGTATAG	1MM intron 25 guides	19	0	0	0	7	G	G
1256	3	204	TGTGGAAAGGACGAAACACCGACAATGTTCGCGGTATAGGTTTTGAGACGGACGTCTCGCTCCTCAGTTGACAATGTTCGCTGTATAGCAGGGTGTAACATAATGTACCTGAGGGTAAGCTTGGCGTAACTAGATC	AATGTACCTGAGGGT	GACAATGTTCGCGGTATAG	TCAGTTGACAATGTTCGCTGTATAG	1MM intron 25 guides	19	0	0	0	7	G	A
1257	3	204	TGTGGAAAGGACGAAACACCGACAATGTTCGCGGTATAGGTTTTGAGACGGACGTCTCGCTCCTCAGTTGACAATGTTCGCGATATAGCAGGGTGTAACATTACAAGCGCCTGTACAAGCTTGGCGTAACTAGATC	TACAAGCGCCTGTAC	GACAATGTTCGCGGTATAG	TCAGTTGACAATGTTCGCGATATAG	1MM intron 25 guides	19	0	0	0	6	G	T
1258	3	204	TGTGGAAAGGACGAAACACCGACAATGTTCGCGGTATAGGTTTTGAGACGGACGTCTCGCTCCTCAGTTGACAATGTTCGCGCTATAGCAGGGTGTAACATCTCAGGATTCCAAATAAGCTTGGCGTAACTAGATC	CTCAGGATTCCAAAT	GACAATGTTCGCGGTATAG	TCAGTTGACAATGTTCGCGCTATAG	1MM intron 25 guides	19	0	0	0	6	G	G
1259	3	204	TGTGGAAAGGACGAAACACCGACAATGTTCGCGGTATAGGTTTTGAGACGGACGTCTCGCTCCTCAGTTGACAATGTTCGCGTTATAGCAGGGTGTAACATCCTATTGAATCTGTTAAGCTTGGCGTAACTAGATC	CCTATTGAATCTGTT	GACAATGTTCGCGGTATAG	TCAGTTGACAATGTTCGCGTTATAG	1MM intron 25 guides	19	0	0	0	6	G	A
1260	3	204	TGTGGAAAGGACGAAACACCGACAATGTTCGCGGTATAGGTTTTGAGACGGACGTCTCGCTCCTCAGTTGACAATGTTCGCGGAATAGCAGGGTGTAACATATTTACGACCAGGGAAAGCTTGGCGTAACTAGATC	ATTTACGACCAGGGA	GACAATGTTCGCGGTATAG	TCAGTTGACAATGTTCGCGGAATAG	1MM intron 25 guides	19	0	0	0	5	U	T
1261	3	204	TGTGGAAAGGACGAAACACCGACAATGTTCGCGGTATAGGTTTTGAGACGGACGTCTCGCTCCTCAGTTGACAATGTTCGCGGCATAGCAGGGTGTAACATGCGAGAATGGTCCACAAGCTTGGCGTAACTAGATC	GCGAGAATGGTCCAC	GACAATGTTCGCGGTATAG	TCAGTTGACAATGTTCGCGGCATAG	1MM intron 25 guides	19	0	0	0	5	U	G
1262	3	204	TGTGGAAAGGACGAAACACCGACAATGTTCGCGGTATAGGTTTTGAGACGGACGTCTCGCTCCTCAGTTGACAATGTTCGCGGGATAGCAGGGTGTAACATACCAGGGTGCAACCAAAGCTTGGCGTAACTAGATC	ACCAGGGTGCAACCA	GACAATGTTCGCGGTATAG	TCAGTTGACAATGTTCGCGGGATAG	1MM intron 25 guides	19	0	0	0	5	U	C
1263	3	204	TGTGGAAAGGACGAAACACCGACAATGTTCGCGGTATAGGTTTTGAGACGGACGTCTCGCTCCTCAGTTGACAATGTTCGCGGTCTAGCAGGGTGTAACATCAACACGACGCTTGTAAGCTTGGCGTAACTAGATC	CAACACGACGCTTGT	GACAATGTTCGCGGTATAG	TCAGTTGACAATGTTCGCGGTCTAG	1MM intron 25 guides	19	0	0	0	4	A	G
1264	3	204	TGTGGAAAGGACGAAACACCGACAATGTTCGCGGTATAGGTTTTGAGACGGACGTCTCGCTCCTCAGTTGACAATGTTCGCGGTTTAGCAGGGTGTAACATACCCTGGTGCGTGTGAAGCTTGGCGTAACTAGATC	ACCCTGGTGCGTGTG	GACAATGTTCGCGGTATAG	TCAGTTGACAATGTTCGCGGTTTAG	1MM intron 25 guides	19	0	0	0	4	A	A
1265	3	204	TGTGGAAAGGACGAAACACCGACAATGTTCGCGGTATAGGTTTTGAGACGGACGTCTCGCTCCTCAGTTGACAATGTTCGCGGTGTAGCAGGGTGTAACATTAATGCGATACTCACAAGCTTGGCGTAACTAGATC	TAATGCGATACTCAC	GACAATGTTCGCGGTATAG	TCAGTTGACAATGTTCGCGGTGTAG	1MM intron 25 guides	19	0	0	0	4	A	C
1266	3	204	TGTGGAAAGGACGAAACACCGACAATGTTCGCGGTATAGGTTTTGAGACGGACGTCTCGCTCCTCAGTTGACAATGTTCGCGGTAAAGCAGGGTGTAACATTGGCTAGCTTTGAATAAGCTTGGCGTAACTAGATC	TGGCTAGCTTTGAAT	GACAATGTTCGCGGTATAG	TCAGTTGACAATGTTCGCGGTAAAG	1MM intron 25 guides	19	0	0	0	3	U	T
1267	3	204	TGTGGAAAGGACGAAACACCGACAATGTTCGCGGTATAGGTTTTGAGACGGACGTCTCGCTCCTCAGTTGACAATGTTCGCGGTACAGCAGGGTGTAACATACAAACTTAACGAGTAAGCTTGGCGTAACTAGATC	ACAAACTTAACGAGT	GACAATGTTCGCGGTATAG	TCAGTTGACAATGTTCGCGGTACAG	1MM intron 25 guides	19	0	0	0	3	U	G
1268	3	204	TGTGGAAAGGACGAAACACCGACAATGTTCGCGGTATAGGTTTTGAGACGGACGTCTCGCTCCTCAGTTGACAATGTTCGCGGTAGAGCAGGGTGTAACATTCCTGGGAGATCTTGAAGCTTGGCGTAACTAGATC	TCCTGGGAGATCTTG	GACAATGTTCGCGGTATAG	TCAGTTGACAATGTTCGCGGTAGAG	1MM intron 25 guides	19	0	0	0	3	U	C
1269	3	204	TGTGGAAAGGACGAAACACCGACAATGTTCGCGGTATAGGTTTTGAGACGGACGTCTCGCTCCTCAGTTGACAATGTTCGCGGTATCGCAGGGTGTAACATGGGCGCTCTTAAACTAAGCTTGGCGTAACTAGATC	GGGCGCTCTTAAACT	GACAATGTTCGCGGTATAG	TCAGTTGACAATGTTCGCGGTATCG	1MM intron 25 guides	19	0	0	0	2	A	G
1270	3	204	TGTGGAAAGGACGAAACACCGACAATGTTCGCGGTATAGGTTTTGAGACGGACGTCTCGCTCCTCAGTTGACAATGTTCGCGGTATTGCAGGGTGTAACATACATCACTAGACGAGAAGCTTGGCGTAACTAGATC	ACATCACTAGACGAG	GACAATGTTCGCGGTATAG	TCAGTTGACAATGTTCGCGGTATTG	1MM intron 25 guides	19	0	0	0	2	A	A
1271	3	204	TGTGGAAAGGACGAAACACCGACAATGTTCGCGGTATAGGTTTTGAGACGGACGTCTCGCTCCTCAGTTGACAATGTTCGCGGTATGGCAGGGTGTAACATCATTTGACGACAGGAAAGCTTGGCGTAACTAGATC	CATTTGACGACAGGA	GACAATGTTCGCGGTATAG	TCAGTTGACAATGTTCGCGGTATGG	1MM intron 25 guides	19	0	0	0	2	A	C
1272	3	204	TGTGGAAAGGACGAAACACCGACAATGTTCGCGGTATAGGTTTTGAGACGGACGTCTCGCTCCTCAGTTGACAATGTTCGCGGTATAACAGGGTGTAACATTAAGGCCTCTTAGATAAGCTTGGCGTAACTAGATC	TAAGGCCTCTTAGAT	GACAATGTTCGCGGTATAG	TCAGTTGACAATGTTCGCGGTATAA	1MM intron 25 guides	19	0	0	0	1	G	T
1273	3	204	TGTGGAAAGGACGAAACACCGACAATGTTCGCGGTATAGGTTTTGAGACGGACGTCTCGCTCCTCAGTTGACAATGTTCGCGGTATACCAGGGTGTAACATTCTCTGTGTTCAATAAAGCTTGGCGTAACTAGATC	TCTCTGTGTTCAATA	GACAATGTTCGCGGTATAG	TCAGTTGACAATGTTCGCGGTATAC	1MM intron 25 guides	19	0	0	0	1	G	G
1274	3	204	TGTGGAAAGGACGAAACACCGACAATGTTCGCGGTATAGGTTTTGAGACGGACGTCTCGCTCCTCAGTTGACAATGTTCGCGGTATATCAGGGTGTAACATCGGCTCTCAATTACTAAGCTTGGCGTAACTAGATC	CGGCTCTCAATTACT	GACAATGTTCGCGGTATAG	TCAGTTGACAATGTTCGCGGTATAT	1MM intron 25 guides	19	0	0	0	1	G	A
1275	3	205	TGTGGAAAGGACGAAACACCGGACAATGTTCGCGGTATAGGTTTTGAGACGGACGTCTCGCTCCTCAGTCAGGCTTACAGTTGATACAATCAAACAGGGTGTAACATGAAGTCTTCCACTTCAAGCTTGGCGTAACTAGATC	GAAGTCTTCCACTTC	GGACAATGTTCGCGGTATAG	TCAGTCAGGCTTACAGTTGATACAATCAAA	1MM intron 25 guides	20	1	0	0
1276	3	205	TGTGGAAAGGACGAAACACCGGACAATGTTCGCGGTATAGGTTTTGAGACGGACGTCTCGCTCCTCAGTCGGATCCAATCTGCAGCGTTGACGGCAGGGTGTAACATGTAACAGAACGACAAAAGCTTGGCGTAACTAGATC	GTAACAGAACGACAA	GGACAATGTTCGCGGTATAG	TCAGTCGGATCCAATCTGCAGCGTTGACGG	1MM intron 25 guides	20	1	0	0
1277	3	205	TGTGGAAAGGACGAAACACCGGACAATGTTCGCGGTATAGGTTTTGAGACGGACGTCTCGCTCCTCAGTGGACAATGTTCGCGGTATAGCAGGGTGTAACATCAAACTAAATCGCCTAAGCTTGGCGTAACTAGATC	CAAACTAAATCGCCT	GGACAATGTTCGCGGTATAG	TCAGTGGACAATGTTCGCGGTATAG	1MM intron 25 guides	20	0	1	0
1278	3	205	TGTGGAAAGGACGAAACACCGGACAATGTTCGCGGTATAGGTTTTGAGACGGACGTCTCGCTCCTCAGTAGACAATGTTCGCGGTATAGCAGGGTGTAACATTCTTAATAGTCCACTAAGCTTGGCGTAACTAGATC	TCTTAATAGTCCACT	GGACAATGTTCGCGGTATAG	TCAGTAGACAATGTTCGCGGTATAG	1MM intron 25 guides	20	0	0	0	20	G	T
1279	3	205	TGTGGAAAGGACGAAACACCGGACAATGTTCGCGGTATAGGTTTTGAGACGGACGTCTCGCTCCTCAGTCGACAATGTTCGCGGTATAGCAGGGTGTAACATGTTGCATGGAGGTCGAAGCTTGGCGTAACTAGATC	GTTGCATGGAGGTCG	GGACAATGTTCGCGGTATAG	TCAGTCGACAATGTTCGCGGTATAG	1MM intron 25 guides	20	0	0	0	20	G	G
1280	3	205	TGTGGAAAGGACGAAACACCGGACAATGTTCGCGGTATAGGTTTTGAGACGGACGTCTCGCTCCTCAGTTGACAATGTTCGCGGTATAGCAGGGTGTAACATTGATTAGCACGCGCTAAGCTTGGCGTAACTAGATC	TGATTAGCACGCGCT	GGACAATGTTCGCGGTATAG	TCAGTTGACAATGTTCGCGGTATAG	1MM intron 25 guides	20	0	0	0	20	G	A
1281	3	205	TGTGGAAAGGACGAAACACCGGACAATGTTCGCGGTATAGGTTTTGAGACGGACGTCTCGCTCCTCAGTGAACAATGTTCGCGGTATAGCAGGGTGTAACATTTGTACTGGATGTACAAGCTTGGCGTAACTAGATC	TTGTACTGGATGTAC	GGACAATGTTCGCGGTATAG	TCAGTGAACAATGTTCGCGGTATAG	1MM intron 25 guides	20	0	0	0	19	G	T
1282	3	205	TGTGGAAAGGACGAAACACCGGACAATGTTCGCGGTATAGGTTTTGAGACGGACGTCTCGCTCCTCAGTGCACAATGTTCGCGGTATAGCAGGGTGTAACATAATCGGCCCAATCGTAAGCTTGGCGTAACTAGATC	AATCGGCCCAATCGT	GGACAATGTTCGCGGTATAG	TCAGTGCACAATGTTCGCGGTATAG	1MM intron 25 guides	20	0	0	0	19	G	G
1283	3	205	TGTGGAAAGGACGAAACACCGGACAATGTTCGCGGTATAGGTTTTGAGACGGACGTCTCGCTCCTCAGTGTACAATGTTCGCGGTATAGCAGGGTGTAACATGTTACTGGTGTAGAGAAGCTTGGCGTAACTAGATC	GTTACTGGTGTAGAG	GGACAATGTTCGCGGTATAG	TCAGTGTACAATGTTCGCGGTATAG	1MM intron 25 guides	20	0	0	0	19	G	A
1284	3	205	TGTGGAAAGGACGAAACACCGGACAATGTTCGCGGTATAGGTTTTGAGACGGACGTCTCGCTCCTCAGTGGCCAATGTTCGCGGTATAGCAGGGTGTAACATCTCTCGTAGGCATAGAAGCTTGGCGTAACTAGATC	CTCTCGTAGGCATAG	GGACAATGTTCGCGGTATAG	TCAGTGGCCAATGTTCGCGGTATAG	1MM intron 25 guides	20	0	0	0	18	A	G
1285	3	205	TGTGGAAAGGACGAAACACCGGACAATGTTCGCGGTATAGGTTTTGAGACGGACGTCTCGCTCCTCAGTGGTCAATGTTCGCGGTATAGCAGGGTGTAACATTGCCTAGGCGCCCAAAAGCTTGGCGTAACTAGATC	TGCCTAGGCGCCCAA	GGACAATGTTCGCGGTATAG	TCAGTGGTCAATGTTCGCGGTATAG	1MM intron 25 guides	20	0	0	0	18	A	A
1286	3	205	TGTGGAAAGGACGAAACACCGGACAATGTTCGCGGTATAGGTTTTGAGACGGACGTCTCGCTCCTCAGTGGGCAATGTTCGCGGTATAGCAGGGTGTAACATTTCCTATTTACTGAGAAGCTTGGCGTAACTAGATC	TTCCTATTTACTGAG	GGACAATGTTCGCGGTATAG	TCAGTGGGCAATGTTCGCGGTATAG	1MM intron 25 guides	20	0	0	0	18	A	C
1287	3	205	TGTGGAAAGGACGAAACACCGGACAATGTTCGCGGTATAGGTTTTGAGACGGACGTCTCGCTCCTCAGTGGAAAATGTTCGCGGTATAGCAGGGTGTAACATGTTACATACGCTCAAAAGCTTGGCGTAACTAGATC	GTTACATACGCTCAA	GGACAATGTTCGCGGTATAG	TCAGTGGAAAATGTTCGCGGTATAG	1MM intron 25 guides	20	0	0	0	17	C	T
1288	3	205	TGTGGAAAGGACGAAACACCGGACAATGTTCGCGGTATAGGTTTTGAGACGGACGTCTCGCTCCTCAGTGGATAATGTTCGCGGTATAGCAGGGTGTAACATGCGACGCGTCGACTTAAGCTTGGCGTAACTAGATC	GCGACGCGTCGACTT	GGACAATGTTCGCGGTATAG	TCAGTGGATAATGTTCGCGGTATAG	1MM intron 25 guides	20	0	0	0	17	C	A
1289	3	205	TGTGGAAAGGACGAAACACCGGACAATGTTCGCGGTATAGGTTTTGAGACGGACGTCTCGCTCCTCAGTGGAGAATGTTCGCGGTATAGCAGGGTGTAACATACTTTGCATCCTCTTAAGCTTGGCGTAACTAGATC	ACTTTGCATCCTCTT	GGACAATGTTCGCGGTATAG	TCAGTGGAGAATGTTCGCGGTATAG	1MM intron 25 guides	20	0	0	0	17	C	C
1290	3	205	TGTGGAAAGGACGAAACACCGGACAATGTTCGCGGTATAGGTTTTGAGACGGACGTCTCGCTCCTCAGTGGACCATGTTCGCGGTATAGCAGGGTGTAACATTGGACACAGCTTATTAAGCTTGGCGTAACTAGATC	TGGACACAGCTTATT	GGACAATGTTCGCGGTATAG	TCAGTGGACCATGTTCGCGGTATAG	1MM intron 25 guides	20	0	0	0	16	A	G
1291	3	205	TGTGGAAAGGACGAAACACCGGACAATGTTCGCGGTATAGGTTTTGAGACGGACGTCTCGCTCCTCAGTGGACTATGTTCGCGGTATAGCAGGGTGTAACATCAAGCGGCGCTGTAAAAGCTTGGCGTAACTAGATC	CAAGCGGCGCTGTAA	GGACAATGTTCGCGGTATAG	TCAGTGGACTATGTTCGCGGTATAG	1MM intron 25 guides	20	0	0	0	16	A	A
1292	3	205	TGTGGAAAGGACGAAACACCGGACAATGTTCGCGGTATAGGTTTTGAGACGGACGTCTCGCTCCTCAGTGGACGATGTTCGCGGTATAGCAGGGTGTAACATTAATATGCCTTATCCAAGCTTGGCGTAACTAGATC	TAATATGCCTTATCC	GGACAATGTTCGCGGTATAG	TCAGTGGACGATGTTCGCGGTATAG	1MM intron 25 guides	20	0	0	0	16	A	C
1293	3	205	TGTGGAAAGGACGAAACACCGGACAATGTTCGCGGTATAGGTTTTGAGACGGACGTCTCGCTCCTCAGTGGACACTGTTCGCGGTATAGCAGGGTGTAACATCGAAGTTATACTGTCAAGCTTGGCGTAACTAGATC	CGAAGTTATACTGTC	GGACAATGTTCGCGGTATAG	TCAGTGGACACTGTTCGCGGTATAG	1MM intron 25 guides	20	0	0	0	15	A	G
1294	3	205	TGTGGAAAGGACGAAACACCGGACAATGTTCGCGGTATAGGTTTTGAGACGGACGTCTCGCTCCTCAGTGGACATTGTTCGCGGTATAGCAGGGTGTAACATACATCATAGTGGATAAAGCTTGGCGTAACTAGATC	ACATCATAGTGGATA	GGACAATGTTCGCGGTATAG	TCAGTGGACATTGTTCGCGGTATAG	1MM intron 25 guides	20	0	0	0	15	A	A
1295	3	205	TGTGGAAAGGACGAAACACCGGACAATGTTCGCGGTATAGGTTTTGAGACGGACGTCTCGCTCCTCAGTGGACAGTGTTCGCGGTATAGCAGGGTGTAACATACAAAGTCAGGGTGGAAGCTTGGCGTAACTAGATC	ACAAAGTCAGGGTGG	GGACAATGTTCGCGGTATAG	TCAGTGGACAGTGTTCGCGGTATAG	1MM intron 25 guides	20	0	0	0	15	A	C
1296	3	205	TGTGGAAAGGACGAAACACCGGACAATGTTCGCGGTATAGGTTTTGAGACGGACGTCTCGCTCCTCAGTGGACAAAGTTCGCGGTATAGCAGGGTGTAACATTCACACCGACACAACAAGCTTGGCGTAACTAGATC	TCACACCGACACAAC	GGACAATGTTCGCGGTATAG	TCAGTGGACAAAGTTCGCGGTATAG	1MM intron 25 guides	20	0	0	0	14	U	T
1297	3	205	TGTGGAAAGGACGAAACACCGGACAATGTTCGCGGTATAGGTTTTGAGACGGACGTCTCGCTCCTCAGTGGACAACGTTCGCGGTATAGCAGGGTGTAACATTATCCGTGAACCCTTAAGCTTGGCGTAACTAGATC	TATCCGTGAACCCTT	GGACAATGTTCGCGGTATAG	TCAGTGGACAACGTTCGCGGTATAG	1MM intron 25 guides	20	0	0	0	14	U	G
1298	3	205	TGTGGAAAGGACGAAACACCGGACAATGTTCGCGGTATAGGTTTTGAGACGGACGTCTCGCTCCTCAGTGGACAAGGTTCGCGGTATAGCAGGGTGTAACATAAAGAATGGTGGCATAAGCTTGGCGTAACTAGATC	AAAGAATGGTGGCAT	GGACAATGTTCGCGGTATAG	TCAGTGGACAAGGTTCGCGGTATAG	1MM intron 25 guides	20	0	0	0	14	U	C
1299	3	205	TGTGGAAAGGACGAAACACCGGACAATGTTCGCGGTATAGGTTTTGAGACGGACGTCTCGCTCCTCAGTGGACAATATTCGCGGTATAGCAGGGTGTAACATATCTGAGACTTGTACAAGCTTGGCGTAACTAGATC	ATCTGAGACTTGTAC	GGACAATGTTCGCGGTATAG	TCAGTGGACAATATTCGCGGTATAG	1MM intron 25 guides	20	0	0	0	13	G	T
1300	3	205	TGTGGAAAGGACGAAACACCGGACAATGTTCGCGGTATAGGTTTTGAGACGGACGTCTCGCTCCTCAGTGGACAATCTTCGCGGTATAGCAGGGTGTAACATACAGTACCAGTACCCAAGCTTGGCGTAACTAGATC	ACAGTACCAGTACCC	GGACAATGTTCGCGGTATAG	TCAGTGGACAATCTTCGCGGTATAG	1MM intron 25 guides	20	0	0	0	13	G	G
1301	3	205	TGTGGAAAGGACGAAACACCGGACAATGTTCGCGGTATAGGTTTTGAGACGGACGTCTCGCTCCTCAGTGGACAATTTTCGCGGTATAGCAGGGTGTAACATCTTCAAACATCGTGAAAGCTTGGCGTAACTAGATC	CTTCAAACATCGTGA	GGACAATGTTCGCGGTATAG	TCAGTGGACAATTTTCGCGGTATAG	1MM intron 25 guides	20	0	0	0	13	G	A
1302	3	205	TGTGGAAAGGACGAAACACCGGACAATGTTCGCGGTATAGGTTTTGAGACGGACGTCTCGCTCCTCAGTGGACAATGATCGCGGTATAGCAGGGTGTAACATTTGGTCGAGAGAGGAAAGCTTGGCGTAACTAGATC	TTGGTCGAGAGAGGA	GGACAATGTTCGCGGTATAG	TCAGTGGACAATGATCGCGGTATAG	1MM intron 25 guides	20	0	0	0	12	U	T
1303	3	205	TGTGGAAAGGACGAAACACCGGACAATGTTCGCGGTATAGGTTTTGAGACGGACGTCTCGCTCCTCAGTGGACAATGCTCGCGGTATAGCAGGGTGTAACATGACGGTGTCTGAGCAAAGCTTGGCGTAACTAGATC	GACGGTGTCTGAGCA	GGACAATGTTCGCGGTATAG	TCAGTGGACAATGCTCGCGGTATAG	1MM intron 25 guides	20	0	0	0	12	U	G
1304	3	205	TGTGGAAAGGACGAAACACCGGACAATGTTCGCGGTATAGGTTTTGAGACGGACGTCTCGCTCCTCAGTGGACAATGGTCGCGGTATAGCAGGGTGTAACATTAGACAACCATGGTGAAGCTTGGCGTAACTAGATC	TAGACAACCATGGTG	GGACAATGTTCGCGGTATAG	TCAGTGGACAATGGTCGCGGTATAG	1MM intron 25 guides	20	0	0	0	12	U	C
1305	3	205	TGTGGAAAGGACGAAACACCGGACAATGTTCGCGGTATAGGTTTTGAGACGGACGTCTCGCTCCTCAGTGGACAATGTACGCGGTATAGCAGGGTGTAACATCCTTATACGATCTGCAAGCTTGGCGTAACTAGATC	CCTTATACGATCTGC	GGACAATGTTCGCGGTATAG	TCAGTGGACAATGTACGCGGTATAG	1MM intron 25 guides	20	0	0	0	11	U	T
1306	3	205	TGTGGAAAGGACGAAACACCGGACAATGTTCGCGGTATAGGTTTTGAGACGGACGTCTCGCTCCTCAGTGGACAATGTCCGCGGTATAGCAGGGTGTAACATAGTTCTTTATATCGCAAGCTTGGCGTAACTAGATC	AGTTCTTTATATCGC	GGACAATGTTCGCGGTATAG	TCAGTGGACAATGTCCGCGGTATAG	1MM intron 25 guides	20	0	0	0	11	U	G
1307	3	205	TGTGGAAAGGACGAAACACCGGACAATGTTCGCGGTATAGGTTTTGAGACGGACGTCTCGCTCCTCAGTGGACAATGTGCGCGGTATAGCAGGGTGTAACATATCTCGACACATGCGAAGCTTGGCGTAACTAGATC	ATCTCGACACATGCG	GGACAATGTTCGCGGTATAG	TCAGTGGACAATGTGCGCGGTATAG	1MM intron 25 guides	20	0	0	0	11	U	C
1308	3	205	TGTGGAAAGGACGAAACACCGGACAATGTTCGCGGTATAGGTTTTGAGACGGACGTCTCGCTCCTCAGTGGACAATGTTAGCGGTATAGCAGGGTGTAACATAGGTTTGAACGGTACAAGCTTGGCGTAACTAGATC	AGGTTTGAACGGTAC	GGACAATGTTCGCGGTATAG	TCAGTGGACAATGTTAGCGGTATAG	1MM intron 25 guides	20	0	0	0	10	C	T
1309	3	205	TGTGGAAAGGACGAAACACCGGACAATGTTCGCGGTATAGGTTTTGAGACGGACGTCTCGCTCCTCAGTGGACAATGTTTGCGGTATAGCAGGGTGTAACATAATAGGTGCAAGTAGAAGCTTGGCGTAACTAGATC	AATAGGTGCAAGTAG	GGACAATGTTCGCGGTATAG	TCAGTGGACAATGTTTGCGGTATAG	1MM intron 25 guides	20	0	0	0	10	C	A
1310	3	205	TGTGGAAAGGACGAAACACCGGACAATGTTCGCGGTATAGGTTTTGAGACGGACGTCTCGCTCCTCAGTGGACAATGTTGGCGGTATAGCAGGGTGTAACATGTTCCGAACGCTACAAAGCTTGGCGTAACTAGATC	GTTCCGAACGCTACA	GGACAATGTTCGCGGTATAG	TCAGTGGACAATGTTGGCGGTATAG	1MM intron 25 guides	20	0	0	0	10	C	C
1311	3	205	TGTGGAAAGGACGAAACACCGGACAATGTTCGCGGTATAGGTTTTGAGACGGACGTCTCGCTCCTCAGTGGACAATGTTCACGGTATAGCAGGGTGTAACATTCAGCCTCAAGCTCCAAGCTTGGCGTAACTAGATC	TCAGCCTCAAGCTCC	GGACAATGTTCGCGGTATAG	TCAGTGGACAATGTTCACGGTATAG	1MM intron 25 guides	20	0	0	0	9	G	T
1312	3	205	TGTGGAAAGGACGAAACACCGGACAATGTTCGCGGTATAGGTTTTGAGACGGACGTCTCGCTCCTCAGTGGACAATGTTCCCGGTATAGCAGGGTGTAACATCTCCTAATCAAGGATAAGCTTGGCGTAACTAGATC	CTCCTAATCAAGGAT	GGACAATGTTCGCGGTATAG	TCAGTGGACAATGTTCCCGGTATAG	1MM intron 25 guides	20	0	0	0	9	G	G
1313	3	205	TGTGGAAAGGACGAAACACCGGACAATGTTCGCGGTATAGGTTTTGAGACGGACGTCTCGCTCCTCAGTGGACAATGTTCTCGGTATAGCAGGGTGTAACATCCCTCGAAGTCAGATAAGCTTGGCGTAACTAGATC	CCCTCGAAGTCAGAT	GGACAATGTTCGCGGTATAG	TCAGTGGACAATGTTCTCGGTATAG	1MM intron 25 guides	20	0	0	0	9	G	A
1314	3	205	TGTGGAAAGGACGAAACACCGGACAATGTTCGCGGTATAGGTTTTGAGACGGACGTCTCGCTCCTCAGTGGACAATGTTCGAGGTATAGCAGGGTGTAACATTAAGTTATCAAGCCCAAGCTTGGCGTAACTAGATC	TAAGTTATCAAGCCC	GGACAATGTTCGCGGTATAG	TCAGTGGACAATGTTCGAGGTATAG	1MM intron 25 guides	20	0	0	0	8	C	T
1315	3	205	TGTGGAAAGGACGAAACACCGGACAATGTTCGCGGTATAGGTTTTGAGACGGACGTCTCGCTCCTCAGTGGACAATGTTCGTGGTATAGCAGGGTGTAACATGTTTAGGGAGTGGCCAAGCTTGGCGTAACTAGATC	GTTTAGGGAGTGGCC	GGACAATGTTCGCGGTATAG	TCAGTGGACAATGTTCGTGGTATAG	1MM intron 25 guides	20	0	0	0	8	C	A
1316	3	205	TGTGGAAAGGACGAAACACCGGACAATGTTCGCGGTATAGGTTTTGAGACGGACGTCTCGCTCCTCAGTGGACAATGTTCGGGGTATAGCAGGGTGTAACATACAACTATCCTCTATAAGCTTGGCGTAACTAGATC	ACAACTATCCTCTAT	GGACAATGTTCGCGGTATAG	TCAGTGGACAATGTTCGGGGTATAG	1MM intron 25 guides	20	0	0	0	8	C	C
1317	3	205	TGTGGAAAGGACGAAACACCGGACAATGTTCGCGGTATAGGTTTTGAGACGGACGTCTCGCTCCTCAGTGGACAATGTTCGCAGTATAGCAGGGTGTAACATGAACTAGAACCGAAAAAGCTTGGCGTAACTAGATC	GAACTAGAACCGAAA	GGACAATGTTCGCGGTATAG	TCAGTGGACAATGTTCGCAGTATAG	1MM intron 25 guides	20	0	0	0	7	G	T
1318	3	205	TGTGGAAAGGACGAAACACCGGACAATGTTCGCGGTATAGGTTTTGAGACGGACGTCTCGCTCCTCAGTGGACAATGTTCGCCGTATAGCAGGGTGTAACATTACATGGGCTCCCTCAAGCTTGGCGTAACTAGATC	TACATGGGCTCCCTC	GGACAATGTTCGCGGTATAG	TCAGTGGACAATGTTCGCCGTATAG	1MM intron 25 guides	20	0	0	0	7	G	G
1319	3	205	TGTGGAAAGGACGAAACACCGGACAATGTTCGCGGTATAGGTTTTGAGACGGACGTCTCGCTCCTCAGTGGACAATGTTCGCTGTATAGCAGGGTGTAACATCTTCGAAATCTTAGGAAGCTTGGCGTAACTAGATC	CTTCGAAATCTTAGG	GGACAATGTTCGCGGTATAG	TCAGTGGACAATGTTCGCTGTATAG	1MM intron 25 guides	20	0	0	0	7	G	A
1320	3	205	TGTGGAAAGGACGAAACACCGGACAATGTTCGCGGTATAGGTTTTGAGACGGACGTCTCGCTCCTCAGTGGACAATGTTCGCGATATAGCAGGGTGTAACATGCCAGCGACCTTCTTAAGCTTGGCGTAACTAGATC	GCCAGCGACCTTCTT	GGACAATGTTCGCGGTATAG	TCAGTGGACAATGTTCGCGATATAG	1MM intron 25 guides	20	0	0	0	6	G	T
1321	3	205	TGTGGAAAGGACGAAACACCGGACAATGTTCGCGGTATAGGTTTTGAGACGGACGTCTCGCTCCTCAGTGGACAATGTTCGCGCTATAGCAGGGTGTAACATCAAGAAGCGGTTACTAAGCTTGGCGTAACTAGATC	CAAGAAGCGGTTACT	GGACAATGTTCGCGGTATAG	TCAGTGGACAATGTTCGCGCTATAG	1MM intron 25 guides	20	0	0	0	6	G	G
1322	3	205	TGTGGAAAGGACGAAACACCGGACAATGTTCGCGGTATAGGTTTTGAGACGGACGTCTCGCTCCTCAGTGGACAATGTTCGCGTTATAGCAGGGTGTAACATCTCCCAAGGTTAAGCAAGCTTGGCGTAACTAGATC	CTCCCAAGGTTAAGC	GGACAATGTTCGCGGTATAG	TCAGTGGACAATGTTCGCGTTATAG	1MM intron 25 guides	20	0	0	0	6	G	A
1323	3	205	TGTGGAAAGGACGAAACACCGGACAATGTTCGCGGTATAGGTTTTGAGACGGACGTCTCGCTCCTCAGTGGACAATGTTCGCGGAATAGCAGGGTGTAACATCGCCACGACGCTGTAAAGCTTGGCGTAACTAGATC	CGCCACGACGCTGTA	GGACAATGTTCGCGGTATAG	TCAGTGGACAATGTTCGCGGAATAG	1MM intron 25 guides	20	0	0	0	5	U	T
1324	3	205	TGTGGAAAGGACGAAACACCGGACAATGTTCGCGGTATAGGTTTTGAGACGGACGTCTCGCTCCTCAGTGGACAATGTTCGCGGCATAGCAGGGTGTAACATAAAGCAACATTTAGCAAGCTTGGCGTAACTAGATC	AAAGCAACATTTAGC	GGACAATGTTCGCGGTATAG	TCAGTGGACAATGTTCGCGGCATAG	1MM intron 25 guides	20	0	0	0	5	U	G
1325	3	205	TGTGGAAAGGACGAAACACCGGACAATGTTCGCGGTATAGGTTTTGAGACGGACGTCTCGCTCCTCAGTGGACAATGTTCGCGGGATAGCAGGGTGTAACATCTTACCAGAAAGTCTAAGCTTGGCGTAACTAGATC	CTTACCAGAAAGTCT	GGACAATGTTCGCGGTATAG	TCAGTGGACAATGTTCGCGGGATAG	1MM intron 25 guides	20	0	0	0	5	U	C
1326	3	205	TGTGGAAAGGACGAAACACCGGACAATGTTCGCGGTATAGGTTTTGAGACGGACGTCTCGCTCCTCAGTGGACAATGTTCGCGGTCTAGCAGGGTGTAACATCTCTACCGTTCACGGAAGCTTGGCGTAACTAGATC	CTCTACCGTTCACGG	GGACAATGTTCGCGGTATAG	TCAGTGGACAATGTTCGCGGTCTAG	1MM intron 25 guides	20	0	0	0	4	A	G
1327	3	205	TGTGGAAAGGACGAAACACCGGACAATGTTCGCGGTATAGGTTTTGAGACGGACGTCTCGCTCCTCAGTGGACAATGTTCGCGGTTTAGCAGGGTGTAACATGTATGATATACGCCTAAGCTTGGCGTAACTAGATC	GTATGATATACGCCT	GGACAATGTTCGCGGTATAG	TCAGTGGACAATGTTCGCGGTTTAG	1MM intron 25 guides	20	0	0	0	4	A	A
1328	3	205	TGTGGAAAGGACGAAACACCGGACAATGTTCGCGGTATAGGTTTTGAGACGGACGTCTCGCTCCTCAGTGGACAATGTTCGCGGTGTAGCAGGGTGTAACATGGGCAGATTACAACTAAGCTTGGCGTAACTAGATC	GGGCAGATTACAACT	GGACAATGTTCGCGGTATAG	TCAGTGGACAATGTTCGCGGTGTAG	1MM intron 25 guides	20	0	0	0	4	A	C
1329	3	205	TGTGGAAAGGACGAAACACCGGACAATGTTCGCGGTATAGGTTTTGAGACGGACGTCTCGCTCCTCAGTGGACAATGTTCGCGGTAAAGCAGGGTGTAACATTTCCTGGATGTACTCAAGCTTGGCGTAACTAGATC	TTCCTGGATGTACTC	GGACAATGTTCGCGGTATAG	TCAGTGGACAATGTTCGCGGTAAAG	1MM intron 25 guides	20	0	0	0	3	U	T
1330	3	205	TGTGGAAAGGACGAAACACCGGACAATGTTCGCGGTATAGGTTTTGAGACGGACGTCTCGCTCCTCAGTGGACAATGTTCGCGGTACAGCAGGGTGTAACATGAAGCACCTAAACTGAAGCTTGGCGTAACTAGATC	GAAGCACCTAAACTG	GGACAATGTTCGCGGTATAG	TCAGTGGACAATGTTCGCGGTACAG	1MM intron 25 guides	20	0	0	0	3	U	G
1331	3	205	TGTGGAAAGGACGAAACACCGGACAATGTTCGCGGTATAGGTTTTGAGACGGACGTCTCGCTCCTCAGTGGACAATGTTCGCGGTAGAGCAGGGTGTAACATTGAACAGCTCGTCCAAAGCTTGGCGTAACTAGATC	TGAACAGCTCGTCCA	GGACAATGTTCGCGGTATAG	TCAGTGGACAATGTTCGCGGTAGAG	1MM intron 25 guides	20	0	0	0	3	U	C
1332	3	205	TGTGGAAAGGACGAAACACCGGACAATGTTCGCGGTATAGGTTTTGAGACGGACGTCTCGCTCCTCAGTGGACAATGTTCGCGGTATCGCAGGGTGTAACATTGTGGCTCATATCAAAAGCTTGGCGTAACTAGATC	TGTGGCTCATATCAA	GGACAATGTTCGCGGTATAG	TCAGTGGACAATGTTCGCGGTATCG	1MM intron 25 guides	20	0	0	0	2	A	G
1333	3	205	TGTGGAAAGGACGAAACACCGGACAATGTTCGCGGTATAGGTTTTGAGACGGACGTCTCGCTCCTCAGTGGACAATGTTCGCGGTATTGCAGGGTGTAACATCAGTGTTTGAGTAGGAAGCTTGGCGTAACTAGATC	CAGTGTTTGAGTAGG	GGACAATGTTCGCGGTATAG	TCAGTGGACAATGTTCGCGGTATTG	1MM intron 25 guides	20	0	0	0	2	A	A
1334	3	205	TGTGGAAAGGACGAAACACCGGACAATGTTCGCGGTATAGGTTTTGAGACGGACGTCTCGCTCCTCAGTGGACAATGTTCGCGGTATGGCAGGGTGTAACATACTCAGCGCACGGAAAAGCTTGGCGTAACTAGATC	ACTCAGCGCACGGAA	GGACAATGTTCGCGGTATAG	TCAGTGGACAATGTTCGCGGTATGG	1MM intron 25 guides	20	0	0	0	2	A	C
1335	3	205	TGTGGAAAGGACGAAACACCGGACAATGTTCGCGGTATAGGTTTTGAGACGGACGTCTCGCTCCTCAGTGGACAATGTTCGCGGTATAACAGGGTGTAACATATACGGCGGGATTATAAGCTTGGCGTAACTAGATC	ATACGGCGGGATTAT	GGACAATGTTCGCGGTATAG	TCAGTGGACAATGTTCGCGGTATAA	1MM intron 25 guides	20	0	0	0	1	G	T
1336	3	205	TGTGGAAAGGACGAAACACCGGACAATGTTCGCGGTATAGGTTTTGAGACGGACGTCTCGCTCCTCAGTGGACAATGTTCGCGGTATACCAGGGTGTAACATCGCGCTTTGCTTCTTAAGCTTGGCGTAACTAGATC	CGCGCTTTGCTTCTT	GGACAATGTTCGCGGTATAG	TCAGTGGACAATGTTCGCGGTATAC	1MM intron 25 guides	20	0	0	0	1	G	G
1337	3	205	TGTGGAAAGGACGAAACACCGGACAATGTTCGCGGTATAGGTTTTGAGACGGACGTCTCGCTCCTCAGTGGACAATGTTCGCGGTATATCAGGGTGTAACATCAACGAAACGATAGAAAGCTTGGCGTAACTAGATC	CAACGAAACGATAGA	GGACAATGTTCGCGGTATAG	TCAGTGGACAATGTTCGCGGTATAT	1MM intron 25 guides	20	0	0	0	1	G	A
1338	3	206	TGTGGAAAGGACGAAACACCGTGACAATGTTCGCGGTATAGGTTTTGAGACGGACGTCTCGCTCCTCAGCAGGCTTACAGTTGATACAATCAAACAGGGTGTAACATTTGTCGGCACGGGAAAAGCTTGGCGTAACTAGATC	TTGTCGGCACGGGAA	GTGACAATGTTCGCGGTATAG	TCAGCAGGCTTACAGTTGATACAATCAAA	1MM intron 25 guides	21	1	0	0
1339	3	206	TGTGGAAAGGACGAAACACCGTGACAATGTTCGCGGTATAGGTTTTGAGACGGACGTCTCGCTCCTCAGCGGATCCAATCTGCAGCGTTGACGGCAGGGTGTAACATGCGCTTGGAATGACGAAGCTTGGCGTAACTAGATC	GCGCTTGGAATGACG	GTGACAATGTTCGCGGTATAG	TCAGCGGATCCAATCTGCAGCGTTGACGG	1MM intron 25 guides	21	1	0	0
1340	3	206	TGTGGAAAGGACGAAACACCGTGACAATGTTCGCGGTATAGGTTTTGAGACGGACGTCTCGCTCCTCAGGTGACAATGTTCGCGGTATAGCAGGGTGTAACATCGTGGTTACACCCAAAAGCTTGGCGTAACTAGATC	CGTGGTTACACCCAA	GTGACAATGTTCGCGGTATAG	TCAGGTGACAATGTTCGCGGTATAG	1MM intron 25 guides	21	0	1	0
1341	3	206	TGTGGAAAGGACGAAACACCGTGACAATGTTCGCGGTATAGGTTTTGAGACGGACGTCTCGCTCCTCAGATGACAATGTTCGCGGTATAGCAGGGTGTAACATATGCTCCGGCCATTCAAGCTTGGCGTAACTAGATC	ATGCTCCGGCCATTC	GTGACAATGTTCGCGGTATAG	TCAGATGACAATGTTCGCGGTATAG	1MM intron 25 guides	21	0	0	0	21	G	T
1342	3	206	TGTGGAAAGGACGAAACACCGTGACAATGTTCGCGGTATAGGTTTTGAGACGGACGTCTCGCTCCTCAGCTGACAATGTTCGCGGTATAGCAGGGTGTAACATTGATAGTTCCTCGCTAAGCTTGGCGTAACTAGATC	TGATAGTTCCTCGCT	GTGACAATGTTCGCGGTATAG	TCAGCTGACAATGTTCGCGGTATAG	1MM intron 25 guides	21	0	0	0	21	G	G
1343	3	206	TGTGGAAAGGACGAAACACCGTGACAATGTTCGCGGTATAGGTTTTGAGACGGACGTCTCGCTCCTCAGTTGACAATGTTCGCGGTATAGCAGGGTGTAACATTGGATTCAGACGATGAAGCTTGGCGTAACTAGATC	TGGATTCAGACGATG	GTGACAATGTTCGCGGTATAG	TCAGTTGACAATGTTCGCGGTATAG	1MM intron 25 guides	21	0	0	0	21	G	A
1344	3	206	TGTGGAAAGGACGAAACACCGTGACAATGTTCGCGGTATAGGTTTTGAGACGGACGTCTCGCTCCTCAGGAGACAATGTTCGCGGTATAGCAGGGTGTAACATCCCTATGCGCAGGACAAGCTTGGCGTAACTAGATC	CCCTATGCGCAGGAC	GTGACAATGTTCGCGGTATAG	TCAGGAGACAATGTTCGCGGTATAG	1MM intron 25 guides	21	0	0	0	20	U	T
1345	3	206	TGTGGAAAGGACGAAACACCGTGACAATGTTCGCGGTATAGGTTTTGAGACGGACGTCTCGCTCCTCAGGCGACAATGTTCGCGGTATAGCAGGGTGTAACATCTTATGAGTGGTAAAAAGCTTGGCGTAACTAGATC	CTTATGAGTGGTAAA	GTGACAATGTTCGCGGTATAG	TCAGGCGACAATGTTCGCGGTATAG	1MM intron 25 guides	21	0	0	0	20	U	G
1346	3	206	TGTGGAAAGGACGAAACACCGTGACAATGTTCGCGGTATAGGTTTTGAGACGGACGTCTCGCTCCTCAGGGGACAATGTTCGCGGTATAGCAGGGTGTAACATTCACTCTCCAGTACAAAGCTTGGCGTAACTAGATC	TCACTCTCCAGTACA	GTGACAATGTTCGCGGTATAG	TCAGGGGACAATGTTCGCGGTATAG	1MM intron 25 guides	21	0	0	0	20	U	C
1347	3	206	TGTGGAAAGGACGAAACACCGTGACAATGTTCGCGGTATAGGTTTTGAGACGGACGTCTCGCTCCTCAGGTAACAATGTTCGCGGTATAGCAGGGTGTAACATGCATCGGTTAGCGCCAAGCTTGGCGTAACTAGATC	GCATCGGTTAGCGCC	GTGACAATGTTCGCGGTATAG	TCAGGTAACAATGTTCGCGGTATAG	1MM intron 25 guides	21	0	0	0	19	G	T
1348	3	206	TGTGGAAAGGACGAAACACCGTGACAATGTTCGCGGTATAGGTTTTGAGACGGACGTCTCGCTCCTCAGGTCACAATGTTCGCGGTATAGCAGGGTGTAACATGAATGATCCGACATGAAGCTTGGCGTAACTAGATC	GAATGATCCGACATG	GTGACAATGTTCGCGGTATAG	TCAGGTCACAATGTTCGCGGTATAG	1MM intron 25 guides	21	0	0	0	19	G	G
1349	3	206	TGTGGAAAGGACGAAACACCGTGACAATGTTCGCGGTATAGGTTTTGAGACGGACGTCTCGCTCCTCAGGTTACAATGTTCGCGGTATAGCAGGGTGTAACATTCGGGTTCTGAGTCAAAGCTTGGCGTAACTAGATC	TCGGGTTCTGAGTCA	GTGACAATGTTCGCGGTATAG	TCAGGTTACAATGTTCGCGGTATAG	1MM intron 25 guides	21	0	0	0	19	G	A
1350	3	206	TGTGGAAAGGACGAAACACCGTGACAATGTTCGCGGTATAGGTTTTGAGACGGACGTCTCGCTCCTCAGGTGCCAATGTTCGCGGTATAGCAGGGTGTAACATTCGGTCTTACCAATCAAGCTTGGCGTAACTAGATC	TCGGTCTTACCAATC	GTGACAATGTTCGCGGTATAG	TCAGGTGCCAATGTTCGCGGTATAG	1MM intron 25 guides	21	0	0	0	18	A	G
1351	3	206	TGTGGAAAGGACGAAACACCGTGACAATGTTCGCGGTATAGGTTTTGAGACGGACGTCTCGCTCCTCAGGTGTCAATGTTCGCGGTATAGCAGGGTGTAACATAGTGCTCTGTTGGCAAAGCTTGGCGTAACTAGATC	AGTGCTCTGTTGGCA	GTGACAATGTTCGCGGTATAG	TCAGGTGTCAATGTTCGCGGTATAG	1MM intron 25 guides	21	0	0	0	18	A	A
1352	3	206	TGTGGAAAGGACGAAACACCGTGACAATGTTCGCGGTATAGGTTTTGAGACGGACGTCTCGCTCCTCAGGTGGCAATGTTCGCGGTATAGCAGGGTGTAACATTGATGGGATAGTAAGAAGCTTGGCGTAACTAGATC	TGATGGGATAGTAAG	GTGACAATGTTCGCGGTATAG	TCAGGTGGCAATGTTCGCGGTATAG	1MM intron 25 guides	21	0	0	0	18	A	C
1353	3	206	TGTGGAAAGGACGAAACACCGTGACAATGTTCGCGGTATAGGTTTTGAGACGGACGTCTCGCTCCTCAGGTGAAAATGTTCGCGGTATAGCAGGGTGTAACATTCTCAAGTTGTGGCGAAGCTTGGCGTAACTAGATC	TCTCAAGTTGTGGCG	GTGACAATGTTCGCGGTATAG	TCAGGTGAAAATGTTCGCGGTATAG	1MM intron 25 guides	21	0	0	0	17	C	T
1354	3	206	TGTGGAAAGGACGAAACACCGTGACAATGTTCGCGGTATAGGTTTTGAGACGGACGTCTCGCTCCTCAGGTGATAATGTTCGCGGTATAGCAGGGTGTAACATTTGAATAGAGTGATCAAGCTTGGCGTAACTAGATC	TTGAATAGAGTGATC	GTGACAATGTTCGCGGTATAG	TCAGGTGATAATGTTCGCGGTATAG	1MM intron 25 guides	21	0	0	0	17	C	A
1355	3	206	TGTGGAAAGGACGAAACACCGTGACAATGTTCGCGGTATAGGTTTTGAGACGGACGTCTCGCTCCTCAGGTGAGAATGTTCGCGGTATAGCAGGGTGTAACATTTGAGTGCAAGACACAAGCTTGGCGTAACTAGATC	TTGAGTGCAAGACAC	GTGACAATGTTCGCGGTATAG	TCAGGTGAGAATGTTCGCGGTATAG	1MM intron 25 guides	21	0	0	0	17	C	C
1356	3	206	TGTGGAAAGGACGAAACACCGTGACAATGTTCGCGGTATAGGTTTTGAGACGGACGTCTCGCTCCTCAGGTGACCATGTTCGCGGTATAGCAGGGTGTAACATTTCTGCCCACCCAAGAAGCTTGGCGTAACTAGATC	TTCTGCCCACCCAAG	GTGACAATGTTCGCGGTATAG	TCAGGTGACCATGTTCGCGGTATAG	1MM intron 25 guides	21	0	0	0	16	A	G
1357	3	206	TGTGGAAAGGACGAAACACCGTGACAATGTTCGCGGTATAGGTTTTGAGACGGACGTCTCGCTCCTCAGGTGACTATGTTCGCGGTATAGCAGGGTGTAACATGGACGGAAATGGGTTAAGCTTGGCGTAACTAGATC	GGACGGAAATGGGTT	GTGACAATGTTCGCGGTATAG	TCAGGTGACTATGTTCGCGGTATAG	1MM intron 25 guides	21	0	0	0	16	A	A
1358	3	206	TGTGGAAAGGACGAAACACCGTGACAATGTTCGCGGTATAGGTTTTGAGACGGACGTCTCGCTCCTCAGGTGACGATGTTCGCGGTATAGCAGGGTGTAACATGTTAAAGCGCGACCGAAGCTTGGCGTAACTAGATC	GTTAAAGCGCGACCG	GTGACAATGTTCGCGGTATAG	TCAGGTGACGATGTTCGCGGTATAG	1MM intron 25 guides	21	0	0	0	16	A	C
1359	3	206	TGTGGAAAGGACGAAACACCGTGACAATGTTCGCGGTATAGGTTTTGAGACGGACGTCTCGCTCCTCAGGTGACACTGTTCGCGGTATAGCAGGGTGTAACATGAGTTGAATGTGTTAAAGCTTGGCGTAACTAGATC	GAGTTGAATGTGTTA	GTGACAATGTTCGCGGTATAG	TCAGGTGACACTGTTCGCGGTATAG	1MM intron 25 guides	21	0	0	0	15	A	G
1360	3	206	TGTGGAAAGGACGAAACACCGTGACAATGTTCGCGGTATAGGTTTTGAGACGGACGTCTCGCTCCTCAGGTGACATTGTTCGCGGTATAGCAGGGTGTAACATAAATTTCCGATGTCGAAGCTTGGCGTAACTAGATC	AAATTTCCGATGTCG	GTGACAATGTTCGCGGTATAG	TCAGGTGACATTGTTCGCGGTATAG	1MM intron 25 guides	21	0	0	0	15	A	A
1361	3	206	TGTGGAAAGGACGAAACACCGTGACAATGTTCGCGGTATAGGTTTTGAGACGGACGTCTCGCTCCTCAGGTGACAGTGTTCGCGGTATAGCAGGGTGTAACATGATCGTTTGTCCTTGAAGCTTGGCGTAACTAGATC	GATCGTTTGTCCTTG	GTGACAATGTTCGCGGTATAG	TCAGGTGACAGTGTTCGCGGTATAG	1MM intron 25 guides	21	0	0	0	15	A	C
1362	3	206	TGTGGAAAGGACGAAACACCGTGACAATGTTCGCGGTATAGGTTTTGAGACGGACGTCTCGCTCCTCAGGTGACAAAGTTCGCGGTATAGCAGGGTGTAACATGCGTGTACAGCACTTAAGCTTGGCGTAACTAGATC	GCGTGTACAGCACTT	GTGACAATGTTCGCGGTATAG	TCAGGTGACAAAGTTCGCGGTATAG	1MM intron 25 guides	21	0	0	0	14	U	T
1363	3	206	TGTGGAAAGGACGAAACACCGTGACAATGTTCGCGGTATAGGTTTTGAGACGGACGTCTCGCTCCTCAGGTGACAACGTTCGCGGTATAGCAGGGTGTAACATACCTCACTAAGCTTCAAGCTTGGCGTAACTAGATC	ACCTCACTAAGCTTC	GTGACAATGTTCGCGGTATAG	TCAGGTGACAACGTTCGCGGTATAG	1MM intron 25 guides	21	0	0	0	14	U	G
1364	3	206	TGTGGAAAGGACGAAACACCGTGACAATGTTCGCGGTATAGGTTTTGAGACGGACGTCTCGCTCCTCAGGTGACAAGGTTCGCGGTATAGCAGGGTGTAACATACAACCGTACAACTTAAGCTTGGCGTAACTAGATC	ACAACCGTACAACTT	GTGACAATGTTCGCGGTATAG	TCAGGTGACAAGGTTCGCGGTATAG	1MM intron 25 guides	21	0	0	0	14	U	C
1365	3	206	TGTGGAAAGGACGAAACACCGTGACAATGTTCGCGGTATAGGTTTTGAGACGGACGTCTCGCTCCTCAGGTGACAATATTCGCGGTATAGCAGGGTGTAACATCCGGATGGGTATCCCAAGCTTGGCGTAACTAGATC	CCGGATGGGTATCCC	GTGACAATGTTCGCGGTATAG	TCAGGTGACAATATTCGCGGTATAG	1MM intron 25 guides	21	0	0	0	13	G	T
1366	3	206	TGTGGAAAGGACGAAACACCGTGACAATGTTCGCGGTATAGGTTTTGAGACGGACGTCTCGCTCCTCAGGTGACAATCTTCGCGGTATAGCAGGGTGTAACATGGAGTAATACCCGATAAGCTTGGCGTAACTAGATC	GGAGTAATACCCGAT	GTGACAATGTTCGCGGTATAG	TCAGGTGACAATCTTCGCGGTATAG	1MM intron 25 guides	21	0	0	0	13	G	G
1367	3	206	TGTGGAAAGGACGAAACACCGTGACAATGTTCGCGGTATAGGTTTTGAGACGGACGTCTCGCTCCTCAGGTGACAATTTTCGCGGTATAGCAGGGTGTAACATCGCAGATTAAGATATAAGCTTGGCGTAACTAGATC	CGCAGATTAAGATAT	GTGACAATGTTCGCGGTATAG	TCAGGTGACAATTTTCGCGGTATAG	1MM intron 25 guides	21	0	0	0	13	G	A
1368	3	206	TGTGGAAAGGACGAAACACCGTGACAATGTTCGCGGTATAGGTTTTGAGACGGACGTCTCGCTCCTCAGGTGACAATGATCGCGGTATAGCAGGGTGTAACATGTTGGATCCTGATGCAAGCTTGGCGTAACTAGATC	GTTGGATCCTGATGC	GTGACAATGTTCGCGGTATAG	TCAGGTGACAATGATCGCGGTATAG	1MM intron 25 guides	21	0	0	0	12	U	T
1369	3	206	TGTGGAAAGGACGAAACACCGTGACAATGTTCGCGGTATAGGTTTTGAGACGGACGTCTCGCTCCTCAGGTGACAATGCTCGCGGTATAGCAGGGTGTAACATACCTCCCTGCAATTAAAGCTTGGCGTAACTAGATC	ACCTCCCTGCAATTA	GTGACAATGTTCGCGGTATAG	TCAGGTGACAATGCTCGCGGTATAG	1MM intron 25 guides	21	0	0	0	12	U	G
1370	3	206	TGTGGAAAGGACGAAACACCGTGACAATGTTCGCGGTATAGGTTTTGAGACGGACGTCTCGCTCCTCAGGTGACAATGGTCGCGGTATAGCAGGGTGTAACATGGAGGTAAACGTGACAAGCTTGGCGTAACTAGATC	GGAGGTAAACGTGAC	GTGACAATGTTCGCGGTATAG	TCAGGTGACAATGGTCGCGGTATAG	1MM intron 25 guides	21	0	0	0	12	U	C
1371	3	206	TGTGGAAAGGACGAAACACCGTGACAATGTTCGCGGTATAGGTTTTGAGACGGACGTCTCGCTCCTCAGGTGACAATGTACGCGGTATAGCAGGGTGTAACATTCGGAGTCACCATGTAAGCTTGGCGTAACTAGATC	TCGGAGTCACCATGT	GTGACAATGTTCGCGGTATAG	TCAGGTGACAATGTACGCGGTATAG	1MM intron 25 guides	21	0	0	0	11	U	T
1372	3	206	TGTGGAAAGGACGAAACACCGTGACAATGTTCGCGGTATAGGTTTTGAGACGGACGTCTCGCTCCTCAGGTGACAATGTCCGCGGTATAGCAGGGTGTAACATTCCCACGCTAAGTTTAAGCTTGGCGTAACTAGATC	TCCCACGCTAAGTTT	GTGACAATGTTCGCGGTATAG	TCAGGTGACAATGTCCGCGGTATAG	1MM intron 25 guides	21	0	0	0	11	U	G
1373	3	206	TGTGGAAAGGACGAAACACCGTGACAATGTTCGCGGTATAGGTTTTGAGACGGACGTCTCGCTCCTCAGGTGACAATGTGCGCGGTATAGCAGGGTGTAACATACAACCAGCGCGCTCAAGCTTGGCGTAACTAGATC	ACAACCAGCGCGCTC	GTGACAATGTTCGCGGTATAG	TCAGGTGACAATGTGCGCGGTATAG	1MM intron 25 guides	21	0	0	0	11	U	C
1374	3	206	TGTGGAAAGGACGAAACACCGTGACAATGTTCGCGGTATAGGTTTTGAGACGGACGTCTCGCTCCTCAGGTGACAATGTTAGCGGTATAGCAGGGTGTAACATATTCCCGTTGCCGACAAGCTTGGCGTAACTAGATC	ATTCCCGTTGCCGAC	GTGACAATGTTCGCGGTATAG	TCAGGTGACAATGTTAGCGGTATAG	1MM intron 25 guides	21	0	0	0	10	C	T
1375	3	206	TGTGGAAAGGACGAAACACCGTGACAATGTTCGCGGTATAGGTTTTGAGACGGACGTCTCGCTCCTCAGGTGACAATGTTTGCGGTATAGCAGGGTGTAACATCTCCGTTAGCGTCTGAAGCTTGGCGTAACTAGATC	CTCCGTTAGCGTCTG	GTGACAATGTTCGCGGTATAG	TCAGGTGACAATGTTTGCGGTATAG	1MM intron 25 guides	21	0	0	0	10	C	A
1376	3	206	TGTGGAAAGGACGAAACACCGTGACAATGTTCGCGGTATAGGTTTTGAGACGGACGTCTCGCTCCTCAGGTGACAATGTTGGCGGTATAGCAGGGTGTAACATCTCGCCTCCGTAGTAAAGCTTGGCGTAACTAGATC	CTCGCCTCCGTAGTA	GTGACAATGTTCGCGGTATAG	TCAGGTGACAATGTTGGCGGTATAG	1MM intron 25 guides	21	0	0	0	10	C	C
1377	3	206	TGTGGAAAGGACGAAACACCGTGACAATGTTCGCGGTATAGGTTTTGAGACGGACGTCTCGCTCCTCAGGTGACAATGTTCACGGTATAGCAGGGTGTAACATCGTGATTTATGCTAGAAGCTTGGCGTAACTAGATC	CGTGATTTATGCTAG	GTGACAATGTTCGCGGTATAG	TCAGGTGACAATGTTCACGGTATAG	1MM intron 25 guides	21	0	0	0	9	G	T
1378	3	206	TGTGGAAAGGACGAAACACCGTGACAATGTTCGCGGTATAGGTTTTGAGACGGACGTCTCGCTCCTCAGGTGACAATGTTCCCGGTATAGCAGGGTGTAACATGTTGGAGCAACCGTGAAGCTTGGCGTAACTAGATC	GTTGGAGCAACCGTG	GTGACAATGTTCGCGGTATAG	TCAGGTGACAATGTTCCCGGTATAG	1MM intron 25 guides	21	0	0	0	9	G	G
1379	3	206	TGTGGAAAGGACGAAACACCGTGACAATGTTCGCGGTATAGGTTTTGAGACGGACGTCTCGCTCCTCAGGTGACAATGTTCTCGGTATAGCAGGGTGTAACATACTCGAGCATCCAGTAAGCTTGGCGTAACTAGATC	ACTCGAGCATCCAGT	GTGACAATGTTCGCGGTATAG	TCAGGTGACAATGTTCTCGGTATAG	1MM intron 25 guides	21	0	0	0	9	G	A
1380	3	206	TGTGGAAAGGACGAAACACCGTGACAATGTTCGCGGTATAGGTTTTGAGACGGACGTCTCGCTCCTCAGGTGACAATGTTCGAGGTATAGCAGGGTGTAACATTGTGCCTGCGGTTTCAAGCTTGGCGTAACTAGATC	TGTGCCTGCGGTTTC	GTGACAATGTTCGCGGTATAG	TCAGGTGACAATGTTCGAGGTATAG	1MM intron 25 guides	21	0	0	0	8	C	T
1381	3	206	TGTGGAAAGGACGAAACACCGTGACAATGTTCGCGGTATAGGTTTTGAGACGGACGTCTCGCTCCTCAGGTGACAATGTTCGTGGTATAGCAGGGTGTAACATCGTAGCCCTAACGCGAAGCTTGGCGTAACTAGATC	CGTAGCCCTAACGCG	GTGACAATGTTCGCGGTATAG	TCAGGTGACAATGTTCGTGGTATAG	1MM intron 25 guides	21	0	0	0	8	C	A
1382	3	206	TGTGGAAAGGACGAAACACCGTGACAATGTTCGCGGTATAGGTTTTGAGACGGACGTCTCGCTCCTCAGGTGACAATGTTCGGGGTATAGCAGGGTGTAACATGGAGGAATGCGCATAAAGCTTGGCGTAACTAGATC	GGAGGAATGCGCATA	GTGACAATGTTCGCGGTATAG	TCAGGTGACAATGTTCGGGGTATAG	1MM intron 25 guides	21	0	0	0	8	C	C
1383	3	206	TGTGGAAAGGACGAAACACCGTGACAATGTTCGCGGTATAGGTTTTGAGACGGACGTCTCGCTCCTCAGGTGACAATGTTCGCAGTATAGCAGGGTGTAACATCCTTCCTCGCATGTTAAGCTTGGCGTAACTAGATC	CCTTCCTCGCATGTT	GTGACAATGTTCGCGGTATAG	TCAGGTGACAATGTTCGCAGTATAG	1MM intron 25 guides	21	0	0	0	7	G	T
1384	3	206	TGTGGAAAGGACGAAACACCGTGACAATGTTCGCGGTATAGGTTTTGAGACGGACGTCTCGCTCCTCAGGTGACAATGTTCGCCGTATAGCAGGGTGTAACATGACTCATTGCCCGGGAAGCTTGGCGTAACTAGATC	GACTCATTGCCCGGG	GTGACAATGTTCGCGGTATAG	TCAGGTGACAATGTTCGCCGTATAG	1MM intron 25 guides	21	0	0	0	7	G	G
1385	3	206	TGTGGAAAGGACGAAACACCGTGACAATGTTCGCGGTATAGGTTTTGAGACGGACGTCTCGCTCCTCAGGTGACAATGTTCGCTGTATAGCAGGGTGTAACATACACCGGTAGCGAACAAGCTTGGCGTAACTAGATC	ACACCGGTAGCGAAC	GTGACAATGTTCGCGGTATAG	TCAGGTGACAATGTTCGCTGTATAG	1MM intron 25 guides	21	0	0	0	7	G	A
1386	3	206	TGTGGAAAGGACGAAACACCGTGACAATGTTCGCGGTATAGGTTTTGAGACGGACGTCTCGCTCCTCAGGTGACAATGTTCGCGATATAGCAGGGTGTAACATAACCGGAGCGAAATGAAGCTTGGCGTAACTAGATC	AACCGGAGCGAAATG	GTGACAATGTTCGCGGTATAG	TCAGGTGACAATGTTCGCGATATAG	1MM intron 25 guides	21	0	0	0	6	G	T
1387	3	206	TGTGGAAAGGACGAAACACCGTGACAATGTTCGCGGTATAGGTTTTGAGACGGACGTCTCGCTCCTCAGGTGACAATGTTCGCGCTATAGCAGGGTGTAACATGTTAGACAAGCATGCAAGCTTGGCGTAACTAGATC	GTTAGACAAGCATGC	GTGACAATGTTCGCGGTATAG	TCAGGTGACAATGTTCGCGCTATAG	1MM intron 25 guides	21	0	0	0	6	G	G
1388	3	206	TGTGGAAAGGACGAAACACCGTGACAATGTTCGCGGTATAGGTTTTGAGACGGACGTCTCGCTCCTCAGGTGACAATGTTCGCGTTATAGCAGGGTGTAACATGAACACAACTGCTGAAAGCTTGGCGTAACTAGATC	GAACACAACTGCTGA	GTGACAATGTTCGCGGTATAG	TCAGGTGACAATGTTCGCGTTATAG	1MM intron 25 guides	21	0	0	0	6	G	A
1389	3	206	TGTGGAAAGGACGAAACACCGTGACAATGTTCGCGGTATAGGTTTTGAGACGGACGTCTCGCTCCTCAGGTGACAATGTTCGCGGAATAGCAGGGTGTAACATATTCACTGCTTCGACAAGCTTGGCGTAACTAGATC	ATTCACTGCTTCGAC	GTGACAATGTTCGCGGTATAG	TCAGGTGACAATGTTCGCGGAATAG	1MM intron 25 guides	21	0	0	0	5	U	T
1390	3	206	TGTGGAAAGGACGAAACACCGTGACAATGTTCGCGGTATAGGTTTTGAGACGGACGTCTCGCTCCTCAGGTGACAATGTTCGCGGCATAGCAGGGTGTAACATGATTAACACCGATCTAAGCTTGGCGTAACTAGATC	GATTAACACCGATCT	GTGACAATGTTCGCGGTATAG	TCAGGTGACAATGTTCGCGGCATAG	1MM intron 25 guides	21	0	0	0	5	U	G
1391	3	206	TGTGGAAAGGACGAAACACCGTGACAATGTTCGCGGTATAGGTTTTGAGACGGACGTCTCGCTCCTCAGGTGACAATGTTCGCGGGATAGCAGGGTGTAACATCAGCAAATCACTTCAAAGCTTGGCGTAACTAGATC	CAGCAAATCACTTCA	GTGACAATGTTCGCGGTATAG	TCAGGTGACAATGTTCGCGGGATAG	1MM intron 25 guides	21	0	0	0	5	U	C
1392	3	206	TGTGGAAAGGACGAAACACCGTGACAATGTTCGCGGTATAGGTTTTGAGACGGACGTCTCGCTCCTCAGGTGACAATGTTCGCGGTCTAGCAGGGTGTAACATGTTCTCGCGTCTTTCAAGCTTGGCGTAACTAGATC	GTTCTCGCGTCTTTC	GTGACAATGTTCGCGGTATAG	TCAGGTGACAATGTTCGCGGTCTAG	1MM intron 25 guides	21	0	0	0	4	A	G
1393	3	206	TGTGGAAAGGACGAAACACCGTGACAATGTTCGCGGTATAGGTTTTGAGACGGACGTCTCGCTCCTCAGGTGACAATGTTCGCGGTTTAGCAGGGTGTAACATAGGATTACGTATCGGAAGCTTGGCGTAACTAGATC	AGGATTACGTATCGG	GTGACAATGTTCGCGGTATAG	TCAGGTGACAATGTTCGCGGTTTAG	1MM intron 25 guides	21	0	0	0	4	A	A
1394	3	206	TGTGGAAAGGACGAAACACCGTGACAATGTTCGCGGTATAGGTTTTGAGACGGACGTCTCGCTCCTCAGGTGACAATGTTCGCGGTGTAGCAGGGTGTAACATACGTTGTACTTTAGGAAGCTTGGCGTAACTAGATC	ACGTTGTACTTTAGG	GTGACAATGTTCGCGGTATAG	TCAGGTGACAATGTTCGCGGTGTAG	1MM intron 25 guides	21	0	0	0	4	A	C
1395	3	206	TGTGGAAAGGACGAAACACCGTGACAATGTTCGCGGTATAGGTTTTGAGACGGACGTCTCGCTCCTCAGGTGACAATGTTCGCGGTAAAGCAGGGTGTAACATATGGCACCGTGTACTAAGCTTGGCGTAACTAGATC	ATGGCACCGTGTACT	GTGACAATGTTCGCGGTATAG	TCAGGTGACAATGTTCGCGGTAAAG	1MM intron 25 guides	21	0	0	0	3	U	T
1396	3	206	TGTGGAAAGGACGAAACACCGTGACAATGTTCGCGGTATAGGTTTTGAGACGGACGTCTCGCTCCTCAGGTGACAATGTTCGCGGTACAGCAGGGTGTAACATCCGCGGATCACACGTAAGCTTGGCGTAACTAGATC	CCGCGGATCACACGT	GTGACAATGTTCGCGGTATAG	TCAGGTGACAATGTTCGCGGTACAG	1MM intron 25 guides	21	0	0	0	3	U	G
1397	3	206	TGTGGAAAGGACGAAACACCGTGACAATGTTCGCGGTATAGGTTTTGAGACGGACGTCTCGCTCCTCAGGTGACAATGTTCGCGGTAGAGCAGGGTGTAACATGAATCGATAGCTATAAAGCTTGGCGTAACTAGATC	GAATCGATAGCTATA	GTGACAATGTTCGCGGTATAG	TCAGGTGACAATGTTCGCGGTAGAG	1MM intron 25 guides	21	0	0	0	3	U	C
1398	3	206	TGTGGAAAGGACGAAACACCGTGACAATGTTCGCGGTATAGGTTTTGAGACGGACGTCTCGCTCCTCAGGTGACAATGTTCGCGGTATCGCAGGGTGTAACATTCGGGTGCTACCTTCAAGCTTGGCGTAACTAGATC	TCGGGTGCTACCTTC	GTGACAATGTTCGCGGTATAG	TCAGGTGACAATGTTCGCGGTATCG	1MM intron 25 guides	21	0	0	0	2	A	G
1399	3	206	TGTGGAAAGGACGAAACACCGTGACAATGTTCGCGGTATAGGTTTTGAGACGGACGTCTCGCTCCTCAGGTGACAATGTTCGCGGTATTGCAGGGTGTAACATGAAGCTAGAGGGTCAAAGCTTGGCGTAACTAGATC	GAAGCTAGAGGGTCA	GTGACAATGTTCGCGGTATAG	TCAGGTGACAATGTTCGCGGTATTG	1MM intron 25 guides	21	0	0	0	2	A	A
1400	3	206	TGTGGAAAGGACGAAACACCGTGACAATGTTCGCGGTATAGGTTTTGAGACGGACGTCTCGCTCCTCAGGTGACAATGTTCGCGGTATGGCAGGGTGTAACATCTTAATGGAGCACGAAAGCTTGGCGTAACTAGATC	CTTAATGGAGCACGA	GTGACAATGTTCGCGGTATAG	TCAGGTGACAATGTTCGCGGTATGG	1MM intron 25 guides	21	0	0	0	2	A	C
1401	3	206	TGTGGAAAGGACGAAACACCGTGACAATGTTCGCGGTATAGGTTTTGAGACGGACGTCTCGCTCCTCAGGTGACAATGTTCGCGGTATAACAGGGTGTAACATAGCCAGTACCAATTTAAGCTTGGCGTAACTAGATC	AGCCAGTACCAATTT	GTGACAATGTTCGCGGTATAG	TCAGGTGACAATGTTCGCGGTATAA	1MM intron 25 guides	21	0	0	0	1	G	T
1402	3	206	TGTGGAAAGGACGAAACACCGTGACAATGTTCGCGGTATAGGTTTTGAGACGGACGTCTCGCTCCTCAGGTGACAATGTTCGCGGTATACCAGGGTGTAACATGAAGTTGGTCAGGGAAAGCTTGGCGTAACTAGATC	GAAGTTGGTCAGGGA	GTGACAATGTTCGCGGTATAG	TCAGGTGACAATGTTCGCGGTATAC	1MM intron 25 guides	21	0	0	0	1	G	G
1403	3	206	TGTGGAAAGGACGAAACACCGTGACAATGTTCGCGGTATAGGTTTTGAGACGGACGTCTCGCTCCTCAGGTGACAATGTTCGCGGTATATCAGGGTGTAACATGGGTCTGGTTCTCTCAAGCTTGGCGTAACTAGATC	GGGTCTGGTTCTCTC	GTGACAATGTTCGCGGTATAG	TCAGGTGACAATGTTCGCGGTATAT	1MM intron 25 guides	21	0	0	0	1	G	A
1404	3	207	TGTGGAAAGGACGAAACACCGTTGACAATGTTCGCGGTATAGGTTTTGAGACGGACGTCTCGCTCCTCACAGGCTTACAGTTGATACAATCAAACAGGGTGTAACATTTAGCGACATCCTTCAAGCTTGGCGTAACTAGATC	TTAGCGACATCCTTC	GTTGACAATGTTCGCGGTATAG	TCACAGGCTTACAGTTGATACAATCAAA	1MM intron 25 guides	22	1	0	0
1405	3	207	TGTGGAAAGGACGAAACACCGTTGACAATGTTCGCGGTATAGGTTTTGAGACGGACGTCTCGCTCCTCACGGATCCAATCTGCAGCGTTGACGGCAGGGTGTAACATAACCCTGTGCCACAAAAGCTTGGCGTAACTAGATC	AACCCTGTGCCACAA	GTTGACAATGTTCGCGGTATAG	TCACGGATCCAATCTGCAGCGTTGACGG	1MM intron 25 guides	22	1	0	0
1406	3	207	TGTGGAAAGGACGAAACACCGTTGACAATGTTCGCGGTATAGGTTTTGAGACGGACGTCTCGCTCCTCAGTTGACAATGTTCGCGGTATAGCAGGGTGTAACATTAAACGCAAGGGCCCAAGCTTGGCGTAACTAGATC	TAAACGCAAGGGCCC	GTTGACAATGTTCGCGGTATAG	TCAGTTGACAATGTTCGCGGTATAG	1MM intron 25 guides	22	0	1	0
1407	3	207	TGTGGAAAGGACGAAACACCGTTGACAATGTTCGCGGTATAGGTTTTGAGACGGACGTCTCGCTCCTCAATTGACAATGTTCGCGGTATAGCAGGGTGTAACATTCTGGTCGGAATCACAAGCTTGGCGTAACTAGATC	TCTGGTCGGAATCAC	GTTGACAATGTTCGCGGTATAG	TCAATTGACAATGTTCGCGGTATAG	1MM intron 25 guides	22	0	0	0	22	G	T
1408	3	207	TGTGGAAAGGACGAAACACCGTTGACAATGTTCGCGGTATAGGTTTTGAGACGGACGTCTCGCTCCTCACTTGACAATGTTCGCGGTATAGCAGGGTGTAACATTGGTACAGGCTTGTCAAGCTTGGCGTAACTAGATC	TGGTACAGGCTTGTC	GTTGACAATGTTCGCGGTATAG	TCACTTGACAATGTTCGCGGTATAG	1MM intron 25 guides	22	0	0	0	22	G	G
1409	3	207	TGTGGAAAGGACGAAACACCGTTGACAATGTTCGCGGTATAGGTTTTGAGACGGACGTCTCGCTCCTCATTTGACAATGTTCGCGGTATAGCAGGGTGTAACATGGAAGTGGACATGACAAGCTTGGCGTAACTAGATC	GGAAGTGGACATGAC	GTTGACAATGTTCGCGGTATAG	TCATTTGACAATGTTCGCGGTATAG	1MM intron 25 guides	22	0	0	0	22	G	A
1410	3	207	TGTGGAAAGGACGAAACACCGTTGACAATGTTCGCGGTATAGGTTTTGAGACGGACGTCTCGCTCCTCAGATGACAATGTTCGCGGTATAGCAGGGTGTAACATCGTAAGTCCATTCTCAAGCTTGGCGTAACTAGATC	CGTAAGTCCATTCTC	GTTGACAATGTTCGCGGTATAG	TCAGATGACAATGTTCGCGGTATAG	1MM intron 25 guides	22	0	0	0	21	U	T
1411	3	207	TGTGGAAAGGACGAAACACCGTTGACAATGTTCGCGGTATAGGTTTTGAGACGGACGTCTCGCTCCTCAGCTGACAATGTTCGCGGTATAGCAGGGTGTAACATGCACTCAAATGCCCAAAGCTTGGCGTAACTAGATC	GCACTCAAATGCCCA	GTTGACAATGTTCGCGGTATAG	TCAGCTGACAATGTTCGCGGTATAG	1MM intron 25 guides	22	0	0	0	21	U	G
1412	3	207	TGTGGAAAGGACGAAACACCGTTGACAATGTTCGCGGTATAGGTTTTGAGACGGACGTCTCGCTCCTCAGGTGACAATGTTCGCGGTATAGCAGGGTGTAACATATCCAAGTAGGATGCAAGCTTGGCGTAACTAGATC	ATCCAAGTAGGATGC	GTTGACAATGTTCGCGGTATAG	TCAGGTGACAATGTTCGCGGTATAG	1MM intron 25 guides	22	0	0	0	21	U	C
1413	3	207	TGTGGAAAGGACGAAACACCGTTGACAATGTTCGCGGTATAGGTTTTGAGACGGACGTCTCGCTCCTCAGTAGACAATGTTCGCGGTATAGCAGGGTGTAACATAACAGGTCAAGCAAAAAGCTTGGCGTAACTAGATC	AACAGGTCAAGCAAA	GTTGACAATGTTCGCGGTATAG	TCAGTAGACAATGTTCGCGGTATAG	1MM intron 25 guides	22	0	0	0	20	U	T
1414	3	207	TGTGGAAAGGACGAAACACCGTTGACAATGTTCGCGGTATAGGTTTTGAGACGGACGTCTCGCTCCTCAGTCGACAATGTTCGCGGTATAGCAGGGTGTAACATATGTCGGCCTTATCTAAGCTTGGCGTAACTAGATC	ATGTCGGCCTTATCT	GTTGACAATGTTCGCGGTATAG	TCAGTCGACAATGTTCGCGGTATAG	1MM intron 25 guides	22	0	0	0	20	U	G
1415	3	207	TGTGGAAAGGACGAAACACCGTTGACAATGTTCGCGGTATAGGTTTTGAGACGGACGTCTCGCTCCTCAGTGGACAATGTTCGCGGTATAGCAGGGTGTAACATCTCCGTCCTGCCTCAAAGCTTGGCGTAACTAGATC	CTCCGTCCTGCCTCA	GTTGACAATGTTCGCGGTATAG	TCAGTGGACAATGTTCGCGGTATAG	1MM intron 25 guides	22	0	0	0	20	U	C
1416	3	207	TGTGGAAAGGACGAAACACCGTTGACAATGTTCGCGGTATAGGTTTTGAGACGGACGTCTCGCTCCTCAGTTAACAATGTTCGCGGTATAGCAGGGTGTAACATGATTATACGTAGCTCAAGCTTGGCGTAACTAGATC	GATTATACGTAGCTC	GTTGACAATGTTCGCGGTATAG	TCAGTTAACAATGTTCGCGGTATAG	1MM intron 25 guides	22	0	0	0	19	G	T
1417	3	207	TGTGGAAAGGACGAAACACCGTTGACAATGTTCGCGGTATAGGTTTTGAGACGGACGTCTCGCTCCTCAGTTCACAATGTTCGCGGTATAGCAGGGTGTAACATCCGATGGTCTAATGCAAGCTTGGCGTAACTAGATC	CCGATGGTCTAATGC	GTTGACAATGTTCGCGGTATAG	TCAGTTCACAATGTTCGCGGTATAG	1MM intron 25 guides	22	0	0	0	19	G	G
1418	3	207	TGTGGAAAGGACGAAACACCGTTGACAATGTTCGCGGTATAGGTTTTGAGACGGACGTCTCGCTCCTCAGTTTACAATGTTCGCGGTATAGCAGGGTGTAACATTCTACGGCCTAAGCAAAGCTTGGCGTAACTAGATC	TCTACGGCCTAAGCA	GTTGACAATGTTCGCGGTATAG	TCAGTTTACAATGTTCGCGGTATAG	1MM intron 25 guides	22	0	0	0	19	G	A
1419	3	207	TGTGGAAAGGACGAAACACCGTTGACAATGTTCGCGGTATAGGTTTTGAGACGGACGTCTCGCTCCTCAGTTGCCAATGTTCGCGGTATAGCAGGGTGTAACATTCCCTAGTTAAGAACAAGCTTGGCGTAACTAGATC	TCCCTAGTTAAGAAC	GTTGACAATGTTCGCGGTATAG	TCAGTTGCCAATGTTCGCGGTATAG	1MM intron 25 guides	22	0	0	0	18	A	G
1420	3	207	TGTGGAAAGGACGAAACACCGTTGACAATGTTCGCGGTATAGGTTTTGAGACGGACGTCTCGCTCCTCAGTTGTCAATGTTCGCGGTATAGCAGGGTGTAACATCCAGGAACAGCAAAGAAGCTTGGCGTAACTAGATC	CCAGGAACAGCAAAG	GTTGACAATGTTCGCGGTATAG	TCAGTTGTCAATGTTCGCGGTATAG	1MM intron 25 guides	22	0	0	0	18	A	A
1421	3	207	TGTGGAAAGGACGAAACACCGTTGACAATGTTCGCGGTATAGGTTTTGAGACGGACGTCTCGCTCCTCAGTTGGCAATGTTCGCGGTATAGCAGGGTGTAACATCATAGGCAATGTTCTAAGCTTGGCGTAACTAGATC	CATAGGCAATGTTCT	GTTGACAATGTTCGCGGTATAG	TCAGTTGGCAATGTTCGCGGTATAG	1MM intron 25 guides	22	0	0	0	18	A	C
1422	3	207	TGTGGAAAGGACGAAACACCGTTGACAATGTTCGCGGTATAGGTTTTGAGACGGACGTCTCGCTCCTCAGTTGAAAATGTTCGCGGTATAGCAGGGTGTAACATCGTAACGAGTGAGTTAAGCTTGGCGTAACTAGATC	CGTAACGAGTGAGTT	GTTGACAATGTTCGCGGTATAG	TCAGTTGAAAATGTTCGCGGTATAG	1MM intron 25 guides	22	0	0	0	17	C	T
1423	3	207	TGTGGAAAGGACGAAACACCGTTGACAATGTTCGCGGTATAGGTTTTGAGACGGACGTCTCGCTCCTCAGTTGATAATGTTCGCGGTATAGCAGGGTGTAACATGGCATCTGTGAGATAAAGCTTGGCGTAACTAGATC	GGCATCTGTGAGATA	GTTGACAATGTTCGCGGTATAG	TCAGTTGATAATGTTCGCGGTATAG	1MM intron 25 guides	22	0	0	0	17	C	A
1424	3	207	TGTGGAAAGGACGAAACACCGTTGACAATGTTCGCGGTATAGGTTTTGAGACGGACGTCTCGCTCCTCAGTTGAGAATGTTCGCGGTATAGCAGGGTGTAACATTACTTGGACACTCGGAAGCTTGGCGTAACTAGATC	TACTTGGACACTCGG	GTTGACAATGTTCGCGGTATAG	TCAGTTGAGAATGTTCGCGGTATAG	1MM intron 25 guides	22	0	0	0	17	C	C
1425	3	207	TGTGGAAAGGACGAAACACCGTTGACAATGTTCGCGGTATAGGTTTTGAGACGGACGTCTCGCTCCTCAGTTGACCATGTTCGCGGTATAGCAGGGTGTAACATGGATACGTGTGAAGGAAGCTTGGCGTAACTAGATC	GGATACGTGTGAAGG	GTTGACAATGTTCGCGGTATAG	TCAGTTGACCATGTTCGCGGTATAG	1MM intron 25 guides	22	0	0	0	16	A	G
1426	3	207	TGTGGAAAGGACGAAACACCGTTGACAATGTTCGCGGTATAGGTTTTGAGACGGACGTCTCGCTCCTCAGTTGACTATGTTCGCGGTATAGCAGGGTGTAACATTGAAACCTGACGCTCAAGCTTGGCGTAACTAGATC	TGAAACCTGACGCTC	GTTGACAATGTTCGCGGTATAG	TCAGTTGACTATGTTCGCGGTATAG	1MM intron 25 guides	22	0	0	0	16	A	A
1427	3	207	TGTGGAAAGGACGAAACACCGTTGACAATGTTCGCGGTATAGGTTTTGAGACGGACGTCTCGCTCCTCAGTTGACGATGTTCGCGGTATAGCAGGGTGTAACATGATCTCGTTCACTCAAAGCTTGGCGTAACTAGATC	GATCTCGTTCACTCA	GTTGACAATGTTCGCGGTATAG	TCAGTTGACGATGTTCGCGGTATAG	1MM intron 25 guides	22	0	0	0	16	A	C
1428	3	207	TGTGGAAAGGACGAAACACCGTTGACAATGTTCGCGGTATAGGTTTTGAGACGGACGTCTCGCTCCTCAGTTGACACTGTTCGCGGTATAGCAGGGTGTAACATATTCACCGCGGACATAAGCTTGGCGTAACTAGATC	ATTCACCGCGGACAT	GTTGACAATGTTCGCGGTATAG	TCAGTTGACACTGTTCGCGGTATAG	1MM intron 25 guides	22	0	0	0	15	A	G
1429	3	207	TGTGGAAAGGACGAAACACCGTTGACAATGTTCGCGGTATAGGTTTTGAGACGGACGTCTCGCTCCTCAGTTGACATTGTTCGCGGTATAGCAGGGTGTAACATACGACGTCGTACACTAAGCTTGGCGTAACTAGATC	ACGACGTCGTACACT	GTTGACAATGTTCGCGGTATAG	TCAGTTGACATTGTTCGCGGTATAG	1MM intron 25 guides	22	0	0	0	15	A	A
1430	3	207	TGTGGAAAGGACGAAACACCGTTGACAATGTTCGCGGTATAGGTTTTGAGACGGACGTCTCGCTCCTCAGTTGACAGTGTTCGCGGTATAGCAGGGTGTAACATACAAGGCATGATGGGAAGCTTGGCGTAACTAGATC	ACAAGGCATGATGGG	GTTGACAATGTTCGCGGTATAG	TCAGTTGACAGTGTTCGCGGTATAG	1MM intron 25 guides	22	0	0	0	15	A	C
1431	3	207	TGTGGAAAGGACGAAACACCGTTGACAATGTTCGCGGTATAGGTTTTGAGACGGACGTCTCGCTCCTCAGTTGACAAAGTTCGCGGTATAGCAGGGTGTAACATGGGAGGAGAAGAAAGAAGCTTGGCGTAACTAGATC	GGGAGGAGAAGAAAG	GTTGACAATGTTCGCGGTATAG	TCAGTTGACAAAGTTCGCGGTATAG	1MM intron 25 guides	22	0	0	0	14	U	T
1432	3	207	TGTGGAAAGGACGAAACACCGTTGACAATGTTCGCGGTATAGGTTTTGAGACGGACGTCTCGCTCCTCAGTTGACAACGTTCGCGGTATAGCAGGGTGTAACATCATTTCACTATCTCCAAGCTTGGCGTAACTAGATC	CATTTCACTATCTCC	GTTGACAATGTTCGCGGTATAG	TCAGTTGACAACGTTCGCGGTATAG	1MM intron 25 guides	22	0	0	0	14	U	G
1433	3	207	TGTGGAAAGGACGAAACACCGTTGACAATGTTCGCGGTATAGGTTTTGAGACGGACGTCTCGCTCCTCAGTTGACAAGGTTCGCGGTATAGCAGGGTGTAACATTGGCGATACGTAGATAAGCTTGGCGTAACTAGATC	TGGCGATACGTAGAT	GTTGACAATGTTCGCGGTATAG	TCAGTTGACAAGGTTCGCGGTATAG	1MM intron 25 guides	22	0	0	0	14	U	C
1434	3	207	TGTGGAAAGGACGAAACACCGTTGACAATGTTCGCGGTATAGGTTTTGAGACGGACGTCTCGCTCCTCAGTTGACAATATTCGCGGTATAGCAGGGTGTAACATATAGTCTAACACGAAAAGCTTGGCGTAACTAGATC	ATAGTCTAACACGAA	GTTGACAATGTTCGCGGTATAG	TCAGTTGACAATATTCGCGGTATAG	1MM intron 25 guides	22	0	0	0	13	G	T
1435	3	207	TGTGGAAAGGACGAAACACCGTTGACAATGTTCGCGGTATAGGTTTTGAGACGGACGTCTCGCTCCTCAGTTGACAATCTTCGCGGTATAGCAGGGTGTAACATTCCTAACCTGGCGCTAAGCTTGGCGTAACTAGATC	TCCTAACCTGGCGCT	GTTGACAATGTTCGCGGTATAG	TCAGTTGACAATCTTCGCGGTATAG	1MM intron 25 guides	22	0	0	0	13	G	G
1436	3	207	TGTGGAAAGGACGAAACACCGTTGACAATGTTCGCGGTATAGGTTTTGAGACGGACGTCTCGCTCCTCAGTTGACAATTTTCGCGGTATAGCAGGGTGTAACATGCGACGTAATTTCGCAAGCTTGGCGTAACTAGATC	GCGACGTAATTTCGC	GTTGACAATGTTCGCGGTATAG	TCAGTTGACAATTTTCGCGGTATAG	1MM intron 25 guides	22	0	0	0	13	G	A
1437	3	207	TGTGGAAAGGACGAAACACCGTTGACAATGTTCGCGGTATAGGTTTTGAGACGGACGTCTCGCTCCTCAGTTGACAATGATCGCGGTATAGCAGGGTGTAACATAAAGCCTGGATCTCCAAGCTTGGCGTAACTAGATC	AAAGCCTGGATCTCC	GTTGACAATGTTCGCGGTATAG	TCAGTTGACAATGATCGCGGTATAG	1MM intron 25 guides	22	0	0	0	12	U	T
1438	3	207	TGTGGAAAGGACGAAACACCGTTGACAATGTTCGCGGTATAGGTTTTGAGACGGACGTCTCGCTCCTCAGTTGACAATGCTCGCGGTATAGCAGGGTGTAACATTGAGTCGATGTAGGTAAGCTTGGCGTAACTAGATC	TGAGTCGATGTAGGT	GTTGACAATGTTCGCGGTATAG	TCAGTTGACAATGCTCGCGGTATAG	1MM intron 25 guides	22	0	0	0	12	U	G
1439	3	207	TGTGGAAAGGACGAAACACCGTTGACAATGTTCGCGGTATAGGTTTTGAGACGGACGTCTCGCTCCTCAGTTGACAATGGTCGCGGTATAGCAGGGTGTAACATCCGAAGGTGCGTTGAAAGCTTGGCGTAACTAGATC	CCGAAGGTGCGTTGA	GTTGACAATGTTCGCGGTATAG	TCAGTTGACAATGGTCGCGGTATAG	1MM intron 25 guides	22	0	0	0	12	U	C
1440	3	207	TGTGGAAAGGACGAAACACCGTTGACAATGTTCGCGGTATAGGTTTTGAGACGGACGTCTCGCTCCTCAGTTGACAATGTACGCGGTATAGCAGGGTGTAACATTCTAAGGTACACATCAAGCTTGGCGTAACTAGATC	TCTAAGGTACACATC	GTTGACAATGTTCGCGGTATAG	TCAGTTGACAATGTACGCGGTATAG	1MM intron 25 guides	22	0	0	0	11	U	T
1441	3	207	TGTGGAAAGGACGAAACACCGTTGACAATGTTCGCGGTATAGGTTTTGAGACGGACGTCTCGCTCCTCAGTTGACAATGTCCGCGGTATAGCAGGGTGTAACATCGAAATCGAGAGGACAAGCTTGGCGTAACTAGATC	CGAAATCGAGAGGAC	GTTGACAATGTTCGCGGTATAG	TCAGTTGACAATGTCCGCGGTATAG	1MM intron 25 guides	22	0	0	0	11	U	G
1442	3	207	TGTGGAAAGGACGAAACACCGTTGACAATGTTCGCGGTATAGGTTTTGAGACGGACGTCTCGCTCCTCAGTTGACAATGTGCGCGGTATAGCAGGGTGTAACATTGACCGCTCGTGTGGAAGCTTGGCGTAACTAGATC	TGACCGCTCGTGTGG	GTTGACAATGTTCGCGGTATAG	TCAGTTGACAATGTGCGCGGTATAG	1MM intron 25 guides	22	0	0	0	11	U	C
1443	3	207	TGTGGAAAGGACGAAACACCGTTGACAATGTTCGCGGTATAGGTTTTGAGACGGACGTCTCGCTCCTCAGTTGACAATGTTAGCGGTATAGCAGGGTGTAACATTAGCGGACCGCTTCGAAGCTTGGCGTAACTAGATC	TAGCGGACCGCTTCG	GTTGACAATGTTCGCGGTATAG	TCAGTTGACAATGTTAGCGGTATAG	1MM intron 25 guides	22	0	0	0	10	C	T
1444	3	207	TGTGGAAAGGACGAAACACCGTTGACAATGTTCGCGGTATAGGTTTTGAGACGGACGTCTCGCTCCTCAGTTGACAATGTTTGCGGTATAGCAGGGTGTAACATAGCCTCTTAGTGGACAAGCTTGGCGTAACTAGATC	AGCCTCTTAGTGGAC	GTTGACAATGTTCGCGGTATAG	TCAGTTGACAATGTTTGCGGTATAG	1MM intron 25 guides	22	0	0	0	10	C	A
1445	3	207	TGTGGAAAGGACGAAACACCGTTGACAATGTTCGCGGTATAGGTTTTGAGACGGACGTCTCGCTCCTCAGTTGACAATGTTGGCGGTATAGCAGGGTGTAACATATCCAAGAGGTAACCAAGCTTGGCGTAACTAGATC	ATCCAAGAGGTAACC	GTTGACAATGTTCGCGGTATAG	TCAGTTGACAATGTTGGCGGTATAG	1MM intron 25 guides	22	0	0	0	10	C	C
1446	3	207	TGTGGAAAGGACGAAACACCGTTGACAATGTTCGCGGTATAGGTTTTGAGACGGACGTCTCGCTCCTCAGTTGACAATGTTCACGGTATAGCAGGGTGTAACATTGACCTCCTCCTTACAAGCTTGGCGTAACTAGATC	TGACCTCCTCCTTAC	GTTGACAATGTTCGCGGTATAG	TCAGTTGACAATGTTCACGGTATAG	1MM intron 25 guides	22	0	0	0	9	G	T
1447	3	207	TGTGGAAAGGACGAAACACCGTTGACAATGTTCGCGGTATAGGTTTTGAGACGGACGTCTCGCTCCTCAGTTGACAATGTTCCCGGTATAGCAGGGTGTAACATCCGACAGTTTGGCGCAAGCTTGGCGTAACTAGATC	CCGACAGTTTGGCGC	GTTGACAATGTTCGCGGTATAG	TCAGTTGACAATGTTCCCGGTATAG	1MM intron 25 guides	22	0	0	0	9	G	G
1448	3	207	TGTGGAAAGGACGAAACACCGTTGACAATGTTCGCGGTATAGGTTTTGAGACGGACGTCTCGCTCCTCAGTTGACAATGTTCTCGGTATAGCAGGGTGTAACATCCCTGTCATGATAAAAAGCTTGGCGTAACTAGATC	CCCTGTCATGATAAA	GTTGACAATGTTCGCGGTATAG	TCAGTTGACAATGTTCTCGGTATAG	1MM intron 25 guides	22	0	0	0	9	G	A
1449	3	207	TGTGGAAAGGACGAAACACCGTTGACAATGTTCGCGGTATAGGTTTTGAGACGGACGTCTCGCTCCTCAGTTGACAATGTTCGAGGTATAGCAGGGTGTAACATTCAAGTACTGTTCTTAAGCTTGGCGTAACTAGATC	TCAAGTACTGTTCTT	GTTGACAATGTTCGCGGTATAG	TCAGTTGACAATGTTCGAGGTATAG	1MM intron 25 guides	22	0	0	0	8	C	T
1450	3	207	TGTGGAAAGGACGAAACACCGTTGACAATGTTCGCGGTATAGGTTTTGAGACGGACGTCTCGCTCCTCAGTTGACAATGTTCGTGGTATAGCAGGGTGTAACATATTCGGATCCAGGTCAAGCTTGGCGTAACTAGATC	ATTCGGATCCAGGTC	GTTGACAATGTTCGCGGTATAG	TCAGTTGACAATGTTCGTGGTATAG	1MM intron 25 guides	22	0	0	0	8	C	A
1451	3	207	TGTGGAAAGGACGAAACACCGTTGACAATGTTCGCGGTATAGGTTTTGAGACGGACGTCTCGCTCCTCAGTTGACAATGTTCGGGGTATAGCAGGGTGTAACATCGCTATGGTGCTACAAAGCTTGGCGTAACTAGATC	CGCTATGGTGCTACA	GTTGACAATGTTCGCGGTATAG	TCAGTTGACAATGTTCGGGGTATAG	1MM intron 25 guides	22	0	0	0	8	C	C
1452	3	207	TGTGGAAAGGACGAAACACCGTTGACAATGTTCGCGGTATAGGTTTTGAGACGGACGTCTCGCTCCTCAGTTGACAATGTTCGCAGTATAGCAGGGTGTAACATAAGCCTATAAGTTCCAAGCTTGGCGTAACTAGATC	AAGCCTATAAGTTCC	GTTGACAATGTTCGCGGTATAG	TCAGTTGACAATGTTCGCAGTATAG	1MM intron 25 guides	22	0	0	0	7	G	T
1453	3	207	TGTGGAAAGGACGAAACACCGTTGACAATGTTCGCGGTATAGGTTTTGAGACGGACGTCTCGCTCCTCAGTTGACAATGTTCGCCGTATAGCAGGGTGTAACATATCAGGCTCGTTAATAAGCTTGGCGTAACTAGATC	ATCAGGCTCGTTAAT	GTTGACAATGTTCGCGGTATAG	TCAGTTGACAATGTTCGCCGTATAG	1MM intron 25 guides	22	0	0	0	7	G	G
1454	3	207	TGTGGAAAGGACGAAACACCGTTGACAATGTTCGCGGTATAGGTTTTGAGACGGACGTCTCGCTCCTCAGTTGACAATGTTCGCTGTATAGCAGGGTGTAACATAATTGGCCAATGTTCAAGCTTGGCGTAACTAGATC	AATTGGCCAATGTTC	GTTGACAATGTTCGCGGTATAG	TCAGTTGACAATGTTCGCTGTATAG	1MM intron 25 guides	22	0	0	0	7	G	A
1455	3	207	TGTGGAAAGGACGAAACACCGTTGACAATGTTCGCGGTATAGGTTTTGAGACGGACGTCTCGCTCCTCAGTTGACAATGTTCGCGATATAGCAGGGTGTAACATTTTCGGCCATGTCGCAAGCTTGGCGTAACTAGATC	TTTCGGCCATGTCGC	GTTGACAATGTTCGCGGTATAG	TCAGTTGACAATGTTCGCGATATAG	1MM intron 25 guides	22	0	0	0	6	G	T
1456	3	207	TGTGGAAAGGACGAAACACCGTTGACAATGTTCGCGGTATAGGTTTTGAGACGGACGTCTCGCTCCTCAGTTGACAATGTTCGCGCTATAGCAGGGTGTAACATGATTTCGCCGCAATGAAGCTTGGCGTAACTAGATC	GATTTCGCCGCAATG	GTTGACAATGTTCGCGGTATAG	TCAGTTGACAATGTTCGCGCTATAG	1MM intron 25 guides	22	0	0	0	6	G	G
1457	3	207	TGTGGAAAGGACGAAACACCGTTGACAATGTTCGCGGTATAGGTTTTGAGACGGACGTCTCGCTCCTCAGTTGACAATGTTCGCGTTATAGCAGGGTGTAACATGCGACGTACACCGTCAAGCTTGGCGTAACTAGATC	GCGACGTACACCGTC	GTTGACAATGTTCGCGGTATAG	TCAGTTGACAATGTTCGCGTTATAG	1MM intron 25 guides	22	0	0	0	6	G	A
1458	3	207	TGTGGAAAGGACGAAACACCGTTGACAATGTTCGCGGTATAGGTTTTGAGACGGACGTCTCGCTCCTCAGTTGACAATGTTCGCGGAATAGCAGGGTGTAACATGACCGAACTTACAAGAAGCTTGGCGTAACTAGATC	GACCGAACTTACAAG	GTTGACAATGTTCGCGGTATAG	TCAGTTGACAATGTTCGCGGAATAG	1MM intron 25 guides	22	0	0	0	5	U	T
1459	3	207	TGTGGAAAGGACGAAACACCGTTGACAATGTTCGCGGTATAGGTTTTGAGACGGACGTCTCGCTCCTCAGTTGACAATGTTCGCGGCATAGCAGGGTGTAACATACAAATTAGGGACCCAAGCTTGGCGTAACTAGATC	ACAAATTAGGGACCC	GTTGACAATGTTCGCGGTATAG	TCAGTTGACAATGTTCGCGGCATAG	1MM intron 25 guides	22	0	0	0	5	U	G
1460	3	207	TGTGGAAAGGACGAAACACCGTTGACAATGTTCGCGGTATAGGTTTTGAGACGGACGTCTCGCTCCTCAGTTGACAATGTTCGCGGGATAGCAGGGTGTAACATGGCGGATACTTCAAAAAGCTTGGCGTAACTAGATC	GGCGGATACTTCAAA	GTTGACAATGTTCGCGGTATAG	TCAGTTGACAATGTTCGCGGGATAG	1MM intron 25 guides	22	0	0	0	5	U	C
1461	3	207	TGTGGAAAGGACGAAACACCGTTGACAATGTTCGCGGTATAGGTTTTGAGACGGACGTCTCGCTCCTCAGTTGACAATGTTCGCGGTCTAGCAGGGTGTAACATATCACCCATAACGGCAAGCTTGGCGTAACTAGATC	ATCACCCATAACGGC	GTTGACAATGTTCGCGGTATAG	TCAGTTGACAATGTTCGCGGTCTAG	1MM intron 25 guides	22	0	0	0	4	A	G
1462	3	207	TGTGGAAAGGACGAAACACCGTTGACAATGTTCGCGGTATAGGTTTTGAGACGGACGTCTCGCTCCTCAGTTGACAATGTTCGCGGTTTAGCAGGGTGTAACATGAACGTCACAGTAGTAAGCTTGGCGTAACTAGATC	GAACGTCACAGTAGT	GTTGACAATGTTCGCGGTATAG	TCAGTTGACAATGTTCGCGGTTTAG	1MM intron 25 guides	22	0	0	0	4	A	A
1463	3	207	TGTGGAAAGGACGAAACACCGTTGACAATGTTCGCGGTATAGGTTTTGAGACGGACGTCTCGCTCCTCAGTTGACAATGTTCGCGGTGTAGCAGGGTGTAACATGTCGATTTAGTATCGAAGCTTGGCGTAACTAGATC	GTCGATTTAGTATCG	GTTGACAATGTTCGCGGTATAG	TCAGTTGACAATGTTCGCGGTGTAG	1MM intron 25 guides	22	0	0	0	4	A	C
1464	3	207	TGTGGAAAGGACGAAACACCGTTGACAATGTTCGCGGTATAGGTTTTGAGACGGACGTCTCGCTCCTCAGTTGACAATGTTCGCGGTAAAGCAGGGTGTAACATCCACATCCCTAGCACAAGCTTGGCGTAACTAGATC	CCACATCCCTAGCAC	GTTGACAATGTTCGCGGTATAG	TCAGTTGACAATGTTCGCGGTAAAG	1MM intron 25 guides	22	0	0	0	3	U	T
1465	3	207	TGTGGAAAGGACGAAACACCGTTGACAATGTTCGCGGTATAGGTTTTGAGACGGACGTCTCGCTCCTCAGTTGACAATGTTCGCGGTACAGCAGGGTGTAACATTCCCGGTGGTCTACTAAGCTTGGCGTAACTAGATC	TCCCGGTGGTCTACT	GTTGACAATGTTCGCGGTATAG	TCAGTTGACAATGTTCGCGGTACAG	1MM intron 25 guides	22	0	0	0	3	U	G
1466	3	207	TGTGGAAAGGACGAAACACCGTTGACAATGTTCGCGGTATAGGTTTTGAGACGGACGTCTCGCTCCTCAGTTGACAATGTTCGCGGTAGAGCAGGGTGTAACATCACACGGTAGATTCCAAGCTTGGCGTAACTAGATC	CACACGGTAGATTCC	GTTGACAATGTTCGCGGTATAG	TCAGTTGACAATGTTCGCGGTAGAG	1MM intron 25 guides	22	0	0	0	3	U	C
1467	3	207	TGTGGAAAGGACGAAACACCGTTGACAATGTTCGCGGTATAGGTTTTGAGACGGACGTCTCGCTCCTCAGTTGACAATGTTCGCGGTATCGCAGGGTGTAACATCATTCTCCATAAGGAAAGCTTGGCGTAACTAGATC	CATTCTCCATAAGGA	GTTGACAATGTTCGCGGTATAG	TCAGTTGACAATGTTCGCGGTATCG	1MM intron 25 guides	22	0	0	0	2	A	G
1468	3	207	TGTGGAAAGGACGAAACACCGTTGACAATGTTCGCGGTATAGGTTTTGAGACGGACGTCTCGCTCCTCAGTTGACAATGTTCGCGGTATTGCAGGGTGTAACATGGTTTGTTCGCTTTGAAGCTTGGCGTAACTAGATC	GGTTTGTTCGCTTTG	GTTGACAATGTTCGCGGTATAG	TCAGTTGACAATGTTCGCGGTATTG	1MM intron 25 guides	22	0	0	0	2	A	A
1469	3	207	TGTGGAAAGGACGAAACACCGTTGACAATGTTCGCGGTATAGGTTTTGAGACGGACGTCTCGCTCCTCAGTTGACAATGTTCGCGGTATGGCAGGGTGTAACATCTCTCCCTACGCGTCAAGCTTGGCGTAACTAGATC	CTCTCCCTACGCGTC	GTTGACAATGTTCGCGGTATAG	TCAGTTGACAATGTTCGCGGTATGG	1MM intron 25 guides	22	0	0	0	2	A	C
1470	3	207	TGTGGAAAGGACGAAACACCGTTGACAATGTTCGCGGTATAGGTTTTGAGACGGACGTCTCGCTCCTCAGTTGACAATGTTCGCGGTATAACAGGGTGTAACATCCGACGACTGCCAACAAGCTTGGCGTAACTAGATC	CCGACGACTGCCAAC	GTTGACAATGTTCGCGGTATAG	TCAGTTGACAATGTTCGCGGTATAA	1MM intron 25 guides	22	0	0	0	1	G	T
1471	3	207	TGTGGAAAGGACGAAACACCGTTGACAATGTTCGCGGTATAGGTTTTGAGACGGACGTCTCGCTCCTCAGTTGACAATGTTCGCGGTATACCAGGGTGTAACATGCTATGGTTTGCCTTAAGCTTGGCGTAACTAGATC	GCTATGGTTTGCCTT	GTTGACAATGTTCGCGGTATAG	TCAGTTGACAATGTTCGCGGTATAC	1MM intron 25 guides	22	0	0	0	1	G	G
1472	3	207	TGTGGAAAGGACGAAACACCGTTGACAATGTTCGCGGTATAGGTTTTGAGACGGACGTCTCGCTCCTCAGTTGACAATGTTCGCGGTATATCAGGGTGTAACATCCCGAGAACGCTACCAAGCTTGGCGTAACTAGATC	CCCGAGAACGCTACC	GTTGACAATGTTCGCGGTATAG	TCAGTTGACAATGTTCGCGGTATAT	1MM intron 25 guides	22	0	0	0	1	G	A
1473	3	208	TGTGGAAAGGACGAAACACCGGTTGACAATGTTCGCGGTATAGGTTTTGAGACGGACGTCTCGCTCCTCCAGGCTTACAGTTGATACAATCAAACAGGGTGTAACATGTGTGGTCGTAGCTTAAGCTTGGCGTAACTAGATC	GTGTGGTCGTAGCTT	GGTTGACAATGTTCGCGGTATAG	TCCAGGCTTACAGTTGATACAATCAAA	1MM intron 25 guides	23	1	0	0
1474	3	208	TGTGGAAAGGACGAAACACCGGTTGACAATGTTCGCGGTATAGGTTTTGAGACGGACGTCTCGCTCCTCCGGATCCAATCTGCAGCGTTGACGGCAGGGTGTAACATCCTGGATACAGGATAAAGCTTGGCGTAACTAGATC	CCTGGATACAGGATA	GGTTGACAATGTTCGCGGTATAG	TCCGGATCCAATCTGCAGCGTTGACGG	1MM intron 25 guides	23	1	0	0
1475	3	208	TGTGGAAAGGACGAAACACCGGTTGACAATGTTCGCGGTATAGGTTTTGAGACGGACGTCTCGCTCCTCGGTTGACAATGTTCGCGGTATAGCAGGGTGTAACATTCCAAACGGTGATAGAAGCTTGGCGTAACTAGATC	TCCAAACGGTGATAG	GGTTGACAATGTTCGCGGTATAG	TCGGTTGACAATGTTCGCGGTATAG	1MM intron 25 guides	23	0	1	0
1476	3	208	TGTGGAAAGGACGAAACACCGGTTGACAATGTTCGCGGTATAGGTTTTGAGACGGACGTCTCGCTCCTCAGTTGACAATGTTCGCGGTATAGCAGGGTGTAACATCGGCATCTCACGGTGAAGCTTGGCGTAACTAGATC	CGGCATCTCACGGTG	GGTTGACAATGTTCGCGGTATAG	TCAGTTGACAATGTTCGCGGTATAG	1MM intron 25 guides	23	0	0	0	23	G	T
1477	3	208	TGTGGAAAGGACGAAACACCGGTTGACAATGTTCGCGGTATAGGTTTTGAGACGGACGTCTCGCTCCTCCGTTGACAATGTTCGCGGTATAGCAGGGTGTAACATAGTTTCTACACTCGCAAGCTTGGCGTAACTAGATC	AGTTTCTACACTCGC	GGTTGACAATGTTCGCGGTATAG	TCCGTTGACAATGTTCGCGGTATAG	1MM intron 25 guides	23	0	0	0	23	G	G
1478	3	208	TGTGGAAAGGACGAAACACCGGTTGACAATGTTCGCGGTATAGGTTTTGAGACGGACGTCTCGCTCCTCTGTTGACAATGTTCGCGGTATAGCAGGGTGTAACATGCCAATGGGTGATATAAGCTTGGCGTAACTAGATC	GCCAATGGGTGATAT	GGTTGACAATGTTCGCGGTATAG	TCTGTTGACAATGTTCGCGGTATAG	1MM intron 25 guides	23	0	0	0	23	G	A
1479	3	208	TGTGGAAAGGACGAAACACCGGTTGACAATGTTCGCGGTATAGGTTTTGAGACGGACGTCTCGCTCCTCGATTGACAATGTTCGCGGTATAGCAGGGTGTAACATCCCGAGGTGACACCTAAGCTTGGCGTAACTAGATC	CCCGAGGTGACACCT	GGTTGACAATGTTCGCGGTATAG	TCGATTGACAATGTTCGCGGTATAG	1MM intron 25 guides	23	0	0	0	22	G	T
1480	3	208	TGTGGAAAGGACGAAACACCGGTTGACAATGTTCGCGGTATAGGTTTTGAGACGGACGTCTCGCTCCTCGCTTGACAATGTTCGCGGTATAGCAGGGTGTAACATCCGTCAACGACTCAAAAGCTTGGCGTAACTAGATC	CCGTCAACGACTCAA	GGTTGACAATGTTCGCGGTATAG	TCGCTTGACAATGTTCGCGGTATAG	1MM intron 25 guides	23	0	0	0	22	G	G
1481	3	208	TGTGGAAAGGACGAAACACCGGTTGACAATGTTCGCGGTATAGGTTTTGAGACGGACGTCTCGCTCCTCGTTTGACAATGTTCGCGGTATAGCAGGGTGTAACATTCATCCTCAATGGAAAAGCTTGGCGTAACTAGATC	TCATCCTCAATGGAA	GGTTGACAATGTTCGCGGTATAG	TCGTTTGACAATGTTCGCGGTATAG	1MM intron 25 guides	23	0	0	0	22	G	A
1482	3	208	TGTGGAAAGGACGAAACACCGGTTGACAATGTTCGCGGTATAGGTTTTGAGACGGACGTCTCGCTCCTCGGATGACAATGTTCGCGGTATAGCAGGGTGTAACATAATTATCCCGTCAAGAAGCTTGGCGTAACTAGATC	AATTATCCCGTCAAG	GGTTGACAATGTTCGCGGTATAG	TCGGATGACAATGTTCGCGGTATAG	1MM intron 25 guides	23	0	0	0	21	U	T
1483	3	208	TGTGGAAAGGACGAAACACCGGTTGACAATGTTCGCGGTATAGGTTTTGAGACGGACGTCTCGCTCCTCGGCTGACAATGTTCGCGGTATAGCAGGGTGTAACATAATGCTCTAGGTCCGAAGCTTGGCGTAACTAGATC	AATGCTCTAGGTCCG	GGTTGACAATGTTCGCGGTATAG	TCGGCTGACAATGTTCGCGGTATAG	1MM intron 25 guides	23	0	0	0	21	U	G
1484	3	208	TGTGGAAAGGACGAAACACCGGTTGACAATGTTCGCGGTATAGGTTTTGAGACGGACGTCTCGCTCCTCGGGTGACAATGTTCGCGGTATAGCAGGGTGTAACATACTTTCTCACAATTGAAGCTTGGCGTAACTAGATC	ACTTTCTCACAATTG	GGTTGACAATGTTCGCGGTATAG	TCGGGTGACAATGTTCGCGGTATAG	1MM intron 25 guides	23	0	0	0	21	U	C
1485	3	208	TGTGGAAAGGACGAAACACCGGTTGACAATGTTCGCGGTATAGGTTTTGAGACGGACGTCTCGCTCCTCGGTAGACAATGTTCGCGGTATAGCAGGGTGTAACATAAGTTATCATCCTTCAAGCTTGGCGTAACTAGATC	AAGTTATCATCCTTC	GGTTGACAATGTTCGCGGTATAG	TCGGTAGACAATGTTCGCGGTATAG	1MM intron 25 guides	23	0	0	0	20	U	T
1486	3	208	TGTGGAAAGGACGAAACACCGGTTGACAATGTTCGCGGTATAGGTTTTGAGACGGACGTCTCGCTCCTCGGTCGACAATGTTCGCGGTATAGCAGGGTGTAACATTGCCCGGGTCAAGAAAAGCTTGGCGTAACTAGATC	TGCCCGGGTCAAGAA	GGTTGACAATGTTCGCGGTATAG	TCGGTCGACAATGTTCGCGGTATAG	1MM intron 25 guides	23	0	0	0	20	U	G
1487	3	208	TGTGGAAAGGACGAAACACCGGTTGACAATGTTCGCGGTATAGGTTTTGAGACGGACGTCTCGCTCCTCGGTGGACAATGTTCGCGGTATAGCAGGGTGTAACATACGCTACTCACAATAAAGCTTGGCGTAACTAGATC	ACGCTACTCACAATA	GGTTGACAATGTTCGCGGTATAG	TCGGTGGACAATGTTCGCGGTATAG	1MM intron 25 guides	23	0	0	0	20	U	C
1488	3	208	TGTGGAAAGGACGAAACACCGGTTGACAATGTTCGCGGTATAGGTTTTGAGACGGACGTCTCGCTCCTCGGTTAACAATGTTCGCGGTATAGCAGGGTGTAACATTGATCTCTAACCGCTAAGCTTGGCGTAACTAGATC	TGATCTCTAACCGCT	GGTTGACAATGTTCGCGGTATAG	TCGGTTAACAATGTTCGCGGTATAG	1MM intron 25 guides	23	0	0	0	19	G	T
1489	3	208	TGTGGAAAGGACGAAACACCGGTTGACAATGTTCGCGGTATAGGTTTTGAGACGGACGTCTCGCTCCTCGGTTCACAATGTTCGCGGTATAGCAGGGTGTAACATCCTTACTGCCTACAAAAGCTTGGCGTAACTAGATC	CCTTACTGCCTACAA	GGTTGACAATGTTCGCGGTATAG	TCGGTTCACAATGTTCGCGGTATAG	1MM intron 25 guides	23	0	0	0	19	G	G
1490	3	208	TGTGGAAAGGACGAAACACCGGTTGACAATGTTCGCGGTATAGGTTTTGAGACGGACGTCTCGCTCCTCGGTTTACAATGTTCGCGGTATAGCAGGGTGTAACATCGAGTAAGCTTTAAAAAGCTTGGCGTAACTAGATC	CGAGTAAGCTTTAAA	GGTTGACAATGTTCGCGGTATAG	TCGGTTTACAATGTTCGCGGTATAG	1MM intron 25 guides	23	0	0	0	19	G	A
1491	3	208	TGTGGAAAGGACGAAACACCGGTTGACAATGTTCGCGGTATAGGTTTTGAGACGGACGTCTCGCTCCTCGGTTGCCAATGTTCGCGGTATAGCAGGGTGTAACATATGAAGGTGCGAAATAAGCTTGGCGTAACTAGATC	ATGAAGGTGCGAAAT	GGTTGACAATGTTCGCGGTATAG	TCGGTTGCCAATGTTCGCGGTATAG	1MM intron 25 guides	23	0	0	0	18	A	G
1492	3	208	TGTGGAAAGGACGAAACACCGGTTGACAATGTTCGCGGTATAGGTTTTGAGACGGACGTCTCGCTCCTCGGTTGTCAATGTTCGCGGTATAGCAGGGTGTAACATTCTTCCGAGGTTGAGAAGCTTGGCGTAACTAGATC	TCTTCCGAGGTTGAG	GGTTGACAATGTTCGCGGTATAG	TCGGTTGTCAATGTTCGCGGTATAG	1MM intron 25 guides	23	0	0	0	18	A	A
1493	3	208	TGTGGAAAGGACGAAACACCGGTTGACAATGTTCGCGGTATAGGTTTTGAGACGGACGTCTCGCTCCTCGGTTGGCAATGTTCGCGGTATAGCAGGGTGTAACATTAAGGAAGCTGCATCAAGCTTGGCGTAACTAGATC	TAAGGAAGCTGCATC	GGTTGACAATGTTCGCGGTATAG	TCGGTTGGCAATGTTCGCGGTATAG	1MM intron 25 guides	23	0	0	0	18	A	C
1494	3	208	TGTGGAAAGGACGAAACACCGGTTGACAATGTTCGCGGTATAGGTTTTGAGACGGACGTCTCGCTCCTCGGTTGAAAATGTTCGCGGTATAGCAGGGTGTAACATACGTTTGAGCATTTGAAGCTTGGCGTAACTAGATC	ACGTTTGAGCATTTG	GGTTGACAATGTTCGCGGTATAG	TCGGTTGAAAATGTTCGCGGTATAG	1MM intron 25 guides	23	0	0	0	17	C	T
1495	3	208	TGTGGAAAGGACGAAACACCGGTTGACAATGTTCGCGGTATAGGTTTTGAGACGGACGTCTCGCTCCTCGGTTGATAATGTTCGCGGTATAGCAGGGTGTAACATGAATAACATGTTTGGAAGCTTGGCGTAACTAGATC	GAATAACATGTTTGG	GGTTGACAATGTTCGCGGTATAG	TCGGTTGATAATGTTCGCGGTATAG	1MM intron 25 guides	23	0	0	0	17	C	A
1496	3	208	TGTGGAAAGGACGAAACACCGGTTGACAATGTTCGCGGTATAGGTTTTGAGACGGACGTCTCGCTCCTCGGTTGAGAATGTTCGCGGTATAGCAGGGTGTAACATGTTGGAATAACTACAAAGCTTGGCGTAACTAGATC	GTTGGAATAACTACA	GGTTGACAATGTTCGCGGTATAG	TCGGTTGAGAATGTTCGCGGTATAG	1MM intron 25 guides	23	0	0	0	17	C	C
1497	3	208	TGTGGAAAGGACGAAACACCGGTTGACAATGTTCGCGGTATAGGTTTTGAGACGGACGTCTCGCTCCTCGGTTGACCATGTTCGCGGTATAGCAGGGTGTAACATGAGAACACTACTAATAAGCTTGGCGTAACTAGATC	GAGAACACTACTAAT	GGTTGACAATGTTCGCGGTATAG	TCGGTTGACCATGTTCGCGGTATAG	1MM intron 25 guides	23	0	0	0	16	A	G
1498	3	208	TGTGGAAAGGACGAAACACCGGTTGACAATGTTCGCGGTATAGGTTTTGAGACGGACGTCTCGCTCCTCGGTTGACTATGTTCGCGGTATAGCAGGGTGTAACATATGACATGAAGGAGTAAGCTTGGCGTAACTAGATC	ATGACATGAAGGAGT	GGTTGACAATGTTCGCGGTATAG	TCGGTTGACTATGTTCGCGGTATAG	1MM intron 25 guides	23	0	0	0	16	A	A
1499	3	208	TGTGGAAAGGACGAAACACCGGTTGACAATGTTCGCGGTATAGGTTTTGAGACGGACGTCTCGCTCCTCGGTTGACGATGTTCGCGGTATAGCAGGGTGTAACATCCTCACCACAGCAAAAAGCTTGGCGTAACTAGATC	CCTCACCACAGCAAA	GGTTGACAATGTTCGCGGTATAG	TCGGTTGACGATGTTCGCGGTATAG	1MM intron 25 guides	23	0	0	0	16	A	C
1500	3	208	TGTGGAAAGGACGAAACACCGGTTGACAATGTTCGCGGTATAGGTTTTGAGACGGACGTCTCGCTCCTCGGTTGACACTGTTCGCGGTATAGCAGGGTGTAACATTCGATCGCCGGCTGAAAGCTTGGCGTAACTAGATC	TCGATCGCCGGCTGA	GGTTGACAATGTTCGCGGTATAG	TCGGTTGACACTGTTCGCGGTATAG	1MM intron 25 guides	23	0	0	0	15	A	G
1501	3	208	TGTGGAAAGGACGAAACACCGGTTGACAATGTTCGCGGTATAGGTTTTGAGACGGACGTCTCGCTCCTCGGTTGACATTGTTCGCGGTATAGCAGGGTGTAACATCGCGATTGACCCGCAAAGCTTGGCGTAACTAGATC	CGCGATTGACCCGCA	GGTTGACAATGTTCGCGGTATAG	TCGGTTGACATTGTTCGCGGTATAG	1MM intron 25 guides	23	0	0	0	15	A	A
1502	3	208	TGTGGAAAGGACGAAACACCGGTTGACAATGTTCGCGGTATAGGTTTTGAGACGGACGTCTCGCTCCTCGGTTGACAGTGTTCGCGGTATAGCAGGGTGTAACATTAGATAGGTCTTAAGAAGCTTGGCGTAACTAGATC	TAGATAGGTCTTAAG	GGTTGACAATGTTCGCGGTATAG	TCGGTTGACAGTGTTCGCGGTATAG	1MM intron 25 guides	23	0	0	0	15	A	C
1503	3	208	TGTGGAAAGGACGAAACACCGGTTGACAATGTTCGCGGTATAGGTTTTGAGACGGACGTCTCGCTCCTCGGTTGACAAAGTTCGCGGTATAGCAGGGTGTAACATCGTCATACCAGCCGGAAGCTTGGCGTAACTAGATC	CGTCATACCAGCCGG	GGTTGACAATGTTCGCGGTATAG	TCGGTTGACAAAGTTCGCGGTATAG	1MM intron 25 guides	23	0	0	0	14	U	T
1504	3	208	TGTGGAAAGGACGAAACACCGGTTGACAATGTTCGCGGTATAGGTTTTGAGACGGACGTCTCGCTCCTCGGTTGACAACGTTCGCGGTATAGCAGGGTGTAACATAGGGTCAGCTAAGAGAAGCTTGGCGTAACTAGATC	AGGGTCAGCTAAGAG	GGTTGACAATGTTCGCGGTATAG	TCGGTTGACAACGTTCGCGGTATAG	1MM intron 25 guides	23	0	0	0	14	U	G
1505	3	208	TGTGGAAAGGACGAAACACCGGTTGACAATGTTCGCGGTATAGGTTTTGAGACGGACGTCTCGCTCCTCGGTTGACAAGGTTCGCGGTATAGCAGGGTGTAACATATGCGGCTACGACCCAAGCTTGGCGTAACTAGATC	ATGCGGCTACGACCC	GGTTGACAATGTTCGCGGTATAG	TCGGTTGACAAGGTTCGCGGTATAG	1MM intron 25 guides	23	0	0	0	14	U	C
1506	3	208	TGTGGAAAGGACGAAACACCGGTTGACAATGTTCGCGGTATAGGTTTTGAGACGGACGTCTCGCTCCTCGGTTGACAATATTCGCGGTATAGCAGGGTGTAACATTGATCCACAAAGACGAAGCTTGGCGTAACTAGATC	TGATCCACAAAGACG	GGTTGACAATGTTCGCGGTATAG	TCGGTTGACAATATTCGCGGTATAG	1MM intron 25 guides	23	0	0	0	13	G	T
1507	3	208	TGTGGAAAGGACGAAACACCGGTTGACAATGTTCGCGGTATAGGTTTTGAGACGGACGTCTCGCTCCTCGGTTGACAATCTTCGCGGTATAGCAGGGTGTAACATTTGACCTCAGGTCTTAAGCTTGGCGTAACTAGATC	TTGACCTCAGGTCTT	GGTTGACAATGTTCGCGGTATAG	TCGGTTGACAATCTTCGCGGTATAG	1MM intron 25 guides	23	0	0	0	13	G	G
1508	3	208	TGTGGAAAGGACGAAACACCGGTTGACAATGTTCGCGGTATAGGTTTTGAGACGGACGTCTCGCTCCTCGGTTGACAATTTTCGCGGTATAGCAGGGTGTAACATCGATATCCTATGATGAAGCTTGGCGTAACTAGATC	CGATATCCTATGATG	GGTTGACAATGTTCGCGGTATAG	TCGGTTGACAATTTTCGCGGTATAG	1MM intron 25 guides	23	0	0	0	13	G	A
1509	3	208	TGTGGAAAGGACGAAACACCGGTTGACAATGTTCGCGGTATAGGTTTTGAGACGGACGTCTCGCTCCTCGGTTGACAATGATCGCGGTATAGCAGGGTGTAACATCCCGAGACGGTACTCAAGCTTGGCGTAACTAGATC	CCCGAGACGGTACTC	GGTTGACAATGTTCGCGGTATAG	TCGGTTGACAATGATCGCGGTATAG	1MM intron 25 guides	23	0	0	0	12	U	T
1510	3	208	TGTGGAAAGGACGAAACACCGGTTGACAATGTTCGCGGTATAGGTTTTGAGACGGACGTCTCGCTCCTCGGTTGACAATGCTCGCGGTATAGCAGGGTGTAACATAACTTGTCGCTTAGAAAGCTTGGCGTAACTAGATC	AACTTGTCGCTTAGA	GGTTGACAATGTTCGCGGTATAG	TCGGTTGACAATGCTCGCGGTATAG	1MM intron 25 guides	23	0	0	0	12	U	G
1511	3	208	TGTGGAAAGGACGAAACACCGGTTGACAATGTTCGCGGTATAGGTTTTGAGACGGACGTCTCGCTCCTCGGTTGACAATGGTCGCGGTATAGCAGGGTGTAACATACGATACCACGTACCAAGCTTGGCGTAACTAGATC	ACGATACCACGTACC	GGTTGACAATGTTCGCGGTATAG	TCGGTTGACAATGGTCGCGGTATAG	1MM intron 25 guides	23	0	0	0	12	U	C
1512	3	208	TGTGGAAAGGACGAAACACCGGTTGACAATGTTCGCGGTATAGGTTTTGAGACGGACGTCTCGCTCCTCGGTTGACAATGTACGCGGTATAGCAGGGTGTAACATCCCATCCAGCGAGCAAAGCTTGGCGTAACTAGATC	CCCATCCAGCGAGCA	GGTTGACAATGTTCGCGGTATAG	TCGGTTGACAATGTACGCGGTATAG	1MM intron 25 guides	23	0	0	0	11	U	T
1513	3	208	TGTGGAAAGGACGAAACACCGGTTGACAATGTTCGCGGTATAGGTTTTGAGACGGACGTCTCGCTCCTCGGTTGACAATGTCCGCGGTATAGCAGGGTGTAACATAACTATGGACCAAATAAGCTTGGCGTAACTAGATC	AACTATGGACCAAAT	GGTTGACAATGTTCGCGGTATAG	TCGGTTGACAATGTCCGCGGTATAG	1MM intron 25 guides	23	0	0	0	11	U	G
1514	3	208	TGTGGAAAGGACGAAACACCGGTTGACAATGTTCGCGGTATAGGTTTTGAGACGGACGTCTCGCTCCTCGGTTGACAATGTGCGCGGTATAGCAGGGTGTAACATGGACCCGCTTGTGGTAAGCTTGGCGTAACTAGATC	GGACCCGCTTGTGGT	GGTTGACAATGTTCGCGGTATAG	TCGGTTGACAATGTGCGCGGTATAG	1MM intron 25 guides	23	0	0	0	11	U	C
1515	3	208	TGTGGAAAGGACGAAACACCGGTTGACAATGTTCGCGGTATAGGTTTTGAGACGGACGTCTCGCTCCTCGGTTGACAATGTTAGCGGTATAGCAGGGTGTAACATGTTCAGCGGTCGTTAAAGCTTGGCGTAACTAGATC	GTTCAGCGGTCGTTA	GGTTGACAATGTTCGCGGTATAG	TCGGTTGACAATGTTAGCGGTATAG	1MM intron 25 guides	23	0	0	0	10	C	T
1516	3	208	TGTGGAAAGGACGAAACACCGGTTGACAATGTTCGCGGTATAGGTTTTGAGACGGACGTCTCGCTCCTCGGTTGACAATGTTTGCGGTATAGCAGGGTGTAACATCCAACGCATTGCATGAAGCTTGGCGTAACTAGATC	CCAACGCATTGCATG	GGTTGACAATGTTCGCGGTATAG	TCGGTTGACAATGTTTGCGGTATAG	1MM intron 25 guides	23	0	0	0	10	C	A
1517	3	208	TGTGGAAAGGACGAAACACCGGTTGACAATGTTCGCGGTATAGGTTTTGAGACGGACGTCTCGCTCCTCGGTTGACAATGTTGGCGGTATAGCAGGGTGTAACATATGCCATTCTGCTTGAAGCTTGGCGTAACTAGATC	ATGCCATTCTGCTTG	GGTTGACAATGTTCGCGGTATAG	TCGGTTGACAATGTTGGCGGTATAG	1MM intron 25 guides	23	0	0	0	10	C	C
1518	3	208	TGTGGAAAGGACGAAACACCGGTTGACAATGTTCGCGGTATAGGTTTTGAGACGGACGTCTCGCTCCTCGGTTGACAATGTTCACGGTATAGCAGGGTGTAACATTCCAGACTGAGCCTAAAGCTTGGCGTAACTAGATC	TCCAGACTGAGCCTA	GGTTGACAATGTTCGCGGTATAG	TCGGTTGACAATGTTCACGGTATAG	1MM intron 25 guides	23	0	0	0	9	G	T
1519	3	208	TGTGGAAAGGACGAAACACCGGTTGACAATGTTCGCGGTATAGGTTTTGAGACGGACGTCTCGCTCCTCGGTTGACAATGTTCCCGGTATAGCAGGGTGTAACATTTACCGCAGGCAATCAAGCTTGGCGTAACTAGATC	TTACCGCAGGCAATC	GGTTGACAATGTTCGCGGTATAG	TCGGTTGACAATGTTCCCGGTATAG	1MM intron 25 guides	23	0	0	0	9	G	G
1520	3	208	TGTGGAAAGGACGAAACACCGGTTGACAATGTTCGCGGTATAGGTTTTGAGACGGACGTCTCGCTCCTCGGTTGACAATGTTCTCGGTATAGCAGGGTGTAACATGCAAGCTAAAGGTCTAAGCTTGGCGTAACTAGATC	GCAAGCTAAAGGTCT	GGTTGACAATGTTCGCGGTATAG	TCGGTTGACAATGTTCTCGGTATAG	1MM intron 25 guides	23	0	0	0	9	G	A
1521	3	208	TGTGGAAAGGACGAAACACCGGTTGACAATGTTCGCGGTATAGGTTTTGAGACGGACGTCTCGCTCCTCGGTTGACAATGTTCGAGGTATAGCAGGGTGTAACATATCATATGTACCCAGAAGCTTGGCGTAACTAGATC	ATCATATGTACCCAG	GGTTGACAATGTTCGCGGTATAG	TCGGTTGACAATGTTCGAGGTATAG	1MM intron 25 guides	23	0	0	0	8	C	T
1522	3	208	TGTGGAAAGGACGAAACACCGGTTGACAATGTTCGCGGTATAGGTTTTGAGACGGACGTCTCGCTCCTCGGTTGACAATGTTCGTGGTATAGCAGGGTGTAACATTACCTTTGAAATGCGAAGCTTGGCGTAACTAGATC	TACCTTTGAAATGCG	GGTTGACAATGTTCGCGGTATAG	TCGGTTGACAATGTTCGTGGTATAG	1MM intron 25 guides	23	0	0	0	8	C	A
1523	3	208	TGTGGAAAGGACGAAACACCGGTTGACAATGTTCGCGGTATAGGTTTTGAGACGGACGTCTCGCTCCTCGGTTGACAATGTTCGGGGTATAGCAGGGTGTAACATGAATAGGTCCGTCCTAAGCTTGGCGTAACTAGATC	GAATAGGTCCGTCCT	GGTTGACAATGTTCGCGGTATAG	TCGGTTGACAATGTTCGGGGTATAG	1MM intron 25 guides	23	0	0	0	8	C	C
1524	3	208	TGTGGAAAGGACGAAACACCGGTTGACAATGTTCGCGGTATAGGTTTTGAGACGGACGTCTCGCTCCTCGGTTGACAATGTTCGCAGTATAGCAGGGTGTAACATGCCGAATGGTGTGGTAAGCTTGGCGTAACTAGATC	GCCGAATGGTGTGGT	GGTTGACAATGTTCGCGGTATAG	TCGGTTGACAATGTTCGCAGTATAG	1MM intron 25 guides	23	0	0	0	7	G	T
1525	3	208	TGTGGAAAGGACGAAACACCGGTTGACAATGTTCGCGGTATAGGTTTTGAGACGGACGTCTCGCTCCTCGGTTGACAATGTTCGCCGTATAGCAGGGTGTAACATAATTCTATGAGCAAGAAGCTTGGCGTAACTAGATC	AATTCTATGAGCAAG	GGTTGACAATGTTCGCGGTATAG	TCGGTTGACAATGTTCGCCGTATAG	1MM intron 25 guides	23	0	0	0	7	G	G
1526	3	208	TGTGGAAAGGACGAAACACCGGTTGACAATGTTCGCGGTATAGGTTTTGAGACGGACGTCTCGCTCCTCGGTTGACAATGTTCGCTGTATAGCAGGGTGTAACATTTGAGGCTGCTATATAAGCTTGGCGTAACTAGATC	TTGAGGCTGCTATAT	GGTTGACAATGTTCGCGGTATAG	TCGGTTGACAATGTTCGCTGTATAG	1MM intron 25 guides	23	0	0	0	7	G	A
1527	3	208	TGTGGAAAGGACGAAACACCGGTTGACAATGTTCGCGGTATAGGTTTTGAGACGGACGTCTCGCTCCTCGGTTGACAATGTTCGCGATATAGCAGGGTGTAACATAGGCGTCTACTCAACAAGCTTGGCGTAACTAGATC	AGGCGTCTACTCAAC	GGTTGACAATGTTCGCGGTATAG	TCGGTTGACAATGTTCGCGATATAG	1MM intron 25 guides	23	0	0	0	6	G	T
1528	3	208	TGTGGAAAGGACGAAACACCGGTTGACAATGTTCGCGGTATAGGTTTTGAGACGGACGTCTCGCTCCTCGGTTGACAATGTTCGCGCTATAGCAGGGTGTAACATCGTACTCAGCGCGACAAGCTTGGCGTAACTAGATC	CGTACTCAGCGCGAC	GGTTGACAATGTTCGCGGTATAG	TCGGTTGACAATGTTCGCGCTATAG	1MM intron 25 guides	23	0	0	0	6	G	G
1529	3	208	TGTGGAAAGGACGAAACACCGGTTGACAATGTTCGCGGTATAGGTTTTGAGACGGACGTCTCGCTCCTCGGTTGACAATGTTCGCGTTATAGCAGGGTGTAACATTGACGCACTCTGCCTAAGCTTGGCGTAACTAGATC	TGACGCACTCTGCCT	GGTTGACAATGTTCGCGGTATAG	TCGGTTGACAATGTTCGCGTTATAG	1MM intron 25 guides	23	0	0	0	6	G	A
1530	3	208	TGTGGAAAGGACGAAACACCGGTTGACAATGTTCGCGGTATAGGTTTTGAGACGGACGTCTCGCTCCTCGGTTGACAATGTTCGCGGAATAGCAGGGTGTAACATTGGCGGGATGGTGAGAAGCTTGGCGTAACTAGATC	TGGCGGGATGGTGAG	GGTTGACAATGTTCGCGGTATAG	TCGGTTGACAATGTTCGCGGAATAG	1MM intron 25 guides	23	0	0	0	5	U	T
1531	3	208	TGTGGAAAGGACGAAACACCGGTTGACAATGTTCGCGGTATAGGTTTTGAGACGGACGTCTCGCTCCTCGGTTGACAATGTTCGCGGCATAGCAGGGTGTAACATGAACTGTCTGTTGGCAAGCTTGGCGTAACTAGATC	GAACTGTCTGTTGGC	GGTTGACAATGTTCGCGGTATAG	TCGGTTGACAATGTTCGCGGCATAG	1MM intron 25 guides	23	0	0	0	5	U	G
1532	3	208	TGTGGAAAGGACGAAACACCGGTTGACAATGTTCGCGGTATAGGTTTTGAGACGGACGTCTCGCTCCTCGGTTGACAATGTTCGCGGGATAGCAGGGTGTAACATCTTTCCACTGTGCAAAAGCTTGGCGTAACTAGATC	CTTTCCACTGTGCAA	GGTTGACAATGTTCGCGGTATAG	TCGGTTGACAATGTTCGCGGGATAG	1MM intron 25 guides	23	0	0	0	5	U	C
1533	3	208	TGTGGAAAGGACGAAACACCGGTTGACAATGTTCGCGGTATAGGTTTTGAGACGGACGTCTCGCTCCTCGGTTGACAATGTTCGCGGTCTAGCAGGGTGTAACATGCGTGCCCATTGGCAAAGCTTGGCGTAACTAGATC	GCGTGCCCATTGGCA	GGTTGACAATGTTCGCGGTATAG	TCGGTTGACAATGTTCGCGGTCTAG	1MM intron 25 guides	23	0	0	0	4	A	G
1534	3	208	TGTGGAAAGGACGAAACACCGGTTGACAATGTTCGCGGTATAGGTTTTGAGACGGACGTCTCGCTCCTCGGTTGACAATGTTCGCGGTTTAGCAGGGTGTAACATGACCGCCTAAGAATAAAGCTTGGCGTAACTAGATC	GACCGCCTAAGAATA	GGTTGACAATGTTCGCGGTATAG	TCGGTTGACAATGTTCGCGGTTTAG	1MM intron 25 guides	23	0	0	0	4	A	A
1535	3	208	TGTGGAAAGGACGAAACACCGGTTGACAATGTTCGCGGTATAGGTTTTGAGACGGACGTCTCGCTCCTCGGTTGACAATGTTCGCGGTGTAGCAGGGTGTAACATTACTGAGACAGCCTCAAGCTTGGCGTAACTAGATC	TACTGAGACAGCCTC	GGTTGACAATGTTCGCGGTATAG	TCGGTTGACAATGTTCGCGGTGTAG	1MM intron 25 guides	23	0	0	0	4	A	C
1536	3	208	TGTGGAAAGGACGAAACACCGGTTGACAATGTTCGCGGTATAGGTTTTGAGACGGACGTCTCGCTCCTCGGTTGACAATGTTCGCGGTAAAGCAGGGTGTAACATGCTGCGTAGCCTACGAAGCTTGGCGTAACTAGATC	GCTGCGTAGCCTACG	GGTTGACAATGTTCGCGGTATAG	TCGGTTGACAATGTTCGCGGTAAAG	1MM intron 25 guides	23	0	0	0	3	U	T
1537	3	208	TGTGGAAAGGACGAAACACCGGTTGACAATGTTCGCGGTATAGGTTTTGAGACGGACGTCTCGCTCCTCGGTTGACAATGTTCGCGGTACAGCAGGGTGTAACATGATGGTACCTGGGCAAAGCTTGGCGTAACTAGATC	GATGGTACCTGGGCA	GGTTGACAATGTTCGCGGTATAG	TCGGTTGACAATGTTCGCGGTACAG	1MM intron 25 guides	23	0	0	0	3	U	G
1538	3	208	TGTGGAAAGGACGAAACACCGGTTGACAATGTTCGCGGTATAGGTTTTGAGACGGACGTCTCGCTCCTCGGTTGACAATGTTCGCGGTAGAGCAGGGTGTAACATAGTGAAATGGTAAGCAAGCTTGGCGTAACTAGATC	AGTGAAATGGTAAGC	GGTTGACAATGTTCGCGGTATAG	TCGGTTGACAATGTTCGCGGTAGAG	1MM intron 25 guides	23	0	0	0	3	U	C
1539	3	208	TGTGGAAAGGACGAAACACCGGTTGACAATGTTCGCGGTATAGGTTTTGAGACGGACGTCTCGCTCCTCGGTTGACAATGTTCGCGGTATCGCAGGGTGTAACATGGCGTTATAGTATCTAAGCTTGGCGTAACTAGATC	GGCGTTATAGTATCT	GGTTGACAATGTTCGCGGTATAG	TCGGTTGACAATGTTCGCGGTATCG	1MM intron 25 guides	23	0	0	0	2	A	G
1540	3	208	TGTGGAAAGGACGAAACACCGGTTGACAATGTTCGCGGTATAGGTTTTGAGACGGACGTCTCGCTCCTCGGTTGACAATGTTCGCGGTATTGCAGGGTGTAACATCGTGGTTACGTTTAAAAGCTTGGCGTAACTAGATC	CGTGGTTACGTTTAA	GGTTGACAATGTTCGCGGTATAG	TCGGTTGACAATGTTCGCGGTATTG	1MM intron 25 guides	23	0	0	0	2	A	A
1541	3	208	TGTGGAAAGGACGAAACACCGGTTGACAATGTTCGCGGTATAGGTTTTGAGACGGACGTCTCGCTCCTCGGTTGACAATGTTCGCGGTATGGCAGGGTGTAACATATACGTACTAGCCATAAGCTTGGCGTAACTAGATC	ATACGTACTAGCCAT	GGTTGACAATGTTCGCGGTATAG	TCGGTTGACAATGTTCGCGGTATGG	1MM intron 25 guides	23	0	0	0	2	A	C
1542	3	208	TGTGGAAAGGACGAAACACCGGTTGACAATGTTCGCGGTATAGGTTTTGAGACGGACGTCTCGCTCCTCGGTTGACAATGTTCGCGGTATAACAGGGTGTAACATGACGTAAATTTGACAAAGCTTGGCGTAACTAGATC	GACGTAAATTTGACA	GGTTGACAATGTTCGCGGTATAG	TCGGTTGACAATGTTCGCGGTATAA	1MM intron 25 guides	23	0	0	0	1	G	T
1543	3	208	TGTGGAAAGGACGAAACACCGGTTGACAATGTTCGCGGTATAGGTTTTGAGACGGACGTCTCGCTCCTCGGTTGACAATGTTCGCGGTATACCAGGGTGTAACATAGTTTGGGCTATTACAAGCTTGGCGTAACTAGATC	AGTTTGGGCTATTAC	GGTTGACAATGTTCGCGGTATAG	TCGGTTGACAATGTTCGCGGTATAC	1MM intron 25 guides	23	0	0	0	1	G	G
1544	3	208	TGTGGAAAGGACGAAACACCGGTTGACAATGTTCGCGGTATAGGTTTTGAGACGGACGTCTCGCTCCTCGGTTGACAATGTTCGCGGTATATCAGGGTGTAACATGACGCTTGATAACGAAAGCTTGGCGTAACTAGATC	GACGCTTGATAACGA	GGTTGACAATGTTCGCGGTATAG	TCGGTTGACAATGTTCGCGGTATAT	1MM intron 25 guides	23	0	0	0	1	G	A
1545	3	209	TGTGGAAAGGACGAAACACCGAGTTGACAATGTTCGCGGTATAGGTTTTGAGACGGACGTCTCGCTCCTCAGGCTTACAGTTGATACAATCAAACAGGGTGTAACATGGCGTTGCATGCGTCAAGCTTGGCGTAACTAGATC	GGCGTTGCATGCGTC	GAGTTGACAATGTTCGCGGTATAG	TCAGGCTTACAGTTGATACAATCAAA	1MM intron 25 guides	24	1	0	0
1546	3	209	TGTGGAAAGGACGAAACACCGAGTTGACAATGTTCGCGGTATAGGTTTTGAGACGGACGTCTCGCTCCTCGGATCCAATCTGCAGCGTTGACGGCAGGGTGTAACATAATCGCAAAGGTCACAAGCTTGGCGTAACTAGATC	AATCGCAAAGGTCAC	GAGTTGACAATGTTCGCGGTATAG	TCGGATCCAATCTGCAGCGTTGACGG	1MM intron 25 guides	24	1	0	0
1547	3	209	TGTGGAAAGGACGAAACACCGAGTTGACAATGTTCGCGGTATAGGTTTTGAGACGGACGTCTCGCTCCTGAGTTGACAATGTTCGCGGTATAGCAGGGTGTAACATTCCGGAACTTCAGGTAAGCTTGGCGTAACTAGATC	TCCGGAACTTCAGGT	GAGTTGACAATGTTCGCGGTATAG	TGAGTTGACAATGTTCGCGGTATAG	1MM intron 25 guides	24	0	1	0
1548	3	209	TGTGGAAAGGACGAAACACCGAGTTGACAATGTTCGCGGTATAGGTTTTGAGACGGACGTCTCGCTCCTAAGTTGACAATGTTCGCGGTATAGCAGGGTGTAACATACAGTCCCTTAGCGAAAGCTTGGCGTAACTAGATC	ACAGTCCCTTAGCGA	GAGTTGACAATGTTCGCGGTATAG	TAAGTTGACAATGTTCGCGGTATAG	1MM intron 25 guides	24	0	0	0	24	G	T
1549	3	209	TGTGGAAAGGACGAAACACCGAGTTGACAATGTTCGCGGTATAGGTTTTGAGACGGACGTCTCGCTCCTCAGTTGACAATGTTCGCGGTATAGCAGGGTGTAACATAAGATCGTACGTTAAAAGCTTGGCGTAACTAGATC	AAGATCGTACGTTAA	GAGTTGACAATGTTCGCGGTATAG	TCAGTTGACAATGTTCGCGGTATAG	1MM intron 25 guides	24	0	0	0	24	G	G
1550	3	209	TGTGGAAAGGACGAAACACCGAGTTGACAATGTTCGCGGTATAGGTTTTGAGACGGACGTCTCGCTCCTTAGTTGACAATGTTCGCGGTATAGCAGGGTGTAACATCAATCGAGATCTCGCAAGCTTGGCGTAACTAGATC	CAATCGAGATCTCGC	GAGTTGACAATGTTCGCGGTATAG	TTAGTTGACAATGTTCGCGGTATAG	1MM intron 25 guides	24	0	0	0	24	G	A
1551	3	209	TGTGGAAAGGACGAAACACCGAGTTGACAATGTTCGCGGTATAGGTTTTGAGACGGACGTCTCGCTCCTGCGTTGACAATGTTCGCGGTATAGCAGGGTGTAACATTGGTATATGGTAGATAAGCTTGGCGTAACTAGATC	TGGTATATGGTAGAT	GAGTTGACAATGTTCGCGGTATAG	TGCGTTGACAATGTTCGCGGTATAG	1MM intron 25 guides	24	0	0	0	23	A	G
1552	3	209	TGTGGAAAGGACGAAACACCGAGTTGACAATGTTCGCGGTATAGGTTTTGAGACGGACGTCTCGCTCCTGTGTTGACAATGTTCGCGGTATAGCAGGGTGTAACATTACAAGATAATTCGGAAGCTTGGCGTAACTAGATC	TACAAGATAATTCGG	GAGTTGACAATGTTCGCGGTATAG	TGTGTTGACAATGTTCGCGGTATAG	1MM intron 25 guides	24	0	0	0	23	A	A
1553	3	209	TGTGGAAAGGACGAAACACCGAGTTGACAATGTTCGCGGTATAGGTTTTGAGACGGACGTCTCGCTCCTGGGTTGACAATGTTCGCGGTATAGCAGGGTGTAACATGCTGAAGGTATGTTGAAGCTTGGCGTAACTAGATC	GCTGAAGGTATGTTG	GAGTTGACAATGTTCGCGGTATAG	TGGGTTGACAATGTTCGCGGTATAG	1MM intron 25 guides	24	0	0	0	23	A	C
1554	3	209	TGTGGAAAGGACGAAACACCGAGTTGACAATGTTCGCGGTATAGGTTTTGAGACGGACGTCTCGCTCCTGAATTGACAATGTTCGCGGTATAGCAGGGTGTAACATGTCGGCGATTCTCCTAAGCTTGGCGTAACTAGATC	GTCGGCGATTCTCCT	GAGTTGACAATGTTCGCGGTATAG	TGAATTGACAATGTTCGCGGTATAG	1MM intron 25 guides	24	0	0	0	22	G	T
1555	3	209	TGTGGAAAGGACGAAACACCGAGTTGACAATGTTCGCGGTATAGGTTTTGAGACGGACGTCTCGCTCCTGACTTGACAATGTTCGCGGTATAGCAGGGTGTAACATGGTAAAGACACTTATAAGCTTGGCGTAACTAGATC	GGTAAAGACACTTAT	GAGTTGACAATGTTCGCGGTATAG	TGACTTGACAATGTTCGCGGTATAG	1MM intron 25 guides	24	0	0	0	22	G	G
1556	3	209	TGTGGAAAGGACGAAACACCGAGTTGACAATGTTCGCGGTATAGGTTTTGAGACGGACGTCTCGCTCCTGATTTGACAATGTTCGCGGTATAGCAGGGTGTAACATAACCAGCGAAGGAGTAAGCTTGGCGTAACTAGATC	AACCAGCGAAGGAGT	GAGTTGACAATGTTCGCGGTATAG	TGATTTGACAATGTTCGCGGTATAG	1MM intron 25 guides	24	0	0	0	22	G	A
1557	3	209	TGTGGAAAGGACGAAACACCGAGTTGACAATGTTCGCGGTATAGGTTTTGAGACGGACGTCTCGCTCCTGAGATGACAATGTTCGCGGTATAGCAGGGTGTAACATCCAAGCATCTAGATTAAGCTTGGCGTAACTAGATC	CCAAGCATCTAGATT	GAGTTGACAATGTTCGCGGTATAG	TGAGATGACAATGTTCGCGGTATAG	1MM intron 25 guides	24	0	0	0	21	U	T
1558	3	209	TGTGGAAAGGACGAAACACCGAGTTGACAATGTTCGCGGTATAGGTTTTGAGACGGACGTCTCGCTCCTGAGCTGACAATGTTCGCGGTATAGCAGGGTGTAACATCTCTAGCACGTCCACAAGCTTGGCGTAACTAGATC	CTCTAGCACGTCCAC	GAGTTGACAATGTTCGCGGTATAG	TGAGCTGACAATGTTCGCGGTATAG	1MM intron 25 guides	24	0	0	0	21	U	G
1559	3	209	TGTGGAAAGGACGAAACACCGAGTTGACAATGTTCGCGGTATAGGTTTTGAGACGGACGTCTCGCTCCTGAGGTGACAATGTTCGCGGTATAGCAGGGTGTAACATGGAGGAATCAATTGAAAGCTTGGCGTAACTAGATC	GGAGGAATCAATTGA	GAGTTGACAATGTTCGCGGTATAG	TGAGGTGACAATGTTCGCGGTATAG	1MM intron 25 guides	24	0	0	0	21	U	C
1560	3	209	TGTGGAAAGGACGAAACACCGAGTTGACAATGTTCGCGGTATAGGTTTTGAGACGGACGTCTCGCTCCTGAGTAGACAATGTTCGCGGTATAGCAGGGTGTAACATGTAGCCGCTCCTTACAAGCTTGGCGTAACTAGATC	GTAGCCGCTCCTTAC	GAGTTGACAATGTTCGCGGTATAG	TGAGTAGACAATGTTCGCGGTATAG	1MM intron 25 guides	24	0	0	0	20	U	T
1561	3	209	TGTGGAAAGGACGAAACACCGAGTTGACAATGTTCGCGGTATAGGTTTTGAGACGGACGTCTCGCTCCTGAGTCGACAATGTTCGCGGTATAGCAGGGTGTAACATCCTTTCAACGAAACAAAGCTTGGCGTAACTAGATC	CCTTTCAACGAAACA	GAGTTGACAATGTTCGCGGTATAG	TGAGTCGACAATGTTCGCGGTATAG	1MM intron 25 guides	24	0	0	0	20	U	G
1562	3	209	TGTGGAAAGGACGAAACACCGAGTTGACAATGTTCGCGGTATAGGTTTTGAGACGGACGTCTCGCTCCTGAGTGGACAATGTTCGCGGTATAGCAGGGTGTAACATTTGTGGCCCGATTGAAAGCTTGGCGTAACTAGATC	TTGTGGCCCGATTGA	GAGTTGACAATGTTCGCGGTATAG	TGAGTGGACAATGTTCGCGGTATAG	1MM intron 25 guides	24	0	0	0	20	U	C
1563	3	209	TGTGGAAAGGACGAAACACCGAGTTGACAATGTTCGCGGTATAGGTTTTGAGACGGACGTCTCGCTCCTGAGTTAACAATGTTCGCGGTATAGCAGGGTGTAACATTAAGAGAATCACGCCAAGCTTGGCGTAACTAGATC	TAAGAGAATCACGCC	GAGTTGACAATGTTCGCGGTATAG	TGAGTTAACAATGTTCGCGGTATAG	1MM intron 25 guides	24	0	0	0	19	G	T
1564	3	209	TGTGGAAAGGACGAAACACCGAGTTGACAATGTTCGCGGTATAGGTTTTGAGACGGACGTCTCGCTCCTGAGTTCACAATGTTCGCGGTATAGCAGGGTGTAACATTGCATTCATAATCCTAAGCTTGGCGTAACTAGATC	TGCATTCATAATCCT	GAGTTGACAATGTTCGCGGTATAG	TGAGTTCACAATGTTCGCGGTATAG	1MM intron 25 guides	24	0	0	0	19	G	G
1565	3	209	TGTGGAAAGGACGAAACACCGAGTTGACAATGTTCGCGGTATAGGTTTTGAGACGGACGTCTCGCTCCTGAGTTTACAATGTTCGCGGTATAGCAGGGTGTAACATTGAGCAGGCTTTGGGAAGCTTGGCGTAACTAGATC	TGAGCAGGCTTTGGG	GAGTTGACAATGTTCGCGGTATAG	TGAGTTTACAATGTTCGCGGTATAG	1MM intron 25 guides	24	0	0	0	19	G	A
1566	3	209	TGTGGAAAGGACGAAACACCGAGTTGACAATGTTCGCGGTATAGGTTTTGAGACGGACGTCTCGCTCCTGAGTTGCCAATGTTCGCGGTATAGCAGGGTGTAACATGGAGCTGCTAATACAAAGCTTGGCGTAACTAGATC	GGAGCTGCTAATACA	GAGTTGACAATGTTCGCGGTATAG	TGAGTTGCCAATGTTCGCGGTATAG	1MM intron 25 guides	24	0	0	0	18	A	G
1567	3	209	TGTGGAAAGGACGAAACACCGAGTTGACAATGTTCGCGGTATAGGTTTTGAGACGGACGTCTCGCTCCTGAGTTGTCAATGTTCGCGGTATAGCAGGGTGTAACATGACTAAAGGCGACAGAAGCTTGGCGTAACTAGATC	GACTAAAGGCGACAG	GAGTTGACAATGTTCGCGGTATAG	TGAGTTGTCAATGTTCGCGGTATAG	1MM intron 25 guides	24	0	0	0	18	A	A
1568	3	209	TGTGGAAAGGACGAAACACCGAGTTGACAATGTTCGCGGTATAGGTTTTGAGACGGACGTCTCGCTCCTGAGTTGGCAATGTTCGCGGTATAGCAGGGTGTAACATGTGGATGGTCCTGAGAAGCTTGGCGTAACTAGATC	GTGGATGGTCCTGAG	GAGTTGACAATGTTCGCGGTATAG	TGAGTTGGCAATGTTCGCGGTATAG	1MM intron 25 guides	24	0	0	0	18	A	C
1569	3	209	TGTGGAAAGGACGAAACACCGAGTTGACAATGTTCGCGGTATAGGTTTTGAGACGGACGTCTCGCTCCTGAGTTGAAAATGTTCGCGGTATAGCAGGGTGTAACATTCCGGAAGCACTACTAAGCTTGGCGTAACTAGATC	TCCGGAAGCACTACT	GAGTTGACAATGTTCGCGGTATAG	TGAGTTGAAAATGTTCGCGGTATAG	1MM intron 25 guides	24	0	0	0	17	C	T
1570	3	209	TGTGGAAAGGACGAAACACCGAGTTGACAATGTTCGCGGTATAGGTTTTGAGACGGACGTCTCGCTCCTGAGTTGATAATGTTCGCGGTATAGCAGGGTGTAACATGTCTGATACTATTGGAAGCTTGGCGTAACTAGATC	GTCTGATACTATTGG	GAGTTGACAATGTTCGCGGTATAG	TGAGTTGATAATGTTCGCGGTATAG	1MM intron 25 guides	24	0	0	0	17	C	A
1571	3	209	TGTGGAAAGGACGAAACACCGAGTTGACAATGTTCGCGGTATAGGTTTTGAGACGGACGTCTCGCTCCTGAGTTGAGAATGTTCGCGGTATAGCAGGGTGTAACATCGTATTAGACTAGAAAAGCTTGGCGTAACTAGATC	CGTATTAGACTAGAA	GAGTTGACAATGTTCGCGGTATAG	TGAGTTGAGAATGTTCGCGGTATAG	1MM intron 25 guides	24	0	0	0	17	C	C
1572	3	209	TGTGGAAAGGACGAAACACCGAGTTGACAATGTTCGCGGTATAGGTTTTGAGACGGACGTCTCGCTCCTGAGTTGACCATGTTCGCGGTATAGCAGGGTGTAACATCAAACGTGTGTTCGCAAGCTTGGCGTAACTAGATC	CAAACGTGTGTTCGC	GAGTTGACAATGTTCGCGGTATAG	TGAGTTGACCATGTTCGCGGTATAG	1MM intron 25 guides	24	0	0	0	16	A	G
1573	3	209	TGTGGAAAGGACGAAACACCGAGTTGACAATGTTCGCGGTATAGGTTTTGAGACGGACGTCTCGCTCCTGAGTTGACTATGTTCGCGGTATAGCAGGGTGTAACATCACGAAGTCCTTACGAAGCTTGGCGTAACTAGATC	CACGAAGTCCTTACG	GAGTTGACAATGTTCGCGGTATAG	TGAGTTGACTATGTTCGCGGTATAG	1MM intron 25 guides	24	0	0	0	16	A	A
1574	3	209	TGTGGAAAGGACGAAACACCGAGTTGACAATGTTCGCGGTATAGGTTTTGAGACGGACGTCTCGCTCCTGAGTTGACGATGTTCGCGGTATAGCAGGGTGTAACATGGCATGAGAGCGCAGAAGCTTGGCGTAACTAGATC	GGCATGAGAGCGCAG	GAGTTGACAATGTTCGCGGTATAG	TGAGTTGACGATGTTCGCGGTATAG	1MM intron 25 guides	24	0	0	0	16	A	C
1575	3	209	TGTGGAAAGGACGAAACACCGAGTTGACAATGTTCGCGGTATAGGTTTTGAGACGGACGTCTCGCTCCTGAGTTGACACTGTTCGCGGTATAGCAGGGTGTAACATTGTAACCACCAGAAGAAGCTTGGCGTAACTAGATC	TGTAACCACCAGAAG	GAGTTGACAATGTTCGCGGTATAG	TGAGTTGACACTGTTCGCGGTATAG	1MM intron 25 guides	24	0	0	0	15	A	G
1576	3	209	TGTGGAAAGGACGAAACACCGAGTTGACAATGTTCGCGGTATAGGTTTTGAGACGGACGTCTCGCTCCTGAGTTGACATTGTTCGCGGTATAGCAGGGTGTAACATATGCAGGAGCGTAAGAAGCTTGGCGTAACTAGATC	ATGCAGGAGCGTAAG	GAGTTGACAATGTTCGCGGTATAG	TGAGTTGACATTGTTCGCGGTATAG	1MM intron 25 guides	24	0	0	0	15	A	A
1577	3	209	TGTGGAAAGGACGAAACACCGAGTTGACAATGTTCGCGGTATAGGTTTTGAGACGGACGTCTCGCTCCTGAGTTGACAGTGTTCGCGGTATAGCAGGGTGTAACATATCACACTCCCGTCGAAGCTTGGCGTAACTAGATC	ATCACACTCCCGTCG	GAGTTGACAATGTTCGCGGTATAG	TGAGTTGACAGTGTTCGCGGTATAG	1MM intron 25 guides	24	0	0	0	15	A	C
[truncated: 91,164 more rows]
